# Supplementary material for: A large-scale analysis of targeted metabolomics data from heterogeneous biological samples provides insights into metabolite dynamics
Source: Metabolomics. 2019 Jul 9;15(7):103. doi: 10.1007/s11306-019-1564-8 (PMC6616221; doi:10.1007/s11306-019-1564-8)
Supplement: Supplementary file 1 — Supplementary material 1 (ZIP 9567 kb) [file 11306_2019_1564_MOESM1_ESM.zip]

Archive with 4 entries (4 files):
- codes/codes.main.metabolomics.2019a.R
- codes/data.others.processed.deid.RData
- codes/README.txt
- STables - rev1.xlsx
