# Supplementary material for: A large-scale analysis of targeted metabolomics data from heterogeneous biological samples provides insights into metabolite dynamics
Source: Metabolomics. 2019 Jul 9;15(7):103. doi: 10.1007/s11306-019-1564-8 (PMC6616221; doi:10.1007/s11306-019-1564-8)
Supplement: Supplementary file 1 — Supplementary material 1 (ZIP 9567 kb) [file 11306_2019_1564_MOESM1_ESM.zip › codes/codes.main.metabolomics.2019a.R]

#######################################################################################

##### Codes for the manuscript by Lee et al.,
##### "A large-scale analysis of targeted metabolomics data from heterogeneous
#####  biological samples provides insights into metabolite dynamics"

##### Comments:
##### (1) The codes will assume that the two packages, "gplots" and "corrplot", are correctly installed.
##### (2) The codes will assume that the provided R data file, "data.others.processed.deid.RData", is placed in the current working directory.
##### (3) The codes will generate raw versions of all figures in the manuscript.
##### (4) The codes will generate 9 output files in the current working directory.
##### (5) The codes were best tested in RStudio Version 1.1.463 and R Version 3.5.2 in Windows 10 Enterprise.
##### (6) The codes may be run in its entirety by simply sourcing it:
#####     > source('codes.main.metabolomics.2019a.R')

##### Copyright 2019, Ho-Joon Lee, Ph.D., All rights reserved.

##### Questions, comments, or suggestions should be addressed to Ho-Joon Lee, Ph.D.
##### - Email: <esavant@med.umich.edu> or <esavant@gmail.com>

##### Date Created : 2019.05.08


#######################################################################################

##### Preparations #####

#######################################################################################

### Required packages: gplots, corrplot ###
library(gplots)
library(corrplot)


### Other processed data used ###
(load('data.others.processed.deid.RData'))
# [1] "meta.mtx.filt"            "data.stats.all"           "meta.cvs.mtx"             "data.rplc.hilic.corr.all"
# [5] "meta.fc.mtx"

# (1) "meta.mtx.filt" (matrix): normalized abundance data (Supplementary Table S1)
# (2) "data.stats.all" (list of matrices): data of medians and CVs in replicate groups in each dataset
# (3) "meta.cvs.mtx" (matrix): data of replicate-group CVs for each metabolite measurement
# (4) "data.rplc.hilic.corr.all" (list of vectors): data of Pearson's correlation between RPLC and HILIC measurements in each dataset
# (5) "meta.fc.mtx" (matrix): case-control fold-change data (Supplementary Table S5)

dim(meta.mtx.filt)
# [1] 448 627
length(data.stats.all)
# [1] 42
dim(meta.cvs.mtx)
# [1] 448 173
length(data.rplc.hilic.corr.all)
# [1] 42
dim(meta.fc.mtx)
# [1] 448 176


#######################################################################################

##### FIGURE 1 ######

#######################################################################################

# library(gplots)

{ ### Figure 1A ###
  par(omi = c(1.5, 0, 0, 1.5))
  foo.heatmap.v1 = heatmap.2(cor(t(meta.mtx.filt), use = 'pairwise.complete.obs'), 
                             trace = 'none', scale = 'none', na.color = 'black', 
                             col = colorpanel(50, 'dark red', 'white', 'dark blue'), 
                             lhei = c(1, 5), lwid = c(1, 6), symbreaks = min(meta.mtx.filt, na.rm = T), 
                             main = 'Metabolite-wise correlation heatmap')
}

{ ### Figure 1B ###
  par(omi = c(0.1, 0, 0, 0.1))
  foo.heatmap.v2 = heatmap.2(cor(meta.mtx.filt, use = 'pairwise.complete.obs'), 
                             trace = 'none', scale = 'none', na.color = 'black', 
                             col = colorpanel(50, 'dark red', 'white', 'dark blue'), 
                             lhei = c(1, 5), lwid = c(1, 6), symbreaks = min(meta.mtx.filt, na.rm = T), 
                             main = 'Sample-wise correlation heatmap')
}

{ ### Figure 1C ###
  tmp.hc = as.hclust(foo.heatmap.v1$rowDendrogram)
  tmp.ct.h6 = cutree(tmp.hc, h = 6)
  
  svg(filename = 'figure1c.heatmap.metabo.corr.dendro.svg', width = 50)
  plot(tmp.hc, hang = -1, cex = 0.5)
  rect.hclust(tmp.hc, h = 6)
  dev.off()
  
  tmp.clst4 = split(names(tmp.ct.h6), tmp.ct.h6)[['4']]
  tmp.clst1 = split(names(tmp.ct.h6), tmp.ct.h6)[['1']]
  
  length(tmp.clst4)
  # [1] 31
  length(tmp.clst1)
  # [1] 88
  
  cat(tmp.clst4, file = 'figure1c.metabo.corr.dendro.cutree.h6.clst4.txt', sep = '\n')
  cat(tmp.clst1, file = 'figure1c.metabo.corr.dendro.cutree.h6.clst1.txt', sep = '\n')
}


#######################################################################################

##### FIGURE 2 ######

#######################################################################################

data.abun.median = lapply(data.stats.all, function(x) x[, grep('_Median$', colnames(x))])
length(data.abun.median)
# [1] 42

sum(sapply(data.abun.median, nrow))
# [1] 13026
sum(sapply(data.abun.median, ncol))
# [1] 183

metabos.all = unlist(sapply(data.abun.median, rownames))
length(metabos.all)
# [1] 13026

metabos.unq = unique(sub('_[0-9]+$', '', metabos.all))
length(metabos.unq)
# [1] 448


{ ### Figure 2A ###
  abun.all.by.metabo = vector('list', length = length(metabos.unq))
  names(abun.all.by.metabo) = metabos.unq
  for ( i in 1:length(abun.all.by.metabo) ) {
    tmp1 = names(abun.all.by.metabo)[i]
    tmp2 = unlist(sapply(data.abun.median, function(x) x[match(tmp1, sub('_[0-9]+$', '', rownames(x))), ]))
    abun.all.by.metabo[[i]] = tmp2[!is.na(tmp2)]
  }
  
  count.measurements = sort(sapply(abun.all.by.metabo, length), decreasing = T)
  
  metabos.max = names(which(count.measurements == max(count.measurements)))
  length(metabos.max)
  # [1] 71
  
  par(omi = c(0, 0.2, 0, 0), cex = 1.5)
  plot(count.measurements, log = 'x', 
       xlab = 'Metabolite (Ordered; log scale)', ylab = 'Number of measurements', 
       main = 'Metabolite measurement distribution')
  abline(h = c(50, 100, 150), lty = 2, col = 'grey')
  abline(v = length(metabos.max), col = 'red')
  axis(1, length(metabos.max), col = 'red', col.axis = 'red')
  points(count.measurements[1:length(metabos.max)], col = 'red', cex = 1)
  legend('bottomleft', bty = 'n', pch = NULL, ncol = 2, cex = 0.54, text.col = 'dark blue', 
         legend = metabos.max)
  
  cat(metabos.max, file = 'figure2a.metabos.max.measured.txt', sep ='\n')
}

{ ### Figure 2B ###
  abun.avr.all.ord = sort(sapply(abun.all.by.metabo, mean), decreasing = T)
  
  par(omi = c(0, 0.2, 0, 0), cex = 1.5)
  hist(log2(abun.avr.all.ord), br = 20, xaxt = 'n', xlab = 'Average normalized abundance (log2 scale)', 
       main = 'Distribution of average normalized abundance\nof all sample groups from 42 datasets')
  axis(1, seq(0, 8, 1), 2^seq(0, 8, 1))
  legend('topright', bty = 'n', pch = 16, 
         legend = c(paste(length(abun.avr.all.ord), ' metabolites', sep = ''), 
                    paste('Mean = ', round(mean(abun.avr.all.ord), 2), sep = ''), 
                    paste('Median = ', round(median(abun.avr.all.ord), 2), sep = '')))
}

{ ### Figure 2C ###
  N.TOP = 20
  par(omi = c(0, 0.2, 0, 0), cex = 1.5)
  plot(abun.avr.all.ord, log = 'y', xlab = 'Metabolites (Ordered)', col = 'dark grey', 
       ylab = 'Average normalized abundance (log scale)', 
       main = 'Distribution of average normalized abundance\nof all sample groups from 42 datasets')
  points(1:N.TOP, abun.avr.all.ord[1:N.TOP], pch = 16, cex = 1.5, col = 'red')
  legend('topright', bty = 'n', pch = NULL, cex = 0.8, text.col = 'dark blue', 
         legend = paste(1:N.TOP, '. ', names(abun.avr.all.ord)[1:N.TOP], sep = ''))
  text(c(1, 2, 4, 6, 11, 17, 18, 20) + 10, abun.avr.all.ord[c(1, 2, 4, 6, 11, 17, 18, 20)], 
       c(1, 2, 4, 6, 11, 17, 18, 20), col = 'blue')
  
  tmp.met = grep('^L_METHIONINE_[rh][pn]$', names(abun.avr.all.ord))
  points(tmp.met, abun.avr.all.ord[tmp.met], pch = 16, cex = 1.5, col = 'red')
  text(tmp.met, abun.avr.all.ord[tmp.met] - 0.15, names(abun.avr.all.ord)[tmp.met], cex = 0.9, col = 'blue')
  
  tmp.tau = grep('^TAURINE_[rh][pn]$', names(abun.avr.all.ord))
  points(tmp.tau, abun.avr.all.ord[tmp.tau], pch = 16, cex = 1.5, col = 'red')
  text(tmp.tau, abun.avr.all.ord[tmp.tau] + 0.15, names(abun.avr.all.ord)[tmp.tau], cex = 0.9, col = 'blue')
  
  abun.avr.top = names(abun.avr.all.ord)[1:N.TOP]
  cat(abun.avr.top, file = 'figure2c.abun.avr.top20.txt', sep ='\n')
}

{ ### Figure 2D ###
  par(omi = c(0, 0.2, 0, 0))
  plot(count.measurements, abun.avr.all.ord[names(count.measurements)], log = 'y', 
       cex.axis = 1.3, cex.lab = 1.3, cex.main = 1.5, 
       xlab = 'Number of replicate groups', ylab = 'Average normalized abundance (log scale)', 
       main = 'Average normalized abundance distribution\nacross all datasets')
  
  N.TOP = 5
  tmp.top = names(abun.avr.all.ord)[1:N.TOP]
  points(count.measurements[tmp.top], abun.avr.all.ord[tmp.top], col = 'red', pch = 16, cex = 1.5)
  text(count.measurements[tmp.top[1]] - 45, abun.avr.all.ord[tmp.top[1]], tmp.top[1], col = 'red', cex = 1)
  text(count.measurements[tmp.top[2]] + 22, abun.avr.all.ord[tmp.top[2]], tmp.top[2], col = 'red')
  text(count.measurements[tmp.top[3]] - 1, abun.avr.all.ord[tmp.top[3]] + 2, tmp.top[3], col = 'red')
  text(count.measurements[tmp.top[4]] - 26, abun.avr.all.ord[tmp.top[4]], tmp.top[4], col = 'red')
  text(count.measurements[tmp.top[5]], abun.avr.all.ord[tmp.top[5]] - 2, tmp.top[5], col = 'red')
  
  count.measurements[tmp.top]
  # O_ACETYL_L_CARNITINE_rp              CYSTINE_hn            SEROTONIN_rp           L_ARGININE_hn       GLYCERALDEHYDE_hn 
  #                     183                      56                     165                     139                     144
}


#######################################################################################

##### FIGURE 3 ######

#######################################################################################

sum(meta.cvs.mtx == 0, na.rm = T)
# [1] 157

meta.cvs.mtx[meta.cvs.mtx == 0] = NA

range(meta.cvs.mtx, na.rm = T)
# [1] 6.166979e-05 3.144644e+00

sum(is.na(meta.cvs.mtx))
# [1] 31150

sum(is.na(meta.cvs.mtx)) / (nrow(meta.cvs.mtx) * ncol(meta.cvs.mtx)) * 100
# [1] 37.99522

sum(apply(meta.cvs.mtx, 1, function(x) all(is.na(x))))
# [1] 0
sum(apply(meta.cvs.mtx, 2, function(x) all(is.na(x))))
# [1] 10

meta.cvs.mtx = meta.cvs.mtx[, !apply(meta.cvs.mtx, 2, function(x) all(is.na(x)))]
dim(meta.cvs.mtx)
# [1] 448  173

meta.cvs.mtx.rp = meta.cvs.mtx[grep('_rp', rownames(meta.cvs.mtx)), ]
meta.cvs.mtx.hn = meta.cvs.mtx[grep('_hn', rownames(meta.cvs.mtx)), ]

dim(meta.cvs.mtx.rp)
# [1] 220 173
dim(meta.cvs.mtx.hn)
# [1] 228 173

sum(apply(meta.cvs.mtx.rp, 1, function(x) all(is.na(x))))
# [1] 0
sum(apply(meta.cvs.mtx.hn, 1, function(x) all(is.na(x))))
# [1] 0

sum(!is.na(meta.cvs.mtx.rp))
# [1] 28765
sum(!is.na(meta.cvs.mtx.hn))
# [1] 22069


{ ### Figure 3A ###
  h.rp = hist(meta.cvs.mtx.rp, plot = F)
  h.hn = hist(meta.cvs.mtx.hn, plot = F)
  
  h.rp.den = h.rp$density
  h.hn.den = -h.hn$density
  
  tmp.max = max(abs(c(h.rp.den, h.hn.den)))
  par(omi = c(0, 0.2, 0, 0), cex = 1.5)
  tmp.bar = barplot(h.hn.den, xlim = c(-tmp.max, tmp.max), xaxt = 'n',horiz = T, col = 'red', 
                    xlab = 'Density', ylab = 'CV', main = 'Replicate-group CV distributions')
  barplot(h.rp.den, xaxt = 'n', horiz = T, add = T, col = 'blue')
  axis(1, seq(-2, 2, 1), c(2, 1, 0, 1, 2))
  axis(2, tmp.bar - 0.6, h.hn$mids - 0.1, las = 2)
  legend('topleft', bty = 'n', fill = c('blue', 'red'), 
         legend = c(paste('RP (', sum(!is.na(meta.cvs.mtx.rp)), ')', sep = ''), 
                    paste('HILIC (', sum(!is.na(meta.cvs.mtx.hn)), ')', sep = '')))
  
  { ### Figure 3A inset ###
    (foo.summary = rbind(RP = summary(c(meta.cvs.mtx.rp)), HILIC = summary(c(meta.cvs.mtx.hn))))
    #               Min.   1st Qu.    Median      Mean   3rd Qu.     Max.  NA's
    # RP    6.166979e-05 0.1069535 0.2366135 0.3578122 0.5099510 2.584234  9295
    # HILIC 3.279580e-04 0.1643518 0.3694213 0.4889563 0.7114152 3.144644 17375
    
    par(omi = c(0, 0.2, 0, 0), cex = 1.5)
    barplot(foo.summary[, -7], beside = T, col = c('blue', 'red'), ylab = 'CV', main = 'CV summary statistics')
    legend('topleft', bty = 'n', fill = c('blue', 'red'), legend = c('RPLC', 'HILIC'))
  }
}

{ ### Figure 3B ###
  NA.THRES = 20
  tmp.rp = which(apply(meta.cvs.mtx.rp, 1, function(x) sum(!is.na(x)) >= NA.THRES))
  tmp.hn = which(apply(meta.cvs.mtx.hn, 1, function(x) sum(!is.na(x)) >= NA.THRES))
  
  length(tmp.rp)
  # [1] 215
  length(tmp.hn)
  # [1] 210
  
  avr.cvs.ord.rp = sort(apply(meta.cvs.mtx.rp[tmp.rp, ], 1, function(x) mean(x, na.rm = T)))
  avr.cvs.ord.hn = sort(apply(meta.cvs.mtx.hn[tmp.hn, ], 1, function(x) mean(x, na.rm = T)))
  
  {
    par(omi = c(0, 0.2, 0, 0), cex = 1.8)
    plot(avr.cvs.ord.rp, col = 'blue', log = 'y', ylim = c(0.1, 1.2), 
         xlab = 'Numbered metabolite (ordered)', ylab = 'Average CV (log scale)', 
         main = 'Average CV distribution')
    points(avr.cvs.ord.hn, col = 'red')
    
    TOP.THRES = 5
    tmp.legends.rp = sub('[LD]-', '', gsub('C-', 'C ', gsub('_', '-', 
                         sub('_rp', '', names(avr.cvs.ord.rp)[c(1:TOP.THRES, (length(tmp.rp) - TOP.THRES + 1):length(tmp.rp))]))))
    tmp.legends.hn = sub('O-', 'O', sub('YP', 'L P', sub('[LD]-', '', gsub('C-', 'C ', gsub('_', '-', 
                         sub('_hn', '', names(avr.cvs.ord.hn)[c(1:TOP.THRES, (length(tmp.hn) - TOP.THRES + 1):length(tmp.hn))]))))))
    tmp.legends.rp[9] = 'GDP-GLUCOSE'
    tmp.legends.hn[10] = 'GDP-GLUCOSE'
    legend('bottomright', bty = 'n', cex = 0.7, text.col = 'blue', title = 'RPLC-Pos-dMRM', 
           legend = paste(c(1:TOP.THRES, (length(tmp.rp) - TOP.THRES + 1):length(tmp.rp)), '. ', tmp.legends.rp, sep = ''))
    legend('topleft', bty = 'n', cex = 0.7, text.col = 'red', title = 'HILIC-Neg-dMRM', 
           legend = paste(c(1:TOP.THRES, (length(tmp.hn) - TOP.THRES + 1):length(tmp.hn)), '. ', tmp.legends.hn, sep = ''))
  }

  names(avr.cvs.ord.rp) = sub('_rp', '', names(avr.cvs.ord.rp))
  names(avr.cvs.ord.hn) = sub('_hn', '', names(avr.cvs.ord.hn))
  
  avr.cvs.ord.tab.rp = cbind(Method = 'RPLC-Pos-dMRM', Metabolite = names(avr.cvs.ord.rp), Mean_CV = round(avr.cvs.ord.rp, 3))
  avr.cvs.ord.tab.hn = cbind(Method = 'HILIC-Neg-dMRM', Metabolite = names(avr.cvs.ord.hn), Mean_CV = round(avr.cvs.ord.hn, 3))
  
  avr.cvs.ord.tab = rbind(avr.cvs.ord.tab.rp, avr.cvs.ord.tab.hn)
  dim(avr.cvs.ord.tab)
  # [1] 425   3
  
  write.table(avr.cvs.ord.tab, file = 'figure3b.avr.cvs.all.metabos.v1.txt', quote = F, row.names = F, sep = '\t')
  
  tmp.metabos.cmm = intersect(names(avr.cvs.ord.rp), names(avr.cvs.ord.hn))
  length(tmp.metabos.cmm)
  # [1] 154
  
  avr.cvs.ord.rp.cmm = avr.cvs.ord.rp[tmp.metabos.cmm]
  avr.cvs.ord.hn.cmm = avr.cvs.ord.hn[tmp.metabos.cmm]
  
  cor.test(avr.cvs.ord.rp.cmm, avr.cvs.ord.hn.cmm)
  # r = 0.3699106; t = 4.9088, df = 152, p-value = 2.339e-06
  
  range(avr.cvs.ord.rp.cmm)
  # [1] 0.1138921 0.7276805
  range(avr.cvs.ord.hn.cmm)
  # [1] 0.1612824 0.8603345
}

{ ### Figures 3C and 3D ###
  NA.THRES = 0.3
  meta.cvs.mtx.rp1 = meta.cvs.mtx.rp[apply(meta.cvs.mtx.rp, 1, function(x) sum(is.na(x))/length(x) < NA.THRES), ]
  meta.cvs.mtx.hn1 = meta.cvs.mtx.hn[apply(meta.cvs.mtx.hn, 1, function(x) sum(is.na(x))/length(x) < NA.THRES), ]
  
  meta.cvs.mtx.rp1 = meta.cvs.mtx.rp1[, apply(meta.cvs.mtx.rp1, 2, function(x) !all(is.na(x)))]
  meta.cvs.mtx.hn1 = meta.cvs.mtx.hn1[, apply(meta.cvs.mtx.hn1, 2, function(x) !all(is.na(x)))]
  
  dim(meta.cvs.mtx.rp1)
  # [1] 145 173
  dim(meta.cvs.mtx.hn1)
  # [1]  77 168
  
  colnames(meta.cvs.mtx.rp1) = sub('_CV$', '', colnames(meta.cvs.mtx.rp1))
  colnames(meta.cvs.mtx.hn1) = sub('_CV$', '', colnames(meta.cvs.mtx.hn1))
  
  par(omi = c(0.9, 0, 0, 1.4))
  foo.heatmap.rp = heatmap.2(meta.cvs.mtx.rp1, trace = 'none', scale = 'col', col = bluered(30), 
                             lhei = c(1, 5), lwid = c(1, 5), 
                             main = 'Replicate-group CV heatmap of RPLC-Pos-dMRM')
  
  par(omi = c(0.9, 0, 0, 1.7))
  foo.heatmap.hn = heatmap.2(meta.cvs.mtx.hn1, trace = 'none', scale = 'col', col = bluered(30), 
                             lhei = c(1, 5), lwid = c(1, 5), 
                             main = 'Replicate-group CV heatmap of HILIC-Neg-dMRM')
  
  foo.metabos.ord.rp = rownames(meta.cvs.mtx.rp1)[rev(foo.heatmap.rp$rowInd)]
  foo.metabos.ord.hn = rownames(meta.cvs.mtx.hn1)[rev(foo.heatmap.hn$rowInd)]
  
  cat(foo.metabos.ord.rp, file = 'figure3c.heatmap.cv.rp.metabos.txt', sep = '\n')
  cat(foo.metabos.ord.hn, file = 'figure3d.heatmap.cv.hn.metabos.txt', sep = '\n')
}

{ ### Figure 3E ###
  aa.rp = c('D_TRYPTOPHAN_rp', 'GLYCINE_rp', 'L_ALANINE_rp', 'L_ARGININE_rp', 'L_ASPARAGINE_rp', 
            'L_ASPARTATE_rp', 'L_CYSTEINE_rp', 'L_GLUTAMIC_ACID_rp', 'L_GLUTAMINE_rp', 'L_HISTIDINE_1_rp', 
            'L_ISOLEUCINE_rp', 'L_LEUCINE_rp', 'L_LYSINE_1_rp', 'L_METHIONINE_rp', 'L_PHENYLALANINE_rp', 
            'L_PROLINE_rp', 'L_SERINE_rp', 'L_THREONINE_rp', 'L_TRYPTOPHAN_rp', 'L_TYROSINE_rp', 
            'L_VALINE_rp')
  aa.hn = c('GLYCINE_hn', 'L_ARGININE_hn', 'L_ASPARAGINE_hn', 'L_ASPARTATE_hn', 'L_CYSTEINE_hn', 
            'L_GLUTAMIC_ACID_hn', 'L_GLUTAMINE_hn', 'L_HISTIDINE_hn', 'L_ISOLEUCINE_hn', 'L_LYSINE_hn', 
            'L_METHIONINE_hn', 'L_PHENYLALANINE_hn', 'L_PROLINE_hn', 'L_SERINE_hn', 'L_THREONINE_hn', 
            'L_TRYPTOPHAN_hn', 'L_TYROSINE_hn', 'L_VALINE_hn', 'LEUCINE_hn')
  
  cvs.aa.rp = meta.cvs.mtx.rp[aa.rp, ]
  cvs.aa.hn = meta.cvs.mtx.hn[aa.hn, ]
  
  rownames(cvs.aa.rp) = sub('_[1-9]$', '', sub('^[A-Z]_', '', sub('_rp', '', aa.rp)))
  rownames(cvs.aa.hn) = sub('^[A-Z]_', '', sub('_hn', '', aa.hn))
  
  aa.cmm = intersect(rownames(cvs.aa.rp), rownames(cvs.aa.hn))
  length(aa.cmm)
  # [1] 19
  
  cvs.aa.rp = cvs.aa.rp[aa.cmm, ]
  cvs.aa.hn = cvs.aa.hn[aa.cmm, ]
  
  mean(cvs.aa.rp, na.rm = T)
  # [1] 0.2469257
  mean(cvs.aa.hn, na.rm = T)
  # [1] 0.385509
  
  cvs.aa.mean = rbind(RP = apply(cvs.aa.rp, 1, function(x) mean(x, na.rm = T)), 
                      HN = apply(cvs.aa.hn, 1, function(x) mean(x, na.rm = T)))
  colnames(cvs.aa.mean)[7] = 'GLUTAMATE'
  
  tmp.good.rp = which(apply(cvs.aa.mean, 2, function(x) x['RP'] < x['HN']))
  tmp.good.hn = which(apply(cvs.aa.mean, 2, function(x) x['RP'] > x['HN']))
  
  length(tmp.good.rp)
  # [1] 15
  length(tmp.good.hn)
  # [1] 4
  
  cv.aa.good.rp = cvs.aa.mean[, tmp.good.rp]
  cv.aa.good.hn = cvs.aa.mean[, tmp.good.hn]
  
  cv.aa.good.rp = cv.aa.good.rp[, order(cv.aa.good.rp['RP', ])]
  cv.aa.good.hn = cv.aa.good.hn[, order(cv.aa.good.hn['HN', ], decreasing = T)]
  
  cv.aa.mean.ord = cbind(cv.aa.good.rp, cv.aa.good.hn)
  
  par(omi = c(0, 0.2, 0, 0), cex = 1.5)
  plot(t(cv.aa.mean.ord), xlim = c(0, 0.7), ylim = c(0, 0.7), 
       xlab = 'Average CV of RPLC', ylab = 'Average CV of HILIC', 
       main = 'Average CV comparison of amino acids')
  abline(0, 1, col = 'grey', lty = 2)
}


#######################################################################################

##### FIGURE 4 ######

#######################################################################################

{ ### Figure 4A ###
  length(data.rplc.hilic.corr.all)
  # [1] 42
  
  metabo.cmm.tab = table(unlist(sapply(data.rplc.hilic.corr.all, names)))
  length(metabo.cmm.tab)
  # [1] 237
  
  sum(metabo.cmm.tab >= 2) # the number of metabolites common in at least 2 datasets
  # [1] 221
  
  head(sort(metabo.cmm.tab, decreasing = T)) # the most frequent/common metabolites
  # CREATINE   LINOLEATE     ADENINE     TAURINE   GUANOSINE L-GLUTAMINE 
  #       42          42          40          40          39          39
  
  THRES.COMM = 0.7
  metabo.cmm = names(metabo.cmm.tab[metabo.cmm.tab >= length(data.rplc.hilic.corr.all) * THRES.COMM])
  length(metabo.cmm)
  # [1] 47
  # !!! metabolites common to at least 70% of all datasets
  
  pcc.mat = t(sapply(metabo.cmm, function(x) sapply(data.rplc.hilic.corr.all, function(y) y[match(x, names(y))])))
  dim(pcc.mat)
  # [1] 47 42
  # !!! RPLC-HILIC PCC for all common metabolites
  
  colnames(pcc.mat) = sub('DS', 'Exp', sub('[.].+', '', colnames(pcc.mat)))
  
  pcc.mat = pcc.mat[order(apply(pcc.mat, 1, function(x) mean(x, na.rm = T)), decreasing = T), ]
  
  foo.expr.sorted = sort(apply(pcc.mat, 2, function(x) mean(x, na.rm = T)), decreasing = T)
  pcc.mat.ord = pcc.mat[, names(foo.expr.sorted)]
  
  # library(corrplot)
  par(omi = c(0, 0, 0, 0))
  corrplot(pcc.mat.ord, method = 'circle', order = 'original', tl.col = 'black', 
           na.label = 'x', na.label.col = 'grey')
}

{ ### Figure 4B ###
  foo.metabo = rownames(pcc.mat)
  length(foo.metabo)
  # [1] 47
  
  foo.stats = lapply(foo.metabo, function(y) lapply(data.stats.all, function(x) 
                     x[grep(paste('^', gsub(' ', '_', gsub('-', '_', y)), '_[rh][pn]', sep = ''), rownames(x)), ]))
  names(foo.stats) = foo.metabo
  
  foo.stats = lapply(foo.stats, function(x) x[sapply(x, nrow) == 2])
  # !!! all datasets with both RPLC and HILIC measurements
  
  foo.cv.mode = sapply(foo.stats, function(x) sapply(x, function(y) apply(y[, grep('CV$', colnames(y))], 1, function(z) mean(z, na.rm = T))))
  foo.cv.mode.avr = sapply(foo.cv.mode, rowMeans)[c(2, 1), ]
  rownames(foo.cv.mode.avr) = c('RPLC', 'HILIC')
  dim(foo.cv.mode.avr)
  # [1]  2 47
  
  par(omi = c(2.5, 0.2, 0, 0), cex = 1.5)
  barplot(sort(colMeans(foo.cv.mode.avr)), las = 2, ylab = 'Average CV', cex.names = 0.85, 
          main = 'Average CV distribution of all replicate groups for\ncommon metabolites across 42 datasets')
  abline(h = 0.4, col = 'blue')
}

{ ### Figure 4C ###
  par(omi = c(0, 0.2, 0, 0), cex = 1.5)
  plot(t(foo.cv.mode.avr), pch = 16, 
       xlab = 'Average CV from RPLC', ylab = 'Average CV from HILIC', 
       main = 'CV comparison of all replicate groups for\ncommon metabolites across 42 datasets')
  abline(h = 0.4, v = 0.4, col = 'grey')
  points(t(foo.cv.mode.avr[, c('L-METHIONINE', 'L-PHENYLALANINE', 'TAURINE')]), pch = 16, cex = 1.5, col = 'red')
  text(foo.cv.mode.avr[1, 'L-METHIONINE'] + 0.07, foo.cv.mode.avr[2, 'L-METHIONINE'] - 0.02, 'L-METHIONINE', col = 'red')
  text(foo.cv.mode.avr[1, 'L-PHENYLALANINE'] + 0.09, foo.cv.mode.avr[2, 'L-PHENYLALANINE'] - 0.02, 'L-PHENYLALANINE', col = 'red')
  text(foo.cv.mode.avr[1, 'TAURINE'] + 0.06, foo.cv.mode.avr[2, 'TAURINE'], 'TAURINE', col = 'red')
  
  GOOD.CV.THRES = 0.4
  metabos.cv.good = apply(foo.cv.mode.avr, 1, function(x) names(which(x < GOOD.CV.THRES)))
  sapply(metabos.cv.good, length)
  # RP HILIC
  # 35    17
  # !!! Reliable metabolites in each method with CV < 0.4
  
  length(unique(unlist(metabos.cv.good)))
  # [1] 37
  # !!! Total number of reliable metabolites from both methods with CV < 0.4
  
  sum(table(unlist(metabos.cv.good)) == 2)
  # [1] 15
  # !!! Reliable or reproducible by both methods with CV < 0.4
  
  setdiff(metabos.cv.good$HILIC, metabos.cv.good$RPLC)
  # [1] "URACIL"   "CREATINE"
  # !!! Reliable by HILIC  
  
  write.table(round(t(foo.cv.mode.avr), 2), file = 'figure4c.cv.rp.hilic.cmm.metabos.txt', quote = F, sep = '\t')
}


#######################################################################################

##### FIGURE 5 #####

#######################################################################################

dim(meta.fc.mtx)
# [1] 448  176

sum(is.na(meta.fc.mtx))
# [1] 29412
sum(is.na(meta.fc.mtx)) / (nrow(meta.fc.mtx) * ncol(meta.fc.mtx)) * 100
# [1] 37.30215
any(apply(meta.fc.mtx, 1, function(x) all(is.na(x))))
# [1] FALSE
any(apply(meta.fc.mtx, 2, function(x) all(is.na(x))))
# [1] TRUE

meta.fc.mtx1 = meta.fc.mtx
meta.fc.mtx1[is.na(meta.fc.mtx1)] = 1
meta.fc.mtx1 = log2(meta.fc.mtx1)


{ ### Figure 5A ###
  # library(gplots)
  # svg(width = 50, height = 30)
  par(omi = c(1.5, 0, 0, 0), cex = 2)
  heatmap.2(t(meta.fc.mtx1), trace = 'none', scale = 'none', key.xlab = 'log2(FC)', 
            col = colorpanel(50, 'dark green', 'white', 'red'), 
            lhei = c(1, 5), lwid = c(1, 4.5), symbreaks = min(meta.fc.mtx1, na.rm = T), 
            main = 'Fold change heatmap')
  # dev.off()
}

{ ### Figure 5B ###
  foo.fc.list = apply(meta.fc.mtx, 1, function(x) sort(x[!is.na(x)], decreasing = T))
  
  fc.abs.mean = sapply(foo.fc.list, function(x) mean(abs(log2(x))))
  par(omi = c(0, 0.2, 0, 0), cex = 1.5)
  hist(fc.abs.mean, xlab = 'mean(abs(log2(FC)))', main = 'Average fold changes')
  legend('topright', bty = 'n', pch = 16, 
         legend = c(paste('Total ', length(fc.abs.mean), ' compounds', sep = ''), 
                    paste('Mean = ', round(mean(fc.abs.mean), 2), sep = ''), 
                    paste('Median = ', round(median(fc.abs.mean), 2), sep = '')))
  
  fc.abs.mean.ord = sort(fc.abs.mean, decreasing = T)
  par(omi = c(0, 0.2, 0, 0), cex = 1.5)
  plot(fc.abs.mean.ord, xlab = 'Metabolite (ordered)', ylab = 'mean(abs(log2(FC)))', 
       main = 'Average fold change distribution')
  points(fc.abs.mean.ord[1:20], pch = 16, cex = 1.2, col = 'red')
  legend('topright', bty = 'n', pch = 16, col = 'red', cex = 0.75, 
         legend = names(fc.abs.mean.ord)[1:5])
}

{ ### Figure 5C ###
  foo.fc.counts = sapply(foo.fc.list, length)
  range(foo.fc.counts)
  # [1]  1 172
  
  par(omi = c(0, 0.2, 0, 0), cex = 1.5)
  plot(foo.fc.counts, fc.abs.mean, xlab = 'Number of tested case-control pairs', ylab = 'mean(abs(log2(FC)))', 
       main = 'Average fold change distribution')
  points(foo.fc.counts[names(fc.abs.mean.ord)[1:20]], fc.abs.mean.ord[1:20], pch = 16, cex = 1.2, col = 'red')
  legend('topright', bty = 'n', pch = 16, col = 'red', cex = 0.6, ncol = 2, 
         legend = names(fc.abs.mean.ord)[1:20])
}

{ ### Figure 5D ###
  fc.sd = sapply(foo.fc.list, function(x) sd(abs(log2(x))))
  par(omi = c(0, 0.2, 0, 0), cex = 1.5)
  hist(fc.sd, xlab = 'SD(abs(log2(FC)))', main = 'Standard deviations of effect sizes')
  legend('topright', bty = 'n', pch = 16, 
         legend = c(paste('Total ', length(fc.sd), ' compounds', sep = ''), 
                    paste('Mean = ', round(mean(fc.sd, na.rm = T), 2), sep = ''), 
                    paste('Median = ', round(median(fc.sd, na.rm = T), 2), sep = '')))
  
  fc.sd.ord = sort(fc.sd, decreasing = T)
  par(omi = c(0, 0.2, 0, 0), cex = 1.5)
  plot(fc.sd.ord, xlab = 'Metabolite (ordered)', ylab = 'SD(abs(log2(FC)))', 
       main = 'Distribution of standard deviations of effect sizes')
  points(fc.sd.ord[1:20], pch = 16, cex = 1.2, col = 'red')
  legend('topright', bty = 'n', pch = 16, col = 'red', cex = 0.75, 
         legend = names(fc.sd.ord)[1:5])
}

{ ### Figure 5E ###
  fc.mad = sapply(foo.fc.list, function(x) mad(abs(log2(x))))
  par(omi = c(0, 0.2, 0, 0), cex = 1.5)
  hist(fc.mad, xlab = 'MAD(abs(log2(FC)))', main = 'Median absolute deviation of effect sizes')
  legend('topright', bty = 'n', pch = 16, 
         legend = c(paste('Total ', length(fc.mad), ' compounds', sep = ''), 
                    paste('Mean = ', round(mean(fc.mad, na.rm = T), 2), sep = ''), 
                    paste('Median = ', round(median(fc.mad, na.rm = T), 2), sep = '')))
  
  fc.mad.ord = sort(fc.mad, decreasing = T)
  names(fc.mad.ord)[8] = 'AICAR_hn'
  par(omi = c(0, 0.2, 0, 0), cex = 1.5)
  plot(fc.mad.ord, xlab = 'Metabolite (ordered)', ylab = 'MAD(abs(log2(FC)))', 
       main = 'Distribution of MADs of effect sizes')
  points(fc.mad.ord[1:20], pch = 16, cex = 1.2, col = 'red')
  legend('topright', bty = 'n', pch = 16, col = 'red', cex = 0.71, 
         legend = names(fc.mad.ord)[1:5])
}

{ ### Figure 5F ###
  TOP.THRES = 20
  tmp.top = unique(c(names(fc.abs.mean.ord)[1:TOP.THRES], names(fc.sd.ord)[1:TOP.THRES]))
  length(tmp.top)
  # [1] 29
  
  par(omi = c(0, 0.2, 0, 0), cex = 1.5)
  plot(fc.sd, fc.abs.mean, xlab = 'SD(abs(log2(FC)))', ylab = 'mean(abs(log2(FC)))', 
       main = 'Average effect size and variability')
  points(fc.sd[tmp.top], fc.abs.mean[tmp.top], pch = 16, cex = 1.2, col = 'red')
  points(fc.sd[names(fc.abs.mean.ord)[1]], fc.abs.mean[names(fc.abs.mean.ord)[1]], 
         pch = 16, cex = 1.5, col = 'blue')
  text(fc.sd[names(fc.abs.mean.ord)[1]], fc.abs.mean[names(fc.abs.mean.ord)[1]] - 0.15, 
       names(fc.abs.mean.ord)[1], col = 'blue')
  points(fc.sd[names(fc.sd.ord)[1]], fc.abs.mean[names(fc.sd.ord)[1]], 
         pch = 16, cex = 1.5, col = 'blue')
  text(fc.sd[names(fc.sd.ord)[1]] - 0.8, fc.abs.mean[names(fc.sd.ord)[1]] - 0.15, 
       names(fc.sd.ord)[1], col = 'blue')
  legend('topleft', bty = 'n', pch = 16, col = 'red', cex = 0.5, ncol = 1, 
         legend = tmp.top)
}

{ ### Figure 5G ###
  TOP.THRES = 20
  tmp.top = unique(c(names(fc.abs.mean.ord)[1:TOP.THRES], names(fc.mad.ord)[1:TOP.THRES]))
  length(tmp.top)
  # [1] 29

  par(omi = c(0, 0.2, 0, 0), cex = 1.5)
  plot(fc.mad, fc.abs.mean, xlab = 'MAD(abs(log2(FC)))', ylab = 'mean(abs(log2(FC)))', 
       main = 'Average effect size and variability')
  points(fc.mad[tmp.top], fc.abs.mean[tmp.top], pch = 16, cex = 1.2, col = 'red')
  points(fc.mad[names(fc.abs.mean.ord)[1]], fc.abs.mean[names(fc.abs.mean.ord)[1]], 
         pch = 16, cex = 1.5, col = 'blue')
  text(fc.mad[names(fc.abs.mean.ord)[1]] - 0.2, fc.abs.mean[names(fc.abs.mean.ord)[1]] - 0.15, 
       names(fc.abs.mean.ord)[1], col = 'blue')
  points(fc.mad[names(fc.mad.ord)[1]], fc.abs.mean[names(fc.mad.ord)[1]], 
         pch = 16, cex = 1.5, col = 'blue')
  text(fc.mad[names(fc.mad.ord)[1]] - 0.4, fc.abs.mean[names(fc.mad.ord)[1]] - 0.15, 
       names(fc.mad.ord)[1], col = 'blue')
  legend('topleft', bty = 'n', pch = 16, col = 'red', cex = 0.5, ncol = 1, 
         legend = tmp.top)
}

intersect(names(fc.abs.mean.ord)[1:TOP.THRES], intersect(names(fc.sd.ord)[1:TOP.THRES], names(fc.mad.ord)[1:TOP.THRES]))
# [1] "HOMOCYSTINE_hn"         "GLYCERALDEHYDE_hn"      "LACTATE_hn"             "OROTATE_hn"            
# [5] "REDUCED_GLUTATHIONE_hn" "DIHYDROFOLATE_hn"


#######################################################################################

##### !!! END OF ANALYSIS !!! #####

#######################################################################################

sessionInfo()
# R version 3.5.2 (2018-12-20)
# Platform: x86_64-w64-mingw32/x64 (64-bit)
# Running under: Windows >= 8 x64 (build 9200)

# Matrix products: default

# locale:
# [1] LC_COLLATE=English_United States.1252  LC_CTYPE=English_United States.1252   
# [3] LC_MONETARY=English_United States.1252 LC_NUMERIC=C                          
# [5] LC_TIME=English_United States.1252    

# attached base packages:
# [1] stats     graphics  grDevices utils     datasets  methods   base     

# other attached packages:
# [1] corrplot_0.84  gplots_3.0.1.1

# loaded via a namespace (and not attached):
# [1] MASS_7.3-51.3      compiler_3.5.2     tools_3.5.2        KernSmooth_2.23-15 gdata_2.18.0      
# [6] caTools_1.17.1.2   bitops_1.0-6       gtools_3.8.1


#######################################################################################
