# Supplementary material for: A large-scale analysis of targeted metabolomics data from heterogeneous biological samples provides insights into metabolite dynamics
Source: Metabolomics. 2019 Jul 9;15(7):103. doi: 10.1007/s11306-019-1564-8 (PMC6616221; doi:10.1007/s11306-019-1564-8)
Supplement: Supplementary file 1 — Supplementary material 1 (ZIP 9567 kb) [file 11306_2019_1564_MOESM1_ESM.zip › codes/README.txt]

- File #1: <codes.main.metabolomics.2019a.R>
This R source file contains codes for the manuscript by Lee et al.,
"A large-scale analysis of targeted metabolomics data from 
heterogeneous biological samples provides insights into metabolite dynamics".

- File #2: <data.others.processed.deid.RData>
This R data file is needed to run the codes. Please read the comments in the beginning of the R source file.

# Questions, comments, or suggestions should be addressed to Ho-Joon Lee, Ph.D.
# Email: <esavant@med.umich.edu> or <esavant@gmail.com>

# This <README.txt> file was created on May 09, 2019.
