# Supplementary material for: A large-scale analysis of targeted metabolomics data from heterogeneous biological samples provides insights into metabolite dynamics
Source: Metabolomics. 2019 Jul 9;15(7):103. doi: 10.1007/s11306-019-1564-8 (PMC6616221; doi:10.1007/s11306-019-1564-8)
Supplement: Supplementary file 1 — Supplementary material 1 (ZIP 9567 kb) [file 11306_2019_1564_MOESM1_ESM.zip › STables - rev1.xlsx]

## Sheet: Methods
# Compounds are sorted by molecular weight of precursor ions in each method.
# Our methods do not distinguish stereoisomers.
Method	Standard Compound	Formula	Precursor Ion (g/mol)	Product Ion (g/mol)	Collision Energy (V)	RT (min)	RT Window (min)	CAS Number
RPLC-Pos-dMRM	N-trimethylamine	C3H9N	60.1	44	21	1.235	2.72	75-50-3
RPLC-Pos-dMRM	glycine	C2H5NO2	76	30.1	5	1.23	1.54	56-40-6
RPLC-Pos-dMRM	putrescine	C4H12N2	89.1	72	5	0.986	1.35	110-60-1
RPLC-Pos-dMRM	L-alanine	C3H7NO2	90.1	44.1	5	2.277	1.27	56-41-7
RPLC-Pos-dMRM	beta-alanine	C3H7NO2	90.1	30.1	5	1.229	1.14	107-95-9
RPLC-Pos-dMRM	sarcosine	C3H7NO2	90.1	44	13	1.29	1.27	107-97-1
RPLC-Pos-dMRM	glyoxylic acid	C2H2O3	97	43.1	5	18.18	1.82	298-12-4
RPLC-Pos-dMRM	acetoacetic acid	C4H6O3	103	85	5	3.65	1.49	541-50-4
RPLC-Pos-dMRM	cadaverine	C5H14N2	103.1	86.1	5	1.196	1.66	462-94-2
RPLC-Pos-dMRM	betaine aldehyde cation	C10H12N4O4	103.1	59.1	21	1.455	0.78	890-38-0
RPLC-Pos-dMRM	N,N-dimethyl-glycine	C4H9NO2	104.1	58	9	1.611	1.78	1118-68-9
RPLC-Pos-dMRM	GABA	C4H9NO2	104.1	45.2	21	1.404	1.22	56-12-2
RPLC-Pos-dMRM	2-aminobutanoic acid	C4H9NO2	104.1	57.9	5	1.504	1.2	2835-81-6
RPLC-Pos-dMRM	L-serine	C3H7NO3	106.1	60	9	1.242	1.27	56-45-1
RPLC-Pos-dMRM	hypotaurine	C2H7NO2S	110	30	9	1.454	1.34	300-84-5
RPLC-Pos-dMRM	pyruvic acid	C3H4O3	111	43.1	5	17.81	2.1	127-17-3
RPLC-Pos-dMRM	cytosine	C4H5N3O	112.1	94.9	17	1.609	1.42	71-30-7
RPLC-Pos-dMRM	histamine	C5H9N3	112.1	95	9	1.707	1.42	51-45-6
RPLC-Pos-dMRM	uracil	C4H4N2O2	113	70	13	2.268	1.25	66-22-8
RPLC-Pos-dMRM	lactate	C3H6O3	113	43.2	5	3.786	1.76	79-33-4
RPLC-Pos-dMRM	glyceraldehyde	C3H6O3	113	43.1	21	4.97	1.57	56-82-6
RPLC-Pos-dMRM	creatinine	C4H7N3O	114.1	44.1	17	1.625	1.27	60-27-5
RPLC-Pos-dMRM	glycerol	C3H8O3	115	57.1	13	1.9	2.19	56-81-5
RPLC-Pos-dMRM	5,6-dihydrouracil	C4H6N2O2	115.1	55	17	1.843	1.64	504-07-4
RPLC-Pos-dMRM	L-proline	C5H9NO2	116.1	70	13	1.461	1.21	147-85-3
RPLC-Pos-dMRM	fumaric acid	C4H4O4	117	84.9	5	7.75	1.35	110-17-8
RPLC-Pos-dMRM	L-valine	C5H11NO2	118.1	72	9	2.065	2.54	72-18-4
RPLC-Pos-dMRM	guanidinoacetate	C3H7N3O2	118.1	43	41	1.507	1.82	352-97-6
RPLC-Pos-dMRM	betaine	C5H11NO2	118.1	58	29	1.513	2.6	107-43-7
RPLC-Pos-dMRM	2-methylmalonate	C4H6O4	119	60.9	5	2.16	2.33	516-05-2
RPLC-Pos-dMRM	L-threonine	C4H9NO3	120.1	56	13	1.289	1.58	72-19-5
RPLC-Pos-dMRM	L-homoserine	C4H9NO3	120.1	74	9	1.285	1.67	672-15-1
RPLC-Pos-dMRM	purine	C5H4N4	121.1	94	21	3.848	1.63	120-73-0
RPLC-Pos-dMRM	L-cysteine	C3H7NO2S	122	78.9	25	7.25	2.14	52-90-4
RPLC-Pos-dMRM	nicotinamide	C6H6N2O	123.1	80	21	2.499	1.25	98-92-0
RPLC-Pos-dMRM	nicotinate	C6H5NO2	124	79.9	17	2.36	1.34	59-67-6
RPLC-Pos-dMRM	taurine	C2H7NO3S	126	44.1	17	1.276	1.27	107-35-7
RPLC-Pos-dMRM	5-methylcytosine	C5H7N3O	126.1	54	29	1.65	1.91	554-01-8
RPLC-Pos-dMRM	2-hydroxybutyric acid	C4H8O3	127	68.7	5	8.99	1.7	600-15-7
RPLC-Pos-dMRM	thymine	C5H6N2O2	127.1	110	13	7.22	1.27	65-71-4
RPLC-Pos-dMRM	5-oxo-l-proline	C5H7NO3	130	84	9	2.925	1.86	98-79-3
RPLC-Pos-dMRM	L-pipecolic acid	C6H11NO2	130.1	84	13	1.859	1.11	3105-95-1
RPLC-Pos-dMRM	Agmatine	C5H14N4	131.1	72	9	1.101	1.2	306-60-5
RPLC-Pos-dMRM	creatine	C4H9N3O2	132.1	44.1	17	1.41	0.75	57-00-1
RPLC-Pos-dMRM	L-isoleucine	C6H13NO2	132.1	86	5	3.755	1.79	73-32-5
RPLC-Pos-dMRM	4-hydroxy-L-proline	C5H9NO3	132.1	85.9	9	3.835	1.79	51-35-4
RPLC-Pos-dMRM	L-leucine	C6H13NO2	132.1	86.1	5	3.709	1.79	61-90-5
RPLC-Pos-dMRM	ornithine	C5H12N2O2	133.1	70	13	1.11	1.26	348-66-3
RPLC-Pos-dMRM	L-aspartate	C4H7NO4	134	74	13	1.28	1.14	56-84-8
RPLC-Pos-dMRM	L-homocysteine	C4H9NO2S	136	89.9	5	1.717	1.27	6027-13-0
RPLC-Pos-dMRM	adenine	C5H5N5	136.1	119.1	21	9.763	1.47	73-24-5
RPLC-Pos-dMRM	hypoxanthine	C5H4N4O	137	55	37	5.589	1.54	68-94-0
RPLC-Pos-dMRM	1-methylnicotinamide	C7H9N2O	138.1	94.9	17	1.29	1.1	3106-60-3
RPLC-Pos-dMRM	4-aminobenzoate	C7H7NO2	138.1	120.1	9	13.96	2.4	150-13-0
RPLC-Pos-dMRM	anthranilate	C7H7NO2	138.1	120	9	7.71	2.4	118-92-3
RPLC-Pos-dMRM	4-hydroxybenzoic acid	C7H6O3	139	95.2	9	7.758	2.33	99-96-7
RPLC-Pos-dMRM	spermidine	C7H19N3	146.2	72.2	13	2.801	1.82	124-20-9
RPLC-Pos-dMRM	L-lysine	C6H14N2O2	147.1	84	13	1.12	0.54	56-87-1
RPLC-Pos-dMRM	acetylcholine	C7H16NO2	147.1	43.1	25	1.42	1.66	51-84-3
RPLC-Pos-dMRM	L-glutamic acid	C5H9NO4	148.1	84	13	1.333	1.61	56-86-0
RPLC-Pos-dMRM	L-methionine	C5H11NO2S	150.1	56	13	2.35	1.27	63-68-3
RPLC-Pos-dMRM	guanine	C5H5N5O	152.1	135	17	2.218	1.14	73-40-5
RPLC-Pos-dMRM	xanthine	C5H4N4O2	153	110.1	17	3.079	1.71	69-89-6
RPLC-Pos-dMRM	dopamine	C8H11NO2	154.1	137	5	2.651	2.19	51-61-6
RPLC-Pos-dMRM	L-asparagine	C4H8N2O3	155	73.1	13	10.351	3.48	70-47-3
RPLC-Pos-dMRM	oxaloacetic acid	C4H4O5	155	73	13	10.29	2.34	328-42-7
RPLC-Pos-dMRM	2,3-dihydroxybenzoate	C7H6O4	155	137	9	12.43	1.54	303-38-8
RPLC-Pos-dMRM	L-histidine	C6H9N3O2	156.1	110.1	9	1.23	2.05	71-00-1
RPLC-Pos-dMRM	malate	C4H6O5	157	113.1	9	9.16	1.34	6915-15-7
RPLC-Pos-dMRM	2-deoxy-D-ribose	C5H10O4	157.1	99	9	3.9	2.14	533-67-5
RPLC-Pos-dMRM	(S)-Dihydroorotate	C5H6N2O4	159	43	21	1.33	1.03	5988-19-2
RPLC-Pos-dMRM	2-aminoadipate	C6H11NO4	162.1	97.9	13	1.704	2.24	542-32-5
RPLC-Pos-dMRM	N-methyl-L-glutamate	C6H11NO4	162.1	98	13	1.708	2.24	6753-62-4
RPLC-Pos-dMRM	L-carnitine	C7H15NO3	162.1	43.1	33	1.713	1.09	541-15-1
RPLC-Pos-dMRM	Succinate	C4H6O4	163	63	9	3.6	2	110-15-6
RPLC-Pos-dMRM	L-phenylalanine	C9H11NO2	166.1	120.1	9	6.636	1.74	63-91-2
RPLC-Pos-dMRM	pyridine-2,3-dicarboxylate	C7H5NO4	168	77.9	21	2.709	1.42	89-00-9
RPLC-Pos-dMRM	urate	C5H4N4O3	169	141.2	13	2.503	1.9	69-93-2
RPLC-Pos-dMRM	a-ketoglutaric acid	C5H6O5	169	43.1	33	1.42	0.57	328-50-7
RPLC-Pos-dMRM	L-glutamine	C5H10N2O3	169.1	151	5	1.29	1.94	56-85-9
RPLC-Pos-dMRM	pyridoxamine	C8H12N2O2	169.1	151.9	9	2.838	0.97	85-87-0
RPLC-Pos-dMRM	O-acetyl-L-serine	C5H9NO4	170	135.1	17	2.846	0.99	5147-00-2
RPLC-Pos-dMRM	N-acetyl-DL-serine	C5H9NO4	170	151.9	5	1.62	1.98	16354-58-8
RPLC-Pos-dMRM	pyridoxine	C8H11NO3	170.1	152	9	2.631	2.16	65-23-6
RPLC-Pos-dMRM	1-methyl-L-histidine	C7H11N3O2	170.1	124.1	9	2.64	1.47	332-80-9
RPLC-Pos-dMRM	(2R)-glyceraldehyde 3-phosphate	C3H7O6P	171	46	13	18.844	1.77	591-57-1
RPLC-Pos-dMRM	dihydroxyacetone phosphate	C3H7O6P	171	46.1	17	17.838	1.77	57-04-5
RPLC-Pos-dMRM	RS-mevalolactone	C6H10O3	171.1	41	5	17.72	1.77	674-26-0
RPLC-Pos-dMRM	L-arginine	C6H14N4O2	175.1	70.1	21	1.492	1.28	74-79-3
RPLC-Pos-dMRM	serotonin	C10H12N2O	177.1	160	5	5.974	1.42	50-67-9
RPLC-Pos-dMRM	D-glucosamine	C6H13NO5	180.1	162	5	1.346	1.59	3416-24-8
RPLC-Pos-dMRM	L-methionine sulfoximine	C5H12N2O3S	181.1	101.9	5	1.349	1.27	15985-39-4
RPLC-Pos-dMRM	L-tyrosine	C9H11NO3	182.1	135.9	9	3.695	1.74	60-18-4
RPLC-Pos-dMRM	4-pyridoxate	C8H9NO4	184.1	148	17	5.74	2.98	82-82-6
RPLC-Pos-dMRM	3-Phosphoserine	C3H8NO6P	186	88	9	1.615	1.26	407-41-0
RPLC-Pos-dMRM	phenylpyruvic acid	C9H8O3	187	45.8	9	18.416	1.83	156-06-9
RPLC-Pos-dMRM	N-acetyl-L-lysine	C8H16N2O3	189.1	84	25	1.668	1.5	1946-82-3
RPLC-Pos-dMRM	kynurenic acid	C10H7NO3	190	144.1	17	10.856	1.94	492-27-3
RPLC-Pos-dMRM	phospho(enol)pyruvic acid	C3H5O6P	191	120.9	5	18.54	1.86	138-08-9
RPLC-Pos-dMRM	3-dehydroshikimate	C7H8O5	195	84.9	5	1.04	1.87	2922-42-1
RPLC-Pos-dMRM	sn-glycerol 3-phosphate	C3H9O6P	195	137	5	18.037	1.78	17989-41-2
RPLC-Pos-dMRM	glycerol 2-phosphate	C3H9O6P	195	115	5	1.557	1.73	17181-54-3
RPLC-Pos-dMRM	N-acetyl-L-leucine	C8H15NO3	196.1	108.1	5	15.108	1.54	1188-21-2
RPLC-Pos-dMRM	dehydro-L-ascorbic acid	C6H6O6	197	85	13	18.85	1.91	490-83-5
RPLC-Pos-dMRM	N-acetyl-L-asparagine	C6H10N2O4	197.1	180	5	1.821	2.07	4033-40-3
RPLC-Pos-dMRM	N-acetyl-L-aspartic acid	C6H9NO5	198	155.9	5	2.439	1.43	997-55-7
RPLC-Pos-dMRM	citrulline	C6H13N3O3	198.1	153.1	9	1.33	1.86	372-75-8
RPLC-Pos-dMRM	L-ascorbate	C6H7O6	199	141	9	1.49	1.65	299-36-5
RPLC-Pos-dMRM	D-fructose	C6H12O6	203.1	185	5	1.126	1.38	57-48-7
RPLC-Pos-dMRM	D-galactose	C6H12O6	203.1	143	5	1.31	2.23	59-23-4
RPLC-Pos-dMRM	D-glucose	C6H12O6	203.1	142.9	5	1.31	2.23	50-99-7
RPLC-Pos-dMRM	spermine	C10H26N4	203.2	112.1	13	1.7	1.35	71-44-3
RPLC-Pos-dMRM	O-acetyl-L-carnitine	C9H17NO4	204.1	85	13	2.24	1.91	3040-38-8
RPLC-Pos-dMRM	L-tryptophan	C11H12N2O2	205.1	187.9	5	9.432	1.67	73-22-3
RPLC-Pos-dMRM	sorbitol	C6H14O6	205.1	88.9	9	9.45	1.19	50-70-4
RPLC-Pos-dMRM	xanthurenic acid	C10H7NO4	206	160	13	10.011	2.69	59-00-7
RPLC-Pos-dMRM	D-(-)-3-phosphoglyceric acid	C3H7O7P	209	120.8	5	1.676	2.42	3443-58-1
RPLC-Pos-dMRM	L-kynurenine	C10H12N2O3	209.1	94	9	6.577	1.86	2922-83-0
RPLC-Pos-dMRM	phosphocreatine	C4H10N3O5P	212	44.2	29	1.395	1.51	67-07-2
RPLC-Pos-dMRM	N-acetyl-DL-methionine	C7H13NO3S	214.1	126.1	5	12.16	1.22	1115-47-5
RPLC-Pos-dMRM	citrate	C6H8O7	215	196.9	5	2.59	1.87	77-92-9
RPLC-Pos-dMRM	isocitrate	C6H8O7	215	196.9	5	1.56	2.08	320-77-4
RPLC-Pos-dMRM	D-glucuronic acid	C6H10O7	217	199	5	2.65	1.11	6556-12-3
RPLC-Pos-dMRM	D-gluconic acid	C6H12O7	219.1	114.9	13	2.87	1.45	526-95-4
RPLC-Pos-dMRM	Erythrose 4-phosphate	C4H9O7P	223	120.8	5	1.29	1.81	585-18-2
RPLC-Pos-dMRM	cystathionine	C7H14N2O4S	223.1	87.9	21	1.357	1.34	56-88-2
RPLC-Pos-dMRM	3-hydroxykynurenine	C10H12N2O4	225.1	207.9	5	3.289	2.4	484-78-6
RPLC-Pos-dMRM	L-cystine	C6H12N2O4S2	241	73.9	25	1.285	1.27	56-89-3
RPLC-Pos-dMRM	n-acetyl-d-glucosamine	C8H15NO6	244.1	226.1	9	17.944	1.79	7512-17-6
RPLC-Pos-dMRM	isopentenyl pyrophosphate	C5H12O7P2	247	141.8	25	3.32	1.86	358-71-4
RPLC-Pos-dMRM	pyridoxal 5-phosphate	C8H10NO6P	248	150	9	2.57	1.83	54-47-7
RPLC-Pos-dMRM	deoxycytidine	C9H13N3O4	250.1	134.2	5	2.332	1.34	951-77-9
RPLC-Pos-dMRM	deoxyuridine	C9H12N2O5	251.1	135.1	5	5.218	1.79	951-78-0
RPLC-Pos-dMRM	5-deoxyadenosine	C10H13N5O3	252.1	136	9	7.037	2.13	4754-39-6
RPLC-Pos-dMRM	D-ribose 5-phosphate	C5H11O8P	253	121	9	1.355	0.95	4300-28-1
RPLC-Pos-dMRM	glycerol 3-phosphocholine	C8H20NO6P	258.1	104.1	9	1.657	1.55	563-24-6
RPLC-Pos-dMRM	thymidine	C10H14N2O5	265.1	148.9	9	18.38	1.84	50-89-5
RPLC-Pos-dMRM	thiamine	C12H17N4OS	266.1	123.1	9	1.356	3.2	70-16-6
RPLC-Pos-dMRM	cytidine	C9H13N3O5	266.1	133.7	5	2.15	1.2	65-46-3
RPLC-Pos-dMRM	uridine	C9H12N2O6	267.1	134.9	9	3.719	1.88	58-96-8
RPLC-Pos-dMRM	biotin	C10H16N2O3S	267.1	145.5	37	18.111	2.51	58-85-5
RPLC-Pos-dMRM	adenosine	C10H13N5O4	268.1	136	17	5.334	1.91	58-61-7
RPLC-Pos-dMRM	homocystine	C8H16N2O4S2	269.1	136	5	1.78	1.31	462-10-2
RPLC-Pos-dMRM	2-deoxyinosine	C10H12N4O4	275.1	159	5	6.184	1.84	890-38-0
RPLC-Pos-dMRM	palmitate	C16H31O2	279.2	220.8	9	10.73	1.2	57-10-3
RPLC-Pos-dMRM	linoleate	C18H31O2	281.2	55	40	18.62	2.61	60-33-3
RPLC-Pos-dMRM	d-glucosamine 6-phosphate	C6H14NO8P	282	222.8	9	1.197	1.12	3616-42-0
RPLC-Pos-dMRM	1-methyladenosine	C11H15N5O4	282.1	150	13	7.491	2.39	15763-06-1
RPLC-Pos-dMRM	a-D-glucose-6-phosphate	C6H13O9P	283	265	9	1.27	1.07	15209-11-7
RPLC-Pos-dMRM	a-D-galactose 1-phosphate	C6H13O9P	283	184.9	5	1.474	1.28	2255-14-3
RPLC-Pos-dMRM	D-fructose 6-phosphate	C6H13O9P	283	264.9	9	1.27	1.07	643-13-0
RPLC-Pos-dMRM	alpha-d-glucose 1-phosphate	C6H13O9P	283	120.8	9	1.28	1.2	59-56-3
RPLC-Pos-dMRM	guanosine	C10H13N5O5	284.1	152	17	5.72	1.41	118-00-3
RPLC-Pos-dMRM	xanthosine	C10H12N4O6	285.1	152.9	9	6.661	1.38	146-80-5
RPLC-Pos-dMRM	2-deoxyguanosine	C10H13N5O4	290.1	173.9	9	6.152	1.64	961-07-9
RPLC-Pos-dMRM	inosine	C10H12N4O5	291.1	159.1	13	5.598	1.27	58-63-9
RPLC-Pos-dMRM	5-methylthio-adenosine	C11H15N5O3S	298.1	136	13	9.767	1.74	2457-80-9
RPLC-Pos-dMRM	6-phosphogluconic acid	C6H13O10P	299	218.8	9	1.621	1.04	921-62-0
RPLC-Pos-dMRM	stearate	C18H35O2	307.3	43	33	18.24	1.82	57-11-4
RPLC-Pos-dMRM	Reduced Glutathione	C10H17N3O6S	308.1	76.1	22	2.461	3	70-18-8
RPLC-Pos-dMRM	sedoheptulose 7-phosphate	C7H15O10P	313	294.8	9	14.93	2.17	2646-35-7
RPLC-Pos-dMRM	cytidine 5-monophosphate	C9H14N3O8P	324.1	112	9	1.699	2.06	63-37-6
RPLC-Pos-dMRM	cytidine 2,3-cyclic monophosphate	C9H12N3O7P	328	216.8	9	1.753	1.83	633-90-9
RPLC-Pos-dMRM	2-deoxycytidine 5-monophosphate	C9H14N3O7P	330	133.9	13	2.219	1.21	1032-65-1
RPLC-Pos-dMRM	2-deoxyuridine 5-monophosphate	C9H13N2O8P	331	80.9	17	2.42	1.43	964-26-1
RPLC-Pos-dMRM	2-dAMP	C10H14N5O6P	332.1	136.1	13	2.759	2.01	653-63-4
RPLC-Pos-dMRM	nicotinamide mononucleotide	C11H15N2O8P	335.1	123	13	1.797	0.45	1094-61-7
RPLC-Pos-dMRM	progesterone	C21H30O2	337.2	200	0	18.075	1.18	57-83-0
RPLC-Pos-dMRM	AICAR	C9H15N4O8P	339.1	110	21	2.15	1.03	3031-94-5
RPLC-Pos-dMRM	thymidine 5-monophosphate	C10H15N2O8P	345	81	21	4.603	3.13	365-07-1
RPLC-Pos-dMRM	thiamine monophosphate	C12H18N4O4PS+	345.1	122	13	1.422	0.85	10023-48-0
RPLC-Pos-dMRM	uridine-5-monophosphate	C9H13N2O9P	347	121	17	2.153	1.74	58-97-9
RPLC-Pos-dMRM	2-deoxyguanosine 5-monophosphate	C10H14N5O7P	348.1	152.1	9	3.606	1.7	902-04-5
RPLC-Pos-dMRM	adenosine 5-monophosphate	C10H14N5O7P	348.1	152.1	21	3.611	1.7	61-19-8
RPLC-Pos-dMRM	inosine 5-phosphate	C10H13N4O8P	349.1	137	13	2.452	1.34	131-99-7
RPLC-Pos-dMRM	docosahexaenoic acid	C22H32O2	351.2	319.1	13	9.58	1.95	6217-54-5
RPLC-Pos-dMRM	fructose 1,6-biphosphate	C6H14O12P2	363	345	9	3.911	4.02	488-69-7
RPLC-Pos-dMRM	guanosine 5-monophosphate	C10H14N5O8P	364.1	152.1	13	2.676	1.78	85-32-5
RPLC-Pos-dMRM	sucrose	C12H22O11	365.1	202.9	21	1.493	1.14	57-50-1
RPLC-Pos-dMRM	xanthosine 5-monophosphate	C10H11N4O9P	365.1	97	9	2.45	1.35	523-98-8
RPLC-Pos-dMRM	D-cellobiose	C12H22O11	365.1	346.9	17	1.43	0.79	528-50-7
RPLC-Pos-dMRM	S-5-adenosyl-L-homocysteine	C14H20N6O5S	385.1	134.1	17	4.768	1.98	979-92-0
RPLC-Pos-dMRM	vitamin D3	C27H44O	385.4	367.5	9	18.31	1.83	67-97-0
RPLC-Pos-dMRM	cytidine 5-diphosphate	C9H15N3O11P2	404	112	21	1.644	0.75	63-38-7
RPLC-Pos-dMRM	cholesterol	C27H46O	409.3	289.1	21	18.712	1.84	57-88-5
RPLC-Pos-dMRM	2-deoxyadenosine 5-diphosphate	C10H15N5O9P2	412	216.1	21	6.789	1.42	2793-06-8
RPLC-Pos-dMRM	5-phospho-D-ribose-1-diphosphate	C5H13O14P3	412.9	200.6	9	18.351	1.8	7540-64-9
RPLC-Pos-dMRM	25-hydroxyvitamin D	C27H44O2	423.3	307.2	17	18.105	2.12	19356-17-3
RPLC-Pos-dMRM	uridine 5-diphosphate	C9H14N2O12P2	427	200.8	25	6.676	2.13	58-98-0
RPLC-Pos-dMRM	adenosine 3,5-diphosphate	C10H15N5O10P2	428	136.2	25	1.78	3.17	1053-73-2
RPLC-Pos-dMRM	2-deoxyguanosine 5-diphosphate	C10H15N5O10P2	428	152.1	9	5.325	1.35	3493-09-2
RPLC-Pos-dMRM	adenosine 5-diphosphate	C10H15N5O10P2	428	136	25	3.278	2.77	58-64-0
RPLC-Pos-dMRM	inosine 5-diphosphate	C10H14N4O11P2	429	137	17	1.5	2.19	86-04-4
RPLC-Pos-dMRM	cholic acid	C24H40O5	431.3	413.1	21	19.2	3.51	81-25-4
RPLC-Pos-dMRM	folic acid	C19H19N7O6	442.2	294.9	13	11.532	1.34	59-30-3
RPLC-Pos-dMRM	guanosine 5-diphosphate	C10H15N5O11P2	444	152	17	6.306	1.71	146-91-8
RPLC-Pos-dMRM	dihydrofolate	C19H21N7O6	444.2	178	9	11.36	1.53	4033-27-6
RPLC-Pos-dMRM	tetrahydrofolate	C19H23N7O6	446.2	60	13	18.588	1.84	135-16-0
RPLC-Pos-dMRM	adenosine 5-phosphosulfate	C10H14N5O10PS	450	370.1	9	4.21	2.76	485-84-7
RPLC-Pos-dMRM	glycyldeoxycholic acid	C26H43NO5	472.3	454.2	25	18.597	1.85	360-65-6
RPLC-Pos-dMRM	cytidine-5-diphosphocholine	C14H26N4O11P2	489.1	184	37	1.541	1.27	987-78-0
RPLC-Pos-dMRM	cholesterol 3-sulfate	C27H45O4S	489.3	265.4	25	1.37	1.27	1256-86-6
RPLC-Pos-dMRM	inosine 5-triphosphate	C10H15N4O14P3	509	200	0	1.139	0.71	132-06-9
RPLC-Pos-dMRM	guanosine 5-triphosphate	C10H16N5O14P3	524	465.9	5	1.87	2.81	86-01-1
RPLC-Pos-dMRM	3,5-diiodo-L-thyronine	C15H13I2NO4	525.9	479.9	17	17.48	1.75	1041-01-6
RPLC-Pos-dMRM	uridine 5-diphosphoglucose	C15H24N2O17P2	589	426.9	13	5.697	0.61	133-89-1
RPLC-Pos-dMRM	adenosine-5-diphosphoglucose	C16H25N5O15P2	590.1	135.9	40	2.492	1.83	2140-58-1
RPLC-Pos-dMRM	uridine 5-diphosphoglucuronic acid	C15H22N2O18P2	603	427	17	2.28	1.02	2616-64-0
RPLC-Pos-dMRM	guanosine 5-diphosphoglucose	C16H25N5O16P2	606.1	152.1	37	5.654	1.43	5750-57-2
RPLC-Pos-dMRM	Oxidized Glutathione	C20H32N6O12S2	613.2	231.1	34	4.236	3.5	27025-41-8
RPLC-Pos-dMRM	UDP-GlcNAc	C17H27N3O17P2	630.1	426.9	13	5.762	2.64	528-04-1
RPLC-Pos-dMRM	NAD	C21H27N7O14P2	664.1	136.1	40	2.453	1.07	53-84-9
RPLC-Pos-dMRM	flavin adenine dinucleotide	C27H33N9O15P2	786.2	348.2	17	15.307	1.67	146-14-5
RPLC-Pos-dMRM	coenzyme A	C21H36N7O16P3S	790.1	136.1	40	1.32	0.86	85-61-0
RPLC-Pos-dMRM	vitamin B12	C63H88CoN14O14P	1377.6	1378.5	21	12.74	1.28	68-19-9
HILIC-Neg-dMRM	glyoxylic acid	C2H2O3	73	45	5	6.846	1.74	298-12-4
HILIC-Neg-dMRM	glycine	C2H5NO2	74	45	0	8.6	2	56-40-6
HILIC-Neg-dMRM	pyruvic acid	C3H4O3	87	43.1	5	3.1	1.31	127-17-3
HILIC-Neg-dMRM	beta-alanine	C3H7NO2	88	58.9	0	8.8	1.05	107-95-9
HILIC-Neg-dMRM	sarcosine	C3H7NO2	88	59	15	8.7	1.05	107-97-1
HILIC-Neg-dMRM	lactate	C3H6O3	89	43	20	3.1	2.13	79-33-4
HILIC-Neg-dMRM	glyceraldehyde	C3H6O3	89	43	9	3.1	1.87	56-82-6
HILIC-Neg-dMRM	glycerol	C3H8O3	91	59	8	2.69	0.43	56-81-5
HILIC-Neg-dMRM	acetoacetic acid	C4H6O3	101	56.9	8	2.33	2.04	541-50-4
HILIC-Neg-dMRM	GABA	C4H9NO2	102	84.2	4	9.372	1.75	56-12-2
HILIC-Neg-dMRM	2-aminobutanoic acid	C4H9NO2	102	56	5	7	1.86	2835-81-6
HILIC-Neg-dMRM	2-hydroxybutyric acid	C4H8O3	103	57	8	2.85	2.88	600-15-7
HILIC-Neg-dMRM	L-serine	C3H7NO3	104	73.8	8	9.8	3.24	56-45-1
HILIC-Neg-dMRM	hypotaurine	C2H7NO2S	108	63.8	14	8.3	2.22	300-84-5
HILIC-Neg-dMRM	cytosine	C4H5N3O	110	67	14	3.732	1.84	71-30-7
HILIC-Neg-dMRM	uracil	C4H4N2O2	111	42	15	2.2	1.41	66-22-8
HILIC-Neg-dMRM	creatinine	C4H7N3O	112	68	14	3.29	2	60-27-5
HILIC-Neg-dMRM	5,6-dihydrouracil	C4H6N2O2	113	41.9	13	1.5	1.14	504-07-4
HILIC-Neg-dMRM	L-proline	C5H9NO2	114	68	10	7.1	2.02	147-85-3
HILIC-Neg-dMRM	fumaric acid	C4H4O4	115	70.9	4	8	0.94	110-17-8
HILIC-Neg-dMRM	Kelovaline	C5H8O3	115	71	2	1.6	1	759-05-7
HILIC-Neg-dMRM	L-valine	C5H11NO2	116.1	79	0	6.35	2	72-18-4
HILIC-Neg-dMRM	betaine	C5H11NO2	116.1	57.9	4	5.763	1.03	107-43-7
HILIC-Neg-dMRM	Succinate	C4H6O4	117	73.2	5	8.2	2	110-15-6
HILIC-Neg-dMRM	2-methylmalonate	C4H6O4	117	73	4	7	3.41	516-05-2
HILIC-Neg-dMRM	L-threonine	C4H9NO3	118	74.1	6	8.6	3.28	72-19-5
HILIC-Neg-dMRM	L-homoserine	C4H9NO3	118	100	6	8.2	2.56	672-15-1
HILIC-Neg-dMRM	purine	C5H4N4	119	64.9	26	2.424	1.66	120-73-0
HILIC-Neg-dMRM	L-cysteine	C3H7NO2S	120	59	6	3.324	1.14	52-90-4
HILIC-Neg-dMRM	nicotinamide	C6H6N2O	121	78.1	10	1.9	0.96	98-92-0
HILIC-Neg-dMRM	nicotinate	C6H5NO2	122	78	10	3.3	1.88	59-67-6
HILIC-Neg-dMRM	taurine	C2H7NO3S	124	79.9	18	6.6	1.91	107-35-7
HILIC-Neg-dMRM	5-methylcytosine	C5H7N3O	124	81.1	8	3.4	2.09	554-01-8
HILIC-Neg-dMRM	thymine	C5H6N2O2	125	80	20	6.6	1.43	65-71-4
HILIC-Neg-dMRM	5-oxo-l-proline	C5H7NO3	128	84	5	8.5	1.14	98-79-3
HILIC-Neg-dMRM	L-pipecolic acid	C6H11NO2	128.1	82.2	12	6.2	1.82	3105-95-1
HILIC-Neg-dMRM	creatine	C4H9N3O2	130.1	87.9	6	8.7	1.98	57-00-1
HILIC-Neg-dMRM	L-isoleucine	C6H13NO2	130.1	44.9	13	8.469	1.2	73-32-5
HILIC-Neg-dMRM	4-hydroxy-L-proline	C5H9NO3	130.1	87.9	10	8.7	2.03	51-35-4
HILIC-Neg-dMRM	L-leucine	C6H13NO2	130.1	89.3	38	8.57	1.2	61-90-5
HILIC-Neg-dMRM	L-asparagine	C4H8N2O3	131	113.1	4	9.8	2.97	70-47-3
HILIC-Neg-dMRM	malate	C4H6O5	131	128.1	18	8.475	1	6915-15-7
HILIC-Neg-dMRM	oxaloacetic acid	C4H4O5	131	87	2	12	2	328-42-7
HILIC-Neg-dMRM	ornithine	C5H12N2O2	131.1	83	13	5.259	1.26	348-66-3
HILIC-Neg-dMRM	L-aspartate	C4H7NO4	132	88	10	9.8	3.78	56-84-8
HILIC-Neg-dMRM	2_deoxy-D-ribose	C5H10O4	133.1	115.1	5	11.3	2	533-67-5
HILIC-Neg-dMRM	adenine	C5H5N5	134	106.9	14	3.2	2.79	73-24-5
HILIC-Neg-dMRM	L-homocysteine	C4H9NO2S	134	33.2	6	6.21	2	6027-13-0
HILIC-Neg-dMRM	hypoxanthine	C5H4N4O	135	92	14	3.083	1.95	68-94-0
HILIC-Neg-dMRM	4-aminobenzoate	C7H7NO2	136	92.1	8	2	1.75	150-13-0
HILIC-Neg-dMRM	anthranilate	C7H7NO2	136	92	12	2	1.75	118-92-3
HILIC-Neg-dMRM	1-methylnicotinamide	C7H9N2O	136.1	93.7	0	1.279	4	3106-60-3
HILIC-Neg-dMRM	4-hydroxybenzoic acid	C7H6O3	137	93.2	12	2.9	2.59	99-96-7
HILIC-Neg-dMRM	carbamoyl phosphate	CH4NO5P	140	79	33	10.546	1.4	590-55-6
HILIC-Neg-dMRM	a-ketoglutaric acid	C5H6O5	145	100.9	4	8.88	2.21	328-50-7
HILIC-Neg-dMRM	L-lysine	C6H14N2O2	145.1	127	10	9.6	1.41	56-87-1
HILIC-Neg-dMRM	L-glutamine	C5H10N2O3	145.1	126.8	8	9.6	1.91	56-85-9
HILIC-Neg-dMRM	acetylcholine	C7H16NO2	145.1	58.8	9	10.67	1.07	51-84-3
HILIC-Neg-dMRM	L-glutamic acid	C5H9NO4	146	127.8	8	9.4	1.92	56-86-0
HILIC-Neg-dMRM	O-acetyl-L-serine	C5H9NO4	146	116	5	6.107	1.27	5147-00-2
HILIC-Neg-dMRM	N-acetyl-DL-serine	C5H9NO4	146	116	4	5.1	0.96	16354-58-8
HILIC-Neg-dMRM	2-Hydroxyglutarate	C5H8O5	147	56.8	6	8.6	2	2889-31-8
HILIC-Neg-dMRM	RS-mevalolactone	C6H10O3	147.1	58.7	8	3.85	2.87	674-26-0
HILIC-Neg-dMRM	L-methionine	C5H11NO2S	148	100.2	4	5.78	2.21	63-68-3
HILIC-Neg-dMRM	D-ribose	C5H10O5	149	58.9	12	3.46	2.18	50-69-1
HILIC-Neg-dMRM	guanine	C5H5N5O	150	133.1	10	4.4	2.17	73-40-5
HILIC-Neg-dMRM	xanthine	C5H4N4O2	151	108	14	3.6	2.03	69-89-6
HILIC-Neg-dMRM	2,3-dihydroxybenzoate	C7H6O4	153	109	12	1.8	1.44	303-38-8
HILIC-Neg-dMRM	L-histidine	C6H9N3O2	154.1	92.9	16	11.7	3.44	71-00-1
HILIC-Neg-dMRM	orotate	C5H4N2O4	155	111	6	3	2.24	65-86-1
HILIC-Neg-dMRM	(S)-Dihydroorotate	C5H6N2O4	157	113	6	5.281	1.05	5988-19-2
HILIC-Neg-dMRM	allantoin	C4H6N4O3	157	96.9	10	3.6	2.07	97-59-6
HILIC-Neg-dMRM	2-aminoadipate	C6H11NO4	160.1	141.9	6	8.8	1.41	542-32-5
HILIC-Neg-dMRM	N-methyl-L-glutamate	C6H11NO4	160.1	142.1	6	8.8	1.41	6753-62-4
HILIC-Neg-dMRM	L-carnitine	C7H15NO3	160.1	58.8	9	8.626	2.23	541-15-1
HILIC-Neg-dMRM	N-acetyl-L-cysteine	C5H9NO3S	162	84.1	4	2.9	0.56	616-91-1
HILIC-Neg-dMRM	phenylpyruvic acid	C9H8O3	163	91.2	4	1.36	1.13	156-06-9
HILIC-Neg-dMRM	L-phenylalanine	C9H11NO2	164.1	147.1	4	5	2.2	63-91-2
HILIC-Neg-dMRM	pyridine-2,3-dicarboxylate	C7H5NO4	166	122	6	9.864	3.1	89-00-9
HILIC-Neg-dMRM	urate	C5H4N4O3	167	124	13	7.042	1.09	69-93-2
HILIC-Neg-dMRM	phospho(enol)pyruvic acid	C3H5O6P	167	79.1	6	12.3	2.1	138-08-9
HILIC-Neg-dMRM	pyridoxamine	C8H12N2O2	167.1	121.1	20	7.29	3.27	85-87-0
HILIC-Neg-dMRM	pyridoxine	C8H11NO3	168.1	149.9	10	2.4	2.4	65-23-6
HILIC-Neg-dMRM	1-methyl-L-histidine	C7H11N3O2	168.1	149.9	10	9.44	2.41	332-80-9
HILIC-Neg-dMRM	dihydroxyacetone phosphate	C3H7O6P	169	78.8	20	11.4	1.95	57-04-5
HILIC-Neg-dMRM	3-dehydroshikimate	C7H8O5	171	127	10	4.2	1.09	2922-42-1
HILIC-Neg-dMRM	sn-glycerol 3-phosphate	C3H9O6P	171	79	28	11.3	2.21	17989-41-2
HILIC-Neg-dMRM	glycerol 2-phosphate	C3H9O6P	171	78.8	16	10.93	2.22	17181-54-3
HILIC-Neg-dMRM	N-acetyl-L-leucine	C8H15NO3	172.1	130.1	8	1.5	2	1188-21-2
HILIC-Neg-dMRM	aconitate	C6H6O6	173	84.9	6	10.56	2.36	499-12-7
HILIC-Neg-dMRM	shikimate	C7H9O5	173	93.1	18	7.653	1.76	138-59-0
HILIC-Neg-dMRM	dehydro-L-ascorbic acid	C6H6O6	173	154.9	5	14.88	1.49	490-83-5
HILIC-Neg-dMRM	L-arginine	C6H14N4O2	173.1	131	8	17.1	2.3	74-79-3
HILIC-Neg-dMRM	N-acetyl-L-asparagine	C6H10N2O4	173.1	154.9	8	14.66	1.47	4033-40-3
HILIC-Neg-dMRM	N-acetyl-L-aspartic acid	C6H9NO5	174	88	12	8.7	1.85	997-55-7
HILIC-Neg-dMRM	citrulline	C6H13N3O3	174.1	131.2	10	10.5	2.02	372-75-8
HILIC-Neg-dMRM	L-ascorbate	C6H7O6	175	114.9	18	4.2	3	299-36-5
HILIC-Neg-dMRM	Serotonin	C10H12N2O	175.1	145	13	2.94	1.21	50-67-9
HILIC-Neg-dMRM	D-glucono-1-5-lactone	C6H10O6	177	128.8	2	2.9	1.53	90-80-2
HILIC-Neg-dMRM	D-glucosamine	C6H13NO5	178.1	59.1	9	7.698	0.72	3416-24-8
HILIC-Neg-dMRM	myo-inotsitol	C6H12O6	179	59.8	10	10.3	2	87-89-8
HILIC-Neg-dMRM	D-glucose	C6H12O6	179	60.8	10	6.85	3	50-99-7
HILIC-Neg-dMRM	3-(4-hydroxyphenyl)pyruvate	C9H8O4	179	92	21	1.32	0.79	156-39-8
HILIC-Neg-dMRM	D-fructose	C6H12O6	179.1	58.8	10	6.9	2.95	57-48-7
HILIC-Neg-dMRM	D-galactose	C6H12O6	179.1	61.8	10	5.8	4	59-23-4
HILIC-Neg-dMRM	L-tyrosine	C9H11NO3	180.1	119.1	14	5.8	1.94	60-18-4
HILIC-Neg-dMRM	4-pyridoxate	C8H9NO4	182	138.2	10	1.4	2.6	82-82-6
HILIC-Neg-dMRM	phosphocholine chloride	C5H15CINO4P	183.1	122.9	16	2.25	1.21	107-73-3
HILIC-Neg-dMRM	3-Phosphoserine	C3H8NO6P	184	79	40	13.8	2.86	407-41-0
HILIC-Neg-dMRM	D-(-)-3-phosphoglyceric acid	C3H7O7P	185	79.1	10	12.4	2	3443-58-1
HILIC-Neg-dMRM	N-acetyl-L-lysine	C8H16N2O3	187.1	144.9	8	9.804	1.98	1946-82-3
HILIC-Neg-dMRM	kynurenic acid	C10H7NO3	188	143.8	8	2.3	1.72	492-27-3
HILIC-Neg-dMRM	N-acetyl-DL-methionine	C7H13NO3S	190.1	148	8	1.6	3.77	1115-47-5
HILIC-Neg-dMRM	citrate	C6H8O7	191	111	14	12.8	2	77-92-9
HILIC-Neg-dMRM	isocitrate	C6H8O7	191	172.8	4	14.8	1.33	320-77-4
HILIC-Neg-dMRM	D-glucuronic acid	C6H10O7	193	59	12	8.8	2.34	6556-12-3
HILIC-Neg-dMRM	D-gluconic acid	C6H12O7	195.1	74.8	18	8.2	2.21	526-95-4
HILIC-Neg-dMRM	Erythrose 4-phosphate	C4H9O7P	199	97	3	12.4	2	585-18-2
HILIC-Neg-dMRM	spermine	C10H26N4	201.2	118.9	1	10.3	2.44	71-44-3
HILIC-Neg-dMRM	O-acetyl-L-carnitine	C9H17NO4	202.1	58.8	5	6.2	1.07	3040-38-8
HILIC-Neg-dMRM	L-tryptophan	C11H12N2O2	203.1	116.1	6	5.1	1.95	73-22-3
HILIC-Neg-dMRM	xanthurenic acid	C10H7NO4	204	159.8	12	3.6	2	59-00-7
HILIC-Neg-dMRM	L-kynurenine	C10H12N2O3	207.1	190.2	6	5.25	2.6	2922-83-0
HILIC-Neg-dMRM	phosphocreatine	C4H10N3O5P	210	78.9	28	11.1	1.74	67-07-2
HILIC-Neg-dMRM	n-acetyl-d-glucosamine	C8H15NO6	220.1	58.7	18	5.9	2.13	7512-17-6
HILIC-Neg-dMRM	cystathionine	C7H14N2O4S	221.1	134	10	13.5	2	56-88-2
HILIC-Neg-dMRM	3-hydroxykynurenine	C10H12N2O4	223.1	206.1	4	8.34	2	484-78-6
HILIC-Neg-dMRM	deoxycytidine	C9H13N3O4	226.1	93	10	3.943	2.52	951-77-9
HILIC-Neg-dMRM	Ribulose 5-phosphate	C5H11O8P	229	97.2	6	10.8	2	4151-19-3
HILIC-Neg-dMRM	L-cystine	C6H12N2O4S2	239	120	10	11.7	1.19	56-89-3
HILIC-Neg-dMRM	thymidine	C10H14N2O5	241.1	125	6	2.114	2.2	50-89-5
HILIC-Neg-dMRM	uridine	C9H12N2O6	243.1	200	6	3.159	2.33	58-96-8
HILIC-Neg-dMRM	biotin	C10H16N2O3S	243.1	200	12	3.2	2	58-85-5
HILIC-Neg-dMRM	isopentenyl pyrophosphate	C5H12O7P2	245	78.9	33	11.58	3.17	358-71-4
HILIC-Neg-dMRM	pyridoxal 5-phosphate	C8H10NO6P	246	78.8	40	12.2	2.1	54-47-7
HILIC-Neg-dMRM	5-deoxyadenosine	C10H13N5O3	250.9	134.1	16	2.25	1.3	4754-39-6
HILIC-Neg-dMRM	palmitate	C16H31O2	255.2	148.9	13	1.39	0.83	57-10-3
HILIC-Neg-dMRM	glycerol-3-phosphocholine	C8H20NO6P	256.1	78.8	32	10.2	1.89	563-24-6
HILIC-Neg-dMRM	d-glucosamine 6-phosphate	C6H14NO8P	258	97	14	12.5	2.12	3616-42-0
HILIC-Neg-dMRM	a-D-glucose-6-phosphate	C6H13O9P	259	96.8	20	12.5	1.76	15209-11-7
HILIC-Neg-dMRM	a-D-galactose 1-phosphate	C6H13O9P	259	78.9	36	12.589	1.85	2255-14-3
HILIC-Neg-dMRM	D-fructose 6-phosphate	C6H13O9P	259	78.8	40	12.5	1.7	643-13-0
HILIC-Neg-dMRM	alpha-d-glucose 1-phosphate	C6H13O9P	259	78.8	32	12.5	2.52	59-56-3
HILIC-Neg-dMRM	thiamine	C12H17N4OS	264.1	147.9	20	10.1	1.75	70-16-6
HILIC-Neg-dMRM	2,3-diphospho-D-glyceric acid	C3H8O10P2	264.9	167	12	16	3.08	14438-19-8
HILIC-Neg-dMRM	2-deoxyguanosine	C10H13N5O4	266.1	149.9	20	4.42	2.46	961-07-9
HILIC-Neg-dMRM	inosine	C10H12N4O5	267	134.9	21	4	2	58-63-9
HILIC-Neg-dMRM	homocystine	C8H16N2O4S2	267	131.9	10	12.243	1.6	462-10-2
HILIC-Neg-dMRM	6-phosphogluconic acid	C6H13O10P	275	97.2	14	14.16	2	921-62-0
HILIC-Neg-dMRM	linoleate	C18H31O2	279.2	279.2	2	1.1	2	60-33-3
HILIC-Neg-dMRM	1-methyladenosine	C11H15N5O4	280.1	148	18	3	2.25	15763-06-1
HILIC-Neg-dMRM	guanosine	C10H13N5O5	282.1	149.8	18	5.5	1.93	118-00-3
HILIC-Neg-dMRM	xanthosine	C10H12N4O6	283.1	151	22	5.52	2.56	146-80-5
HILIC-Neg-dMRM	retinal	C20H28O	283.2	177	13	1.55	2	116-31-4
HILIC-Neg-dMRM	stearate	C18H35O2	283.3	177	8	1.6	1	57-11-4
HILIC-Neg-dMRM	5-methylthio-adenosine	C11H15N5O3S	296.1	133.9	22	1.988	1.33	2457-80-9
HILIC-Neg-dMRM	cytidine 2,3-cyclic monophosphate	C9H12N3O7P	304	109.8	16	4.858	1.55	633-90-9
HILIC-Neg-dMRM	2-deoxycytidine 5-monophosphate	C9H14N3O7P	306	78.8	40	11.1	2.66	1032-65-1
HILIC-Neg-dMRM	Reduced glutathione	C10H17N3O6S	306.1	142.9	14	9.7	2	70-18-8
HILIC-Neg-dMRM	2-deoxyuridine 5-monophosphate	C9H13N2O8P	307	194.8	16	9.9	2.22	964-26-1
HILIC-Neg-dMRM	geranyl pyrophosphate	C10H20O7P2	313.1	177.1	9	1.27	0.82	763-10-0
HILIC-Neg-dMRM	progesterone	C21H30O2	313.2	276.8	25	15.38	3.07	57-83-0
HILIC-Neg-dMRM	thymidine 5-monophosphate	C10H15N2O8P	321	194.9	16	9.5	2.84	365-07-1
HILIC-Neg-dMRM	deoxythymidine 5-monophosphate	C10H15N2O8P	321	194.9	16	9.5	2.84	110-94-1
HILIC-Neg-dMRM	cytidine 5-monophosphate	C9H14N3O8P	322	78.9	28	11.7	1.98	63-37-6
HILIC-Neg-dMRM	uridine-5-monophosphate	C9H13N2O9P	323	97	22	10.8	2.69	58-97-9
HILIC-Neg-dMRM	2-dAMP	C10H14N5O6P	330.1	79	38	11.134	1.11	653-63-4
HILIC-Neg-dMRM	nicotinamide mononucleotide	C11H15N2O8P	333	78.8	38	11.047	1.1	1094-61-7
HILIC-Neg-dMRM	AICAR	C9H15N4O8P	337	79	32	12.97	1.36	3031-94-5
HILIC-Neg-dMRM	fructose 1,6-biphosphate	C6H14O12P2	339	97.1	20	14.8	2.5	488-69-7
HILIC-Neg-dMRM	sucrose	C12H22O11	341.1	89	22	9.2	1.48	57-50-1
HILIC-Neg-dMRM	D-cellobiose	C12H22O11	341.1	161	0	10	2.23	528-50-7
HILIC-Neg-dMRM	thiamine monophosphate	C12H18N4O4PS+	343.1	97.1	24	14.42	2.54	10023-48-0
HILIC-Neg-dMRM	2-deoxyguanosine 5-monophosphate	C10H14N5O7P	346	78.9	16	10.5	1.82	902-04-5
HILIC-Neg-dMRM	adenosine 5-monophosphate	C10H14N5O7P	346	78.9	33	11.7	1.82	61-19-8
HILIC-Neg-dMRM	inosine 5-phosphate	C10H13N4O8P	347	79	38	11.2	3.82	131-99-7
HILIC-Neg-dMRM	guanosine 5-monophosphate	C10H14N5O8P	362	78.9	28	12.8	1.6	85-32-5
HILIC-Neg-dMRM	xanthosine 5--monophosphate	C10H11N4O9P	363	210.9	20	12.3	1.68	523-98-8
HILIC-Neg-dMRM	riboflavin	C17H20N4O6	375.1	254.9	12	3.698	2.15	83-88-5
HILIC-Neg-dMRM	farnesyl diphosphate	C15H28O7P2	381.1	299.3	20	1.3	0.94	372-97-4
HILIC-Neg-dMRM	S-5-adenosyl-L-homocysteine	C14H20N6O5S	383.1	134	28	9.3	2.02	979-92-0
HILIC-Neg-dMRM	vitamin D3	C27H44O	383.3	339.1	13	1.13	0.88	67-97-0
HILIC-Neg-dMRM	5-phospho-D-ribose-1-diphosphate	C5H13O14P3	388.9	290.9	12	13.05	1.31	7540-64-9
HILIC-Neg-dMRM	25-hydroxyvitamin D	C27H44O2	399.3	381.3	9	1.3	1.8	19356-17-3
HILIC-Neg-dMRM	cytidine 5-diphosphate	C9H15N3O11P2	402	78.8	36	14.9	2.08	63-38-7
HILIC-Neg-dMRM	uridine 5-diphosphate	C9H14N2O12P2	403	158.8	28	14.5	2.04	58-98-0
HILIC-Neg-dMRM	cholic acid	C24H40O5	407.3	343	36	3.13	2	81-25-4
HILIC-Neg-dMRM	2-deoxyadenosine 5-diphosphate	C10H15N5O9P2	410	78.9	37	15.3	2.96	2793-06-8
HILIC-Neg-dMRM	adenosine 3,5-diphosphate	C10H15N5O10P2	426	134.1	24	14.8	1.69	1053-73-2
HILIC-Neg-dMRM	2-deoxyguanosine 5-diphosphate	C10H15N5O10P2	426	158.9	28	15.8	2.83	3493-09-2
HILIC-Neg-dMRM	adenosine 5-diphosphate	C10H15N5O10P2	426	79	36	15.7	2.39	58-64-0
HILIC-Neg-dMRM	inosine 5-diphosphate	C10H14N4O11P2	427	135.1	25	14.4	2.4	86-04-4
HILIC-Neg-dMRM	folic acid	C19H19N7O6	440.1	311	22	10.1	1.64	59-30-3
HILIC-Neg-dMRM	guanosine 5-diphosphate	C10H15N5O11P2	442	150	28	15.6	2.3	146-91-8
HILIC-Neg-dMRM	dihydrofolate	C19H20N7O6	442.1	175.9	30	10.6	2	4033-27-6
HILIC-Neg-dMRM	tetrahydrofolate	C19H23N7O6	444.2	252.9	14	1.82	4	135-16-0
HILIC-Neg-dMRM	glycyldeoxycholic acid	C26H43NO5	448.3	73.9	40	2.24	1.78	360-65-6
HILIC-Neg-dMRM	geranylgeranyl pyrophosphate	C20H36O7P2	449.2	255.3	32	3.35	1.5	6699-20-3
HILIC-Neg-dMRM	cholesterol-3-sulfate	C27H45O4S	465.3	405.4	8	1.32	1.06	1256-86-6
HILIC-Neg-dMRM	cytidine 5-triphosphate	C9H16N3O14P3	482	383.9	17	12.1	1.03	65-47-4
HILIC-Neg-dMRM	uridine 5-triphosphate	C9H15N2O15P3	483	159	37	15	2.12	63-39-8
HILIC-Neg-dMRM	cytidine-5-diphosphocholine	C14H26N4O11P2	487.1	428	8	11.8	1.65	987-78-0
HILIC-Neg-dMRM	adenosine 5-triphosphate	C10H16N5O13P3	506	158.9	24	14.8	2.17	56-65-5
HILIC-Neg-dMRM	2-deoxyguanosine 5-triphosphate	C10H16N5O13P3	506	469.8	13	17.8	1.5	2564-35-4
HILIC-Neg-dMRM	inosine 5-triphosphate	C10H15N4O14P3	507	342.8	21	11	1.06	132-06-9
HILIC-Neg-dMRM	guanosine 5-triphosphate	C10H16N5O14P3	522	522	0	1.9	1	86-01-1
HILIC-Neg-dMRM	3,5-diiodo-L-thyronine	C15H13I2NO4	523.9	126.8	28	2.61	1.85	1041-01-6
HILIC-Neg-dMRM	uridine 5-diphosphoglucose	C15H24N2O17P2	565	323	28	10.8	1.61	133-89-1
HILIC-Neg-dMRM	uridine 5-diphosphoglucuronic acid	C15H22N2O18P2	579	402.9	25	13.34	1.34	2616-64-0
HILIC-Neg-dMRM	adenosine-5-diphosphoglucose	C16H25N5O15P2	588.1	345.8	24	10.897	1.78	2140-58-1
HILIC-Neg-dMRM	guanosine 5-diphosphoglucose	C16H25N5O16P2	604.1	362	24	12.2	1.33	5750-57-2
HILIC-Neg-dMRM	UDP-GlcNAc	C17H27N3O17P2	606.1	385	28	10.8	1.5	528-04-1
HILIC-Neg-dMRM	Oxidized Glutathione	C20H32N6O12S2	611.1	306	22	13.8	2.5	27025-41-8
HILIC-Neg-dMRM	NAD	C21H27N7O14P2	662.1	540	18	11.4	2	53-84-9
HILIC-Neg-dMRM	coenzyme A	C21H36N7O16P3S	766.1	78.9	45	16.387	4	85-61-0
HILIC-Neg-dMRM	flavin adenine dinucleotide	C27H33N9O15P2	784.1	437.3	32	9.2	1.5	146-14-5
HILIC-Neg-dMRM	acetyl-coenzyme A	C23H38N7O17P3S	808.1	408	37	10.2	1	72-89-9

## Sheet: Raw data
# Raw abundance data of peak areas
# The suffix, "rp", of the metabolite names represents measurements from RPLC-Pos-dMRM and "hn" from HILIC-Neg-dMRM.
Metabolite	Sample-1	Sample-2	Sample-3	Sample-4	Sample-5	Sample-6	Sample-7	Sample-8	Sample-9	Sample-10	Sample-11	Sample-12	Sample-13	Sample-14	Sample-15	Sample-16	Sample-17	Sample-18	Sample-19	Sample-20	Sample-21	Sample-22	Sample-23	Sample-24	Sample-25	Sample-26	Sample-27	Sample-28	Sample-29	Sample-30	Sample-31	Sample-32	Sample-33	Sample-34	Sample-35	Sample-36	Sample-37	Sample-38	Sample-39	Sample-40	Sample-41	Sample-42	Sample-43	Sample-44	Sample-45	Sample-46	Sample-47	Sample-48	Sample-49
(2R)_GLYCERALDEHYDE_3_PHOSPHATE_rp	13816.3	574.616	957.279	719.646	30782.1	1254.88	2573.66	1604	167227	802.565	781.642	35373.6	1236.71	1149.8	4270.56	535.281	3103.97	153629	34871.6	140393	167569	507.783	804.005	38268	727.204	886.661	97954.2	85914.1	654.421	576.222	2194.19	3310.75	22817.2	571.686	185275	37138.8	80903.7	7991.94	13854.3	20607	106825	818.908	733.598	197906	363	46708.8	1614.52	111587	129338
(S)_DIHYDROOROTATE_rp	3234.71	3560.87	7262.71	4947.71	2447.6	493.072	1703.62	1853	368	1223.74	26154.5	224.943	650.891	1113.83	15171.3	1066.92	3488.12	2473.47	2092.35	2024.13	5432.11	8575.95	14677.9	1632.83	51741.6	57480.4	2170.19	2260.35	683.895	10645.7	9780.82	486.103	2788.25	135.095	2567	7374.81	10621.6	3156.06	2460.98	15227.6	7441	3139.92	1894.48	1648	999	857.134	15111.9	498.114	4654
1_METHYLADENOSINE_hn	257.264	116.53	3790.64	7975.28	2287.43	NA	1920.67	164	NA	8783.66	3332.6	1437.81	NA	5656.49	7874.52	4049.32	12245.2	NA	2595.62	3441.82	20235.4	22369.8	1282.12	1143.09	2479.86	156.608	9268.33	4123.89	NA	4524.35	17704.1	1193.64	3672.63	2877.77	NA	8234.14	1672.78	133.241	223.693	11921.1	NA	6178.88	3671.82	NA	NA	NA	5284.93	7863.07	NA
1_METHYLADENOSINE_rp	1357.58	91382.2	162060	595.398	90500.1	79533.9	11227.7	1399	90236	93634.5	18807.6	30709.2	50839.2	104277	40485.6	137338	200583	105917	24413	139744	18317.3	163796	654771	63002.2	246446	163796	11610.9	181046	125768	74248.3	271171	9305.13	25938.4	40812.5	22842	36351.4	20809.6	43107.2	39252.2	57803.4	50533	275.813	161026	1009908	20772	2223.66	20939.5	147517	294329
1_METHYLNICOTINAMIDE_rp	332.335	23070.5	305.819	1169.38	970.634	10404.9	485.283	248	9630	1604.85	330688	113.745	7472.91	459.399	3997.78	303.479	375.698	106356	449.605	339069	52120.4	495.052	292.771	990.907	2591.17	1995.03	10133.5	5043.11	11083.7	24470.2	1188.87	194.711	34.4462	51656.5	12587	878.014	4020.51	2577.68	133.349	4710.67	7292	1144.77	1448.47	9376	510	988.828	8482.49	887.502	321532
2_AMINOADIPATE_rp	58728.3	8461.39	36058.9	54039	7253.69	21154.9	3540.49	9906	146536	78005	2817.92	7203.5	23479.1	55572.5	53242.9	35293.1	92084.5	253688	6750.98	387478	238267	41324.8	28601.6	5447.63	719738	711443	231000	206297	17647.8	51244	66855.7	17020.8	5385	1863.02	148576	61204.8	284675	36023.1	25516.1	46204.8	35622	37608.5	32535.6	148267	288111	15256.8	80554.6	95214.3	24923
2_AMINOBUTANOIC_ACID_rp	103072	705165	360710	101354	56592.8	320415	226324	12857	138332	483141	104450	159088	336754	405967	142878	313173	322689	245686	154079	266225	203048	363601	815036	57146.7	498916	437013	147068	366297	331522	184825	302487	242593	145039	143084	271191	200095	412093	63183.8	53172.2	164756	264518	104890	235225	282751	87938	190359	143026	356220	274741
2_DEOXYCYTIDINE_5_MONOPHOSPHATE_hn	132.934	NA	NA	6133.48	14.3731	NA	844.616	166	NA	120.459	20351.4	46.1568	NA	NA	623.875	NA	71086	NA	85.7122	NA	5737.62	NA	NA	29.0584	2153.87	653.477	NA	NA	NA	NA	55002.3	492.53	12.7705	13489.4	NA	532.322	3858.67	183.977	343.436	239.044	NA	6382.62	NA	NA	NA	NA	678.002	NA	NA
2_DEOXYGUANOSINE_5_DIPHOSPHATE_hn	82090.3	456.177	378.418	635.273	1007.91	NA	73997.8	NA	NA	12447.9	2355.2	765.44	NA	4411.41	1216.62	295.429	17162.9	NA	1562.64	NA	NA	539.536	759.838	677.465	11796.8	3591.6	505784	NA	NA	587.194	43988.2	82214.6	370.558	42068.9	NA	11297.8	11853.7	18353.2	11310.1	21835.4	NA	531.809	959.159	NA	NA	156322	32492.6	NA	NA
2_DEOXYGUANOSINE_hn	1321.64	169.201	1306.67	3018.48	1848.03	NA	5619.9	98	NA	5237.98	1016.66	1396.33	NA	10592	2189.63	1828.03	51985.7	2449.45	3252.63	12318.7	16496.3	500.701	287.917	1612.73	258.626	152.88	19972.8	14044	NA	2076.19	64037.1	3036.87	689.845	183915	NA	1373.33	18886.3	211.423	1938.69	300.23	NA	3204.94	1945.36	NA	NA	NA	1427.6	4965.11	NA
2_METHYLMALEATE_hn	28749.5	137886	1584.83	30138	65993.8	NA	10185.8	4781	NA	6194.34	51024.3	29053.6	NA	11887.2	78956.2	148291	2453.3	47696.6	15844.4	77500.8	13498.9	1867.83	8148.18	85227.5	9137.19	11084.5	25826.1	10682.1	NA	96700.5	2753.25	10503.1	42920	9036.46	NA	49051.7	7259.86	9722.35	7218.07	75327.2	NA	29665.3	186485	NA	NA	17276.9	77006.6	28699.5	NA
2_METHYLMALONATE_hn	335.015	1514.97	3.71245e+06	970523	173.984	NA	221276	NA	NA	2112.66	3.53138e+06	4514.8	NA	619.454	2.64294e+06	2443.82	7.72831e+06	NA	164.014	NA	NA	3.64207e+06	634.059	36.9149	555366	375073	NA	NA	NA	4.53054e+06	9.173e+06	910.078	1064.3	2.06001e+06	NA	2.22371e+06	NA	179.602	1150.62	2.44301e+06	NA	1.15623e+06	4.72154e+06	NA	NA	NA	2.8206e+06	NA	NA
2_3_DIHYDROXYBENZOATE_rp	11850.1	7763.8	2636.1	6530.52	42469.1	11488.1	10037	17301	64978	15504.6	34213.1	54830.1	11462.8	5377.55	37032.8	22279	4105.63	31283.4	47328.7	41972.5	40052.8	23327.3	25343.7	36722.1	23783.5	16635.7	96942.5	23561.8	3377.39	22344.3	15892.2	41396.5	37875.8	22156.5	66560	3608.84	37915.8	14894.4	25496.2	17739.4	32942	14771	21937.5	60403	6968	62870.3	36338.3	63600.8	115797
2_DEOXY_D_RIBOSE_hn	605.35	226.205	176820	479338	2243.79	NA	1151.52	97	NA	685.816	1.40436e+06	16.9918	NA	296.131	727044	147286	228899	121321	732.536	23918	2.77652e+06	112525	632.21	1074.71	23779.3	NA	10371.6	2.8536e+06	NA	381039	971281	315.902	666.425	835187	NA	916042	8373.09	948.636	339.67	1.3659e+06	NA	170139	483176	NA	NA	42279.7	1.02252e+06	1195.2	NA
3_4_HYDROXYPHENYL_PYRUVATE_hn	NA	NA	NA	NA	1233.5	NA	NA	613	NA	NA	NA	3355.05	NA	NA	NA	NA	NA	3084.29	6465.61	2753.56	4185.6	NA	NA	1057.01	NA	NA	5052.04	2092.78	NA	NA	NA	NA	1560.88	NA	NA	NA	2361.62	NA	NA	NA	NA	NA	NA	NA	NA	1880.04	NA	1484.42	NA
3_CYTIDINE_MONOPHOSPHATE_rp	203214	277.374	3062.89	57228.7	4734.07	806.958	205573	244545	228441	99946.9	145048	3121.24	876.41	39936.6	128494	2561.6	1.32687e+06	303329	6415.28	77518.7	172296	3459.79	883.176	1940.72	16520.3	21683.8	409263	1.89305e+06	435.26	2649.96	1.04564e+06	253479	5185.02	393260	849059	78839.5	318000	134517	173825	143566	108954	47658.7	2225.43	811870	2538069	20558.2	82299	1608.58	247479
3_PHOSPHOSERINE_hn	666.877	NA	NA	456.265	43.4411	NA	210.406	NA	NA	163.239	899.92	20.4365	NA	NA	2199.18	NA	1415.12	9425.74	15.0885	39224.9	NA	NA	NA	12.8665	NA	NA	NA	NA	NA	111.017	1075.27	NA	11.8998	603.014	NA	1473.82	NA	491.398	510.392	284.804	NA	142.035	NA	NA	NA	NA	147.888	NA	NA
4_AMINOBENZOATE_hn	56949.9	1845.6	128.986	1059.23	408.77	NA	1321.77	1338	NA	6560.63	1427.85	370.427	NA	9381.1	1573.01	125.116	3634.13	1743.85	540.704	2329.43	NA	1321.38	1954.31	207.095	5398.99	7029.66	NA	NA	NA	1038.99	2264.93	1674.95	277.884	190.594	NA	1183.42	NA	83877.4	72041.3	1192.82	NA	1407.87	635.118	NA	NA	NA	1372.98	5344.37	NA
4_AMINOBUTANOATE_rp	1.02111e+06	1.44823e+07	4.73424e+06	889148	736082	5.976e+06	4.06468e+06	286148	1460732	8.49001e+06	2.02492e+06	1.24513e+06	5.62408e+06	1.21248e+07	827050	3.35632e+06	5.5219e+06	1.77532e+06	1.22185e+06	3.19169e+06	1.94139e+06	4.56083e+06	1.41821e+07	753965	7.69548e+06	1.04989e+07	1.84984e+06	1.79251e+06	6.04697e+06	2.30407e+06	4.49719e+06	4.74509e+06	1.33594e+06	1.84231e+06	2213641	1.48833e+06	1.90217e+06	442012	909347	533277	3881714	873000	2.28608e+06	2643393	2907143	1.69884e+06	1.12203e+06	3.30617e+06	2176154
4_HYDROXY_L_PROLINE_hn	1.74034e+06	750313	13528.4	1.28767e+06	10626.1	NA	243850	NA	NA	8.12164e+06	103583	3097.8	NA	7.07698e+06	70943.1	233777	324.217	7107.73	10997.8	5768.45	74586.2	13078.3	969044	8263.75	13978.8	584605	162225	158243	NA	150768	1.08968e+07	561077	5814.2	11356.4	NA	14130.7	183673	1.7296e+06	5.7936e+06	8111.95	NA	1.34459e+06	284568	NA	NA	NA	41318	NA	NA
4_HYDROXY_L_PROLINE_rp	6.5396e+07	2.07042e+08	1.65773e+08	6.80721e+07	1.01136e+08	2.26912e+08	3.28356e+07	4027646	34564007	2.61126e+07	4.50446e+07	1.75012e+08	1.83688e+08	3.48781e+07	6.98724e+07	1.38349e+08	6.21457e+07	3.22892e+07	1.69748e+08	2.25998e+07	2.14696e+07	1.67294e+08	3.09686e+08	1.73093e+08	3.69385e+07	3.73065e+07	2.09744e+07	2.77495e+07	1.90875e+08	135170457	5.75085e+07	3.12139e+07	1.48604e+08	3.71938e+07	72917606	7.87265e+07	2.91027e+07	8.34538e+07	7.32838e+07	5.74051e+07	147940113	6.01741e+07	1.47587e+08	77093359	23010109	1.39709e+07	7.6014e+07	1.31872e+07	107066893
4_HYDROXYBENZOIC_ACID_hn	15455.5	79294.9	129793	28844.2	18878.1	NA	38972.1	4610	NA	13702	52227.9	2726	NA	8585.8	100.228	13502	2661.6	11525.5	11918.8	NA	26841	1495.43	1484.43	12889.8	60486.4	80972.7	7471.45	12543	NA	11144.2	51102.8	2900.98	11884.5	9991.21	NA	109985	17843.6	21837.4	2485.06	24704.7	NA	56045.3	2501.72	NA	NA	24011.2	63041.8	3543.15	NA
4_HYDROXYBENZOIC_ACID_rp	15244.8	3237.19	5608.44	4321.15	1299.69	4617	4343.49	3745	13863	8002.31	4479.25	832.857	4796.97	8678.25	2423.75	4631.54	13178.6	2858.68	3355.88	2523.19	5740.17	4771.36	4516.1	4283.13	4967.53	4555.77	2995.61	6601.64	3173.89	5083.79	9112.09	7618.49	7742.53	6177.53	6443	1643.6	2027.67	504.326	16632.1	1189.52	7737	7909.36	7448.16	3542	4935	2906.82	3281.41	4184.27	2716
4_PYRIDOXATE_hn	19724.4	135544	1800.43	20351.8	147327	NA	3560	1539	NA	9599.96	7098.56	98651.5	NA	9629.97	48175.8	1040.94	22500.5	13455	143594	17900	2907.79	1454.06	598160	129414	9113.99	4847.54	1635.11	2660.9	NA	1166.24	22415.5	2497.8	114025	2102.95	NA	7250.08	1803.21	38349.2	28708.6	165611	NA	12409.2	751.248	NA	NA	16014.8	42128.2	9168.6	NA
4_PYRIDOXATE_rp	6219.98	341196	483682	15757.8	727117	850721	1323.71	397	49979	2403.81	22473	711836	626479	2197.06	222988	525629	40380.1	31686.8	824199	19534.8	220.878	466257	425.185	780653	14395.5	8863.79	3564.04	899.845	742468	420742	30791.4	1542.87	655962	2130.55	31504	201507	1402.93	3350.06	7131.28	431238	224910	12738.3	602918	27750	2555	38303.9	162830	63936	465843
5_DEOXYADENOSINE_rp	14895.5	80878.9	8257.64	1012.62	67934.6	3365.89	6573.22	8845	190411	2685.38	4253.47	68449.1	2641.55	2594.3	12270.2	1398.55	8468.36	552.098	11906.1	675.733	401145	206.279	458.911	126467	4899.68	9854.71	755.824	1495.2	159179	687.335	15717.6	9210.09	9547.04	2323.99	40294	34791.7	1999.72	2698.31	4812.26	6415.31	8375	748.539	1357.23	30549	139758	14435.3	6637.95	67135.6	39229
5_METHYLCYTOSINE_hn	878.957	1477.4	133.358	126.868	17.7977	NA	1481.12	NA	NA	150.871	112.536	79.8786	NA	133.079	269.08	144.728	336.402	NA	36.6416	NA	NA	238.686	1036.22	42.7377	151.16	117.002	NA	NA	NA	323.792	457.919	754.382	16.2764	219.418	NA	NA	NA	102.915	2387.34	383.054	NA	142.079	NA	NA	NA	NA	103.576	NA	NA
5_METHYLCYTOSINE_rp	242.413	938.628	1353.24	335.61	6954.09	6614.2	579.619	546	5509	2235.66	550.231	8406.35	3855.54	167.644	550.778	2279.5	1779.18	1899.58	5507.11	1372.22	1326.3	2829.62	191.82	6314.36	1558.71	1871.42	986.143	1684.34	1365.55	1508.49	1524.21	467.624	7094.15	876.948	1218	2213.53	278.356	607.033	554.239	1729.05	1004	293.533	1189.38	2544	8265	1192.24	576.654	5357.58	7838
5_METHYLTHIO_ADENOSINE_hn	223327	11683.3	3366.04	2556.4	471097	NA	61170	596	NA	54893.7	81395	104801	NA	36542.7	35007.9	2669.36	234992	3198.42	103669	3521.51	14368.6	2251.79	20369.2	492122	31079.9	40711.4	30015.3	22829.1	NA	3670.61	256753	61931.1	144511	198375	NA	26939.1	28692.6	349835	279227	15925	NA	17924.6	1954.97	NA	NA	20478.8	22318.8	19008.3	NA
5_METHYLTHIO_ADENOSINE_rp	2257.11	80115.5	11874.1	1.93932e+06	6.1194e+07	181206	3.41356e+06	2487860	88373374	6.31603e+06	4.03702e+07	2.78466e+07	129886	4.56936e+06	1.35002e+06	44085.3	3.09161e+07	3.41786e+06	3.32985e+07	3.16952e+06	272.669	12240.9	69469.1	5.67387e+07	3.52028e+07	3.60577e+07	414713	243032	218890	59787.3	3.0858e+07	3.75863e+06	3.19212e+07	4.21937e+07	105958232	2.46863e+06	2.63555e+07	3.1174e+07	3679.03	1.03319e+06	63376052	1.56032e+06	39126.2	84891519	4121250	3.52752e+06	943743	2.76167e+06	56202591
5_OXO_L_PROLINE_hn	22210.9	2686.26	22232.5	157.978	263.502	NA	6284.32	NA	NA	661.221	149.352	42.2325	NA	NA	140.064	14055.5	1302.05	19079.6	136.462	14772.5	NA	26108.4	3789.16	NA	213.49	114.33	NA	NA	NA	14689.3	806.749	6312.89	75.5784	167.323	NA	758.372	NA	24996.1	24198.1	103.316	NA	1589.29	15645.8	NA	NA	NA	164.549	NA	NA
5_OXO_L_PROLINE_rp	9.31922e+06	7.84332e+07	1.56164e+08	4.90161e+07	1.83117e+07	3.05433e+07	1.64683e+07	3395150	25881671	4.42468e+06	3.20554e+07	3.22333e+07	8.74441e+07	4.02884e+06	8.55653e+07	1.566e+08	7.75183e+07	1.17126e+07	2.0086e+07	2.04735e+06	1.96079e+06	1.50322e+08	9.50302e+07	3.82839e+07	5.874e+06	2.55997e+06	1.3906e+06	1.76452e+06	9.25653e+07	1.99841e+08	6.37165e+07	1.63884e+07	1.93521e+07	3.94887e+07	14395530	4.6737e+07	1.38437e+06	9.48521e+06	1.71668e+07	5.05014e+07	152646677	4.399e+07	1.66277e+08	33802252	4075214	1.73457e+07	8.23995e+07	1.66526e+06	113511122
6_PHOSPHOGLUCONIC_ACID_hn	146.024	122.67	187.714	3778.13	635.323	NA	2538.28	NA	NA	NA	25152.7	125.705	NA	NA	1474.82	283.75	2106.71	NA	211.346	NA	NA	182.337	134.538	33.3568	111.918	190.802	NA	NA	NA	171.382	2677.39	5379.31	352.025	281.899	NA	405.143	NA	1240.1	163.547	1068.2	NA	3047.05	290.881	NA	NA	NA	1359.37	NA	NA
A_D_GALACTOSE_1_PHOSPHATE_hn	10628.4	492.89	2409.72	143419	6358.94	NA	3457.23	24589	NA	524.244	74435	2345.72	NA	1279.65	176800	10735	862550	108615	1283.31	161059	153267	23831.5	403.109	8841.65	89213.6	9927.3	42262.2	55217.3	NA	1882.23	96886	1929.14	7459.13	3.83567e+06	NA	54447.5	53763	11277.4	12691	124957	NA	126312	21806.8	NA	NA	164624	274282	6186.47	NA
A_D_GALACTOSE_1_PHOSPHATE_rp	NA	NA	NA	NA	NA	NA	NA	NA	29280	NA	NA	NA	NA	NA	NA	NA	NA	NA	NA	NA	NA	NA	NA	NA	NA	NA	NA	NA	NA	NA	NA	NA	NA	NA	19254	NA	NA	NA	NA	NA	19360	NA	NA	38926	NA	NA	NA	NA	29540
A_D_GLUCOSE_6_PHOSPHATE_hn	9253.3	535.419	2592.81	130046	5995.07	NA	4495.1	760	NA	354.462	317975	985.428	NA	NA	87440.5	770.95	974823	334297	5947.11	498561	455503	2850.99	315.96	2493.22	33058.3	4330.7	397783	396753	NA	2445.16	1.14342e+06	1714.9	12425.3	1.33215e+06	NA	24312.7	3389.36	11845.3	10343.3	159890	NA	80221.4	210.202	NA	NA	270192	49618.7	17008	NA
A_D_GLUCOSE_6_PHOSPHATE_rp	13369.4	3479.68	27670.8	39090.5	225064	1804.52	34292.6	5920	18833	4624.1	13568.7	83515.4	13431.5	4961.29	88826.9	17297.4	43327.7	7399.57	220422	7425.46	3575.13	30544	5658.38	146547	9029.16	6676.12	3332.34	2144.43	12223.4	27704.9	34735.9	22720.3	236514	151995	49757	31783.6	2251.39	29639.8	4158.81	80359.9	42946	47430.8	16925.4	16933	41609	2662.65	75581.1	1734.22	32130
A_KETOGLUTARIC_ACID_hn	NA	NA	NA	NA	162710	NA	NA	593	NA	NA	NA	724040	NA	NA	NA	NA	NA	291649	667965	6864.69	2822.81	NA	NA	455313	NA	NA	4348.31	63128.4	NA	NA	NA	NA	780884	NA	NA	NA	3862.95	NA	NA	NA	NA	NA	NA	NA	NA	933.698	NA	180903	NA
ACETYLCHOLINE_rp	72303.5	20836.7	47299.7	8296.49	24651.2	26176.6	53671.9	14983	131627	6518.56	63952.8	60359.2	22921.9	25281	47498.8	14858.9	66794.5	101181	25073.1	86504.5	54556.4	46229.3	23624	31728.5	56849.1	253431	38863.6	31865.1	45467	30608.9	16258	8719.45	21786.3	40865.4	121060	63225	33808.3	22730.2	61589.4	55703.9	191088	26492.8	35702.7	136024	60944	20867	51897.8	38315.3	246547
ACONITATE_hn	1332.08	1700.55	37273.6	463841	252.193	NA	1394.19	103	NA	184.265	586771	203.08	NA	1587.45	3.83142e+06	2877.97	2520.42	NA	308.192	NA	NA	1628.65	1496.05	249.516	7634.26	4255.61	NA	NA	NA	744154	2160.33	1820.47	17.0846	44130.8	NA	3.4447e+06	NA	1283.45	1627.81	6.64118e+06	NA	761182	2337.09	NA	NA	NA	2.8415e+06	NA	NA
ADENINE_hn	33382.3	482.728	843.901	168260	327475	NA	21992.4	4472	NA	457099	17085.7	72668	NA	292837	455371	876.857	70013.3	3776.24	71731.4	6676.25	15259.4	1816.11	11949.3	304168	656953	563595	20530.7	19184.9	NA	424.797	57959.4	45044.2	113173	790057	NA	2655.02	24073.6	38784.8	72262.5	372713	NA	169507	1917.38	NA	NA	32147.4	503.166	21540.3	NA
ADENINE_rp	1.13893e+06	8063.54	9823.74	93222.3	3.66113e+06	116289	212697	132265	6265769	367509	1.74404e+06	1.36579e+06	34980.5	277788	75160.6	3030.09	1.47608e+06	2842.21	1.62323e+06	175692	393.791	28222	4391.04	3.07129e+06	1.59599e+06	1.66145e+06	2543.01	992462	17687.5	1408.9	1.51007e+06	217348	1.6046e+06	1.94559e+06	5115936	142263	1.34155e+06	1.70753e+06	1.40118e+06	59517.4	3163692	82201.3	48706.3	4211175	288719	1421.78	50447	154585	4179677
ADENOSINE_5_DIPHOSPHOGLUCOSE_rp	121.475	898.684	437.236	2078.46	4195.86	1746.68	349.489	NA	4661	2618.93	4524.92	2504.22	225.181	625.881	191.431	2676.79	6837.47	6045.01	3288.02	4542.7	377.69	360.86	1404.86	3833.84	1455.6	578.947	2147.42	544.052	649.094	8747.34	2440.38	113.164	3062.74	11086.2	280	29.5095	1523.23	4780.12	11867.4	75.1276	334	2230.66	9297.23	542	97	614.819	294.131	465.472	6674
ADENOSINE_3_5_DIPHOSPHATE_hn	70720.4	192.943	924.867	1423.59	2641.83	NA	3776.45	NA	NA	521.756	118.049	376.576	NA	5046.31	46431.2	449.184	1352.73	1927.71	890.404	2111.06	3617.97	433.361	795.513	1080.58	14221.1	9457.62	101117	2258.82	NA	337.608	9892.17	NA	456.891	48658.7	NA	22771.1	2245.84	34220.8	108773	42896.9	NA	3964.37	511.131	NA	NA	540050	46640.1	NA	NA
ADENOSINE_3_5_DIPHOSPHATE_rp	1.39385e+06	29384.3	13685	680971	557.831	2597.03	1.85564e+06	120920	750610	922235	1.33451e+06	917.742	577.284	423597	551354	15930	258552	118556	364.432	128883	343531	16744.8	939.549	662.948	100382	4434.23	815865	396339	1678.43	10767	209904	7.51519e+06	1099.25	649486	479806	278165	5.42847e+06	484894	538199	453678	125406	527899	15716.2	436240	219933	1.11303e+06	379779	13010.9	389607
ADENOSINE_5_DIPHOSPHATE_hn	102831	7054.15	2002.89	8531.97	409.538	NA	4483.05	NA	NA	8567.36	17338.8	712.128	NA	7263.81	30219.1	458.802	10169.6	19981.1	1017.83	NA	14834.7	447.778	1823.18	2994.79	24324.1	7747.68	561683	11745.1	NA	548.453	9251.33	24863.9	999.234	16768.3	NA	36271.9	NA	55957.8	92369.8	23956.5	NA	4184.98	554.723	NA	NA	397930	57371.8	NA	NA
ADENOSINE_5_DIPHOSPHATE_rp	1.27921e+06	8900.5	226.537	628617	372.306	7208.08	433079	114396	1181231	530101	1.32675e+06	568.939	2392.45	408623	459907	20834.9	225220	205926	245.089	162635	5.66767e+06	804.419	3281.99	482.799	55406.9	773.951	4.88129e+06	9.46896e+06	18936.4	18871.1	171248	350810	375.546	432047	788005	25768.2	163348	489424	4718.46	393899	204764	661253	24419	627623	238158	2.28232e+06	419871	21648.4	624225
ADENOSINE_5_TRIPHOSPHATE_hn	47876.9	310.417	116.692	27562.2	35.4807	NA	62568.8	525	NA	63667.6	1426.73	20.3436	NA	309.13	174949	436.497	7244.04	1.79962e+06	9.08864	617648	NA	304.898	287.35	44.3058	834.23	150.353	448990	472905	NA	1661.98	1123.78	120231	35.552	27545.7	NA	70260.1	580333	25565	35773.7	108513	NA	29063.4	235.565	NA	NA	519089	161740	NA	NA
ADENOSINE_rp	4239.56	29614.9	27621.3	394708	56422.8	59819.7	99227.5	3570961	4033583	1.00027e+08	6.38249e+06	877167	50820.6	7.76589e+07	2.14639e+06	140130	15553.2	1.68351e+07	90257.3	4.2063e+07	9697.46	20544	21709.7	87514.7	12503.3	1.50634e+06	7.29158e+07	2.21673e+07	53241.8	95018.6	166544	25556.4	993691	5.45286e+06	1305148	1.2481e+06	9.40046e+07	3.55395e+06	7.11044e+06	1.66405e+06	2966556	255175	161535	37995039	41146499	704922	1.30209e+06	8.97288e+07	1478288
_AICAR_MONOPHOSPHATE_hn	114.313	NA	NA	1022.75	45.0903	NA	41050.9	10701	NA	17411.1	438.632	23.425	NA	214.541	2556.93	123.859	174.432	151787	NA	218774	15203.3	165.183	NA	20.1116	184.618	552.68	46724.2	11070.5	NA	255.114	NA	4106.26	208.163	13776.2	NA	726.713	2065.42	129.243	2879.31	3036.3	NA	11204.5	179.654	NA	NA	2456.8	739.385	NA	NA
AICAR_rp	21251.8	109.563	220.416	62549.7	44.689	834.544	41133.5	NA	639323	22645	3564.72	248.319	109.715	14743.9	14591.5	324.285	126070	866.404	128.875	NA	6679.68	237.922	128.766	74.9292	100.338	NA	11402.4	4847.44	444.398	462.536	57033.8	3499.2	130.021	1822.12	229932	5072.52	11892.5	31616.3	9038.87	38585.8	1432	37346.7	465.723	135257	3499	NA	25908.6	255.923	11127
ALLANTOIN_hn	82277.3	208791	1.09296e+06	62718.9	8749.48	NA	285443	2022	NA	55120.2	5879.39	4847.86	NA	50210.5	323015	157.075	189094	26993.2	7457.83	25853.1	102100	1.03652e+06	1.7494e+06	6682.42	611912	472809	135629	89580.6	NA	314.695	198635	290467	6505.81	950.694	NA	319535	146829	81065.7	88234.9	332188	NA	62789.8	440926	NA	NA	26163.8	310078	81417.7	NA
ALPHA_D_GLUCOSE_1_PHOSPHATE_hn	NA	NA	NA	NA	7188.7	NA	NA	115740	NA	NA	NA	4025.45	NA	NA	NA	NA	NA	27205.4	6242.02	162014	2951.61	NA	NA	4779.55	NA	NA	42812.9	344625	NA	NA	NA	NA	16642.8	NA	NA	NA	41755.6	NA	NA	NA	NA	NA	NA	NA	NA	216731	NA	15680.3	NA
ALPHA_D_GLUCOSE_1_PHOSPHATE_rp	2263.08	7218.5	114003	20271.1	32422.4	37878.3	19771.6	24784	11292	3817.72	16200.3	32428.3	27375.1	3798.23	64866	67102.9	9582.57	336.32	46050	2168.61	747.987	136915	2881.76	26365.9	1839.44	3813.13	690.602	814.838	24845.7	77809.2	25065.7	262624	38802.1	121649	59857	40922.9	1483.14	41046.4	14374.6	49715.3	30650	26374.4	64276.6	47722	36535	11783.7	47074.4	623.583	22898
ANTHRANILATE_hn	45696.5	1844.21	128.055	1163.82	55.901	NA	1796.99	568	NA	6435.82	1280.9	109.332	NA	10987.5	983.431	511.935	1055.2	NA	218.994	NA	NA	290.731	1747.26	346.095	7515.18	6854.27	NA	NA	NA	182.078	1506.66	1064.79	51.5808	665.42	NA	711.734	NA	68487.3	61310.8	1158.67	NA	1422.73	230.799	NA	NA	NA	1365.65	3300.53	NA
ANTHRANILATE_rp	429.737	2011.05	10939	1137.08	12808.6	6848.42	11469.1	350	1917	307.392	81171.4	7830.29	9446.68	296.958	3570.49	245.567	15123.3	2544.25	7789.6	3473.9	13207.7	354.842	23286	8055.67	7040.91	5411.78	6052.64	5220.03	11762.8	9801.31	14901.2	10934.1	9049.25	986.667	773	3001.44	7674.25	10130.9	11021.6	3464.85	11070	952.738	451.535	5392	1862	2977.17	3153.65	3896.67	542857
BETA_ALANINE_hn	391.654	346.681	1034.76	245.186	16.0172	NA	6501.83	NA	NA	2167.37	444.943	94.3317	NA	261.629	724.446	317.932	624.513	13022.3	78.03	25332.2	3104.82	722.562	1118.43	65.3356	1272.35	1316.22	2859.56	2907.59	NA	417.904	685.299	2459.47	264.527	637.508	NA	1217.53	3399.88	263.297	222.123	649.516	NA	1426.74	1203.18	NA	NA	NA	1217.85	NA	NA
BETA_ALANINE_rp	34598.3	846.398	897.93	41673.4	1246.06	553.709	18585.4	517	40631	1224.2	5413.74	1520.33	847.71	1139.55	49286.7	1544.78	115019	16211.2	1222.97	33456.7	8714.67	1260.43	2376.37	1268.67	6670.25	10297.6	10129.9	9893.46	671.723	1156.62	134778	8761.07	3714.5	9298.69	15249	32498.6	11336.3	16738.9	30199.4	49086	9975	45115.7	1841.66	9520	4410	2275.56	38033.4	1315.48	115271
BETAINE_rp	4.46065e+06	1.41822e+07	3.21955e+06	2.68162e+06	434974	5.60835e+06	2.64403e+06	329115	774186	5.42984e+06	560857	64338.9	9.32624e+06	6.63939e+06	1.47807e+07	3.40151e+06	7.7238e+06	220165	443784	665822	1.16887e+07	3.41967e+06	2.17207e+06	471083	1.72101e+07	1.27117e+07	1.85613e+07	1.26774e+07	5.80551e+06	1.22579e+07	4.41894e+06	3.1134e+06	519060	105453	1566586	1.30205e+07	1.66739e+07	4.75443e+06	3.74755e+06	1.90876e+07	10960069	2.45541e+06	3.81141e+06	1557544	21931890	2.05357e+06	1.40171e+07	1.27292e+07	19026436
CHOLESTEROL_3_SULFATE_hn	NA	NA	NA	NA	529.503	NA	NA	279	NA	NA	NA	926.01	NA	NA	NA	NA	NA	NA	320.879	2008.27	NA	NA	NA	514.959	NA	NA	NA	NA	NA	NA	NA	NA	948.879	NA	NA	NA	8590.72	NA	NA	NA	NA	NA	NA	NA	NA	NA	NA	8161.63	NA
CHOLESTEROL_rp	111371	3186.22	740.178	356.975	41787.3	8492.09	61773.6	4403	35253	23916.5	1557.28	50228.7	3705.77	30677.5	734.537	437.389	4281.74	17390	46039.6	22225.6	4988.58	675.227	4629.13	67700.4	4390.31	3416.72	2263.76	3015.58	3001.56	371.168	3915.36	33846.2	54075.7	840.667	35306	236.025	4522.98	200463	145486	1051.47	5286	217.192	237.915	18692	590	2412.37	379.784	8032.64	37585
CHOLIC_ACID_rp	3132.38	4268.83	7265.08	2865.2	6584.04	1593.13	22887	6550	15131	2647.61	2113	14540.3	49291.6	5069.38	39817.2	3248.4	23492	9086.73	6512.53	1584.91	213	10118.1	11236.5	4849.57	10560.8	18906.5	937.395	587.731	537.813	10756.7	14810.2	28456	4363.68	1039.5	1771	10775	914.629	13834.6	6778.24	23909.9	9170	16490.2	1265.57	19772	2848	287.747	43190.9	466.459	1550
CITRATE_ISOCITRATE_hn	59983.1	635.217	1502.61	7.91822e+06	329.062	NA	447733	NA	NA	36765.9	234.482	457.643	NA	155.914	3.34588e+06	14611.2	856089	NA	1170.77	NA	NA	1781.29	5612.38	386.827	354.036	529.141	NA	NA	NA	86209.3	458219	463477	547.892	19438.8	NA	1.98046e+07	NA	1.46436e+06	53732.9	4.51922e+06	NA	1.9187e+07	101463	NA	NA	NA	2.20692e+06	NA	NA
CITRATE_rp	78002.6	60896.3	19501.4	32664.1	7634.76	20287.3	42557.7	8917	352743	18231.2	164861	10784	26562.2	55809	12238.4	47979.8	13649.5	45700.7	5264.01	40745.6	10104.4	58105.6	86523	10751.8	88046.4	7501.99	19628.2	19803.5	19885.6	19708.6	3581.33	61996.1	5965.78	52578.4	255314	28040.8	14808	69315.8	66580.8	60437.6	57265	32810.3	22366.7	257584	5593	90853.6	63523.4	128185	119567
CITRULLINE_hn	7303.28	41779.4	709223	113672	461.734	NA	126678	61	NA	1127.55	7362.26	158.546	NA	203.571	105601	842476	147129	28069.9	291.87	14933.4	296081	759013	116542	277.862	156.891	196.041	1.14893e+06	435398	NA	772353	303631	139.562	301.286	429.029	NA	207915	622117	6925.77	8679.15	106798	NA	95611.1	927625	NA	NA	72187.2	289986	291773	NA
CREATINE_hn	1.74034e+06	750313	13528.4	1.28767e+06	13937.8	NA	243850	24828	NA	8.12164e+06	103583	5504.16	NA	7.07698e+06	70943.1	233777	324.217	664542	11286.4	1.34505e+06	1.13793e+06	13078.3	969044	12138.8	13978.8	584605	1.36224e+06	1.24027e+06	NA	150768	1.08968e+07	561077	21826.6	11356.4	NA	14130.7	1.40382e+06	1.7296e+06	5.7936e+06	8111.95	NA	1.34459e+06	284568	NA	NA	22811.1	41318	6.67839e+06	NA
CREATINE_rp	7.22362e+06	43194	1.84352e+06	1.64941e+07	546238	5.00245e+06	1.08909e+06	7798065	6065010	180765	6.87144e+06	832446	5.82534e+06	2.98197e+06	2.27833e+07	1476390	2.1656e+07	1.92089e+07	609671	1.75981e+07	4.21998e+07	3.7582e+06	17104.8	639954	5.5649e+06	7.26226e+06	3.64842e+07	3.96852e+07	5.89822e+06	2.03864e+06	6.60015e+06	2.01793e+06	1.57524e+06	46391.1	488777	1.58279e+07	4.41211e+07	252576	16637.2	2.70462e+07	159534	5.33686e+07	540751	1425079	20930522	1.36841e+06	7.16936e+06	3.33886e+07	22514883
CREATININE_hn	8809.47	26323.6	4740.06	239.3	82.3016	NA	389.438	NA	NA	1847.43	4446.64	32.7204	NA	2082.34	3186.95	12888.7	39700	NA	121.916	NA	2834.09	8950.13	77990.4	148.888	23603.4	20297	3566.82	NA	NA	12296.6	38456.3	306.132	209.96	133.033	NA	4879.52	3351.83	6117.02	15382.3	3850.72	NA	367.974	10191.4	NA	NA	NA	3934.13	NA	NA
CREATININE_rp	1.40723e+06	2.2109e+06	1.91124e+06	979407	80188.9	1.45034e+06	481215	65255	67352	87014.3	4.3385e+06	62777	1.24879e+06	379004	2.39429e+06	2.10268e+06	2.22655e+06	376870	68162.9	407002	805854	1.86499e+06	5.86396e+06	77203	1.69559e+06	1.13694e+06	750904	755596	1.65622e+06	2.59636e+06	693830	409678	120391	28747.6	149907	1.94282e+06	783871	169110	1.59164e+06	1.50527e+06	2132839	1.81203e+06	2.1642e+06	420674	443036	2.18776e+06	1.68605e+06	726338	2994130
CYSTATHIONINE_hn	3748.23	145.605	139.952	17758.8	7638.16	NA	459.547	NA	NA	772.225	150.236	858.241	NA	310.648	22105.4	15456.8	67903.9	19686.6	1169.13	9227.65	NA	422.496	2185.2	9915.77	155.186	NA	13196.1	2214.27	NA	18776.4	137041	326.753	362.136	418.393	NA	3164.24	18396.3	9488.91	4626.89	4493.17	NA	282.3	21072.1	NA	NA	3656.55	7295.43	NA	NA
CYSTATHIONINE_rp	783.719	101.392	1724.12	1199.59	22.3708	214.467	348.713	320	116024	402.705	581.871	263.317	256.977	213.022	8567.39	926.258	11819.1	1127.02	125.236	3009.19	1658.22	1149.36	2455.71	323.437	322.8	735.739	5480.75	4139.5	71.7602	1043.08	24591.8	673.443	83.7672	NA	69705	1478.42	6336.39	1173.04	1145.56	2035.69	267519	5731.6	1978.02	200049	3996	752.227	3881.16	1077.99	19314
CYSTEAMINE_hn	NA	NA	NA	NA	NA	NA	NA	NA	NA	NA	NA	NA	NA	NA	NA	NA	NA	NA	NA	NA	NA	NA	NA	NA	NA	NA	NA	NA	NA	NA	NA	NA	NA	NA	NA	NA	NA	NA	NA	NA	NA	NA	NA	NA	NA	NA	NA	NA	NA
CYTIDINE_2_3_CYCLIC_MONOPHOSPHATE_hn	NA	143.963	136.902	152.539	1571.88	NA	459.236	NA	NA	481.301	327.43	10946.1	NA	827.957	143.979	NA	16319.9	NA	1148.86	NA	NA	145.172	NA	1865.28	175.723	166.132	NA	NA	NA	329.016	23740.4	178.759	5502.82	491.961	NA	NA	NA	NA	NA	266.143	NA	166.346	NA	NA	NA	NA	8919.88	1975.67	NA
CYTIDINE_5_DIPHOSPHOCHOLINE_rp	7496.01	1023.97	NA	32567.2	126.361	57.5032	15706.1	3608	102569	49426.7	3404.78	136.698	125.278	42048.2	38670.5	226.863	414721	17615.5	493.911	7764.67	660574	205.986	148.424	259.485	26248.4	21101.7	1.28009e+06	1.65714e+06	55.1924	NA	531492	6855.73	467.335	351113	74018	7655.36	2.76264e+06	3320.51	12379.7	8740.38	27203	30177.3	367.28	165005	1504516	391997	15293.1	60574.4	19950
CYTIDINE_5_DIPHOSPHATE_rp	197785	238.24	244.347	18459.4	820.991	817.121	73513.2	652	26010	275.209	96206.4	374.145	204.063	503.053	1750.79	610.024	181319	2986.24	611.534	14420.5	235432	438.36	1527.82	270.532	2413.21	2583.12	220538	265238	7059.34	418.781	7566.3	990090	263.043	370305	23777	1194.18	249776	178884	171049	134.648	381	47720.3	373.648	16152	1269	21434.5	2958.47	2344.71	2694
CYTIDINE_5_DIPHOSPHOCHOLINE_hn	NA	NA	NA	NA	72.4155	NA	NA	769	NA	NA	NA	251.13	NA	NA	NA	NA	NA	16473.7	204.227	4656.09	291930	NA	NA	17.14	NA	NA	711559	715924	NA	NA	NA	NA	49.6104	NA	NA	NA	1.12768e+06	NA	NA	NA	NA	NA	NA	NA	NA	113025	NA	NA	NA
CYTIDINE_5_MONOPHOSPHATE_hn	548.358	NA	NA	11442	31.1352	NA	381.029	1012	NA	128.826	57685.8	95.9686	NA	137.074	10900.8	245.279	580447	3072.4	36.824	6868.8	379597	NA	NA	31.2128	5382.4	127.046	268474	239707	NA	131.139	797079	810.347	195.893	106539	NA	6540.4	275050	2779.84	145.747	8931.83	NA	5964.07	196.334	NA	NA	9268.16	6684.46	NA	NA
CYTIDINE_5_TRIPHOSPHATE_hn	241.997	NA	NA	428.415	302.481	NA	1090.29	NA	NA	556.132	5591.89	24.3389	NA	NA	209.709	NA	2158.34	24707.9	156.156	8943.01	10522.7	101.248	NA	104.03	269.016	144.798	63179.7	17949.7	NA	NA	2617.68	1940.15	43.3939	522.422	NA	NA	23930.8	316.847	396.175	176.502	NA	140.601	NA	NA	NA	NA	181.261	2983.27	NA
CYTOSINE_rp	244186	185571	114027	48548.6	597524	58933.4	365803	26594	843527	734729	66234.5	283590	44528.4	792603	112630	5726.55	182559	12466.5	215226	130113	8861.25	101686	1.04768e+06	734301	80968.6	42895.5	8352.49	77295.2	75275.7	6555.78	220282	185223	180538	244298	214580	126446	4569.22	115080	279593	41565.6	45307	44563	9980.93	281491	292018	4242.34	52251.7	283065	143338
D_CELLOBIOSE_hn	643.03	969.682	15175	212.862	4384.29	NA	1468.49	64	NA	11470.1	433.55	3391.81	NA	516.964	5586.01	22625.9	3105.86	NA	1776.63	NA	5630.05	16252.9	456.635	2780.49	1426.98	1413.07	NA	3363.93	NA	20317.2	2050.34	2149.92	4007.53	113	NA	4455.64	NA	790.354	974.42	1390.11	NA	493.771	19915.2	NA	NA	NA	797.142	7540.21	NA
D_FRUCTOSE_6_PHOSPHATE_hn	17209.6	618.058	9674.39	382950	7188.7	NA	7650.76	115740	NA	2657.56	72147.2	4025.45	NA	622.243	475785	24896.8	98552.1	27205.4	6242.02	162014	2951.61	9243.76	658.14	4779.55	67092.9	5446.1	42812.9	344625	NA	3765.09	125104	265.732	16642.8	7.96556e+06	NA	272659	41755.6	20346	25678	832606	NA	290308	2914.83	NA	NA	216731	197594	15680.3	NA
D_FRUCTOSE_6_PHOSPHATE_rp	32587	3811.21	30986.4	27814.5	321101	11539.5	31129.5	8176	27741	8986.5	32289.5	133674	16898.6	4045.47	124734	20673.1	53510	5325.31	299408	10597.1	2983.42	33617.8	5818.7	221181	10743.9	7839.92	4883.2	1665.69	14756	37257.6	42848.2	28719.5	337237	192463	49157	52610.3	4946.02	101878	34094.1	95461.2	63117	60922.6	19072.3	31875	51508	9251.75	96534.6	3175.72	60239
D_FRUCTOSE_rp	33351.3	325299	3172.67	12357.1	21548	28428.1	234249	20474	20678	7646.9	60871.1	10906.8	34840.8	8801.95	25158.3	23292.8	14256.8	8922.64	15957.7	17618.9	13892.5	49833.4	242026	21446.2	29521	85984.2	22353.1	10859.7	10223.4	48922.7	41024.4	317614	15981.9	19151.1	1984	24404.3	7995.23	6263.65	12210.9	14200.9	64760	15664.4	26315.2	73326	13477	25381.3	29277.9	23126.8	1971
D_GALACTOSE_rp	1526.73	38446.4	60899	43055.8	28642.4	21922.4	2637.18	5718	4023	2802.66	1744.63	22546.5	13001.2	8137.6	17107.2	57163	51332.5	6356.53	21282.1	9102.19	9891.17	55975.2	46079.4	29887.9	13751.9	6561.46	8157.78	8269.91	21829.9	78278.4	519.474	3267.94	25338.6	680.645	7311	19579.4	7909.45	19375	8588.88	20216	39320	33911.6	64081.1	9244	3019	6087.83	12602.1	18041.4	5220
D_GLUCONIC_ACID_hn	807986	19398.2	24973.4	212835	36938.2	NA	3944.77	895	NA	20994.1	2154.37	11977.2	NA	14577.5	3002.74	30231.3	121197	11645.4	16724.5	3651.79	6310.09	19426.6	97593.7	21656.2	36713.2	7952.76	15759.4	NA	NA	312095	123082	11557.2	17784.9	136930	NA	93293.9	2301.11	283.983	112.055	1.56979e+06	NA	104708	33950	NA	NA	NA	17785.7	NA	NA
D_GLUCOSAMINE_6_PHOSPHATE_hn	NA	NA	NA	1594.19	16.7921	NA	1356.73	110	NA	5614.22	1753.12	15.8694	NA	NA	675.84	NA	4665.41	NA	82.773	4494.95	4859.43	NA	NA	3.39044	589.128	113.845	4067.37	3215.82	NA	220.376	5934.59	278.746	23.2604	264.12	NA	724.164	2339.02	169.412	109.04	969.412	NA	500.916	115.117	NA	NA	NA	294.757	NA	NA
D_GLUCOSAMINE_6_PHOSPHATE_rp	3769.22	1988.17	2944.37	669.924	6088.37	11732.6	2316.96	222	33307	3589.19	13851.5	7492.48	188.197	9336.1	12764.2	869.866	8469.37	12473.7	6456.5	3984.98	4498.37	2823.85	1610.6	6416.06	7269.97	4310.36	12300.3	9259.81	329.602	1163.27	8827.88	1051.85	9523	30907.4	41486	25596.1	11868.1	3755.87	3844.62	14165.4	222579	1109.17	1094.46	43961	28293	1458.34	10191.1	2271.41	43748
D_GLUCOSAMINE_rp	115.116	4320.07	13041.4	946.728	3367.9	2036.18	4437.31	14898	65835	2607.49	1711.57	5435.1	2374.73	204.371	10118.7	10091.2	2911.44	356.437	2987.6	5817.68	2855.83	9353.56	2846.27	2910.14	3724.99	4616.72	1228.31	1174.33	1229.55	15365.1	4454.31	6482.01	7399.63	3703.33	53260	15268.5	895.335	302.117	2879.78	3435.82	12033	1389.52	12392.9	39653	3097	1442.04	9077.85	2324.05	NA
D_GLUCURONIC_ACID_hn	181761	173.954	29975	15024.1	2124.04	NA	1166.05	116	NA	27806.6	44108	1421	NA	26834.4	24160	42181.8	10067.5	3202.93	3160.91	1302.84	47912.7	29744.8	75809.8	422.652	6104.64	811.463	23677.1	25046.4	NA	36977.6	10097.8	1256.01	3287.2	16125.1	NA	4703.08	15824.9	6110.28	1765.7	13235	NA	13455.5	45152.8	NA	NA	NA	23399.5	5439.38	NA
D_GLUCURONIC_ACID_rp	11468.8	8065.31	19918.7	24266.4	28667.6	2432.81	54957.9	1815	14910	23497.9	NA	4082.62	13545.1	324.416	9424.16	3461.89	21678.2	6003.97	32649.7	7876.57	507.036	5148.6	70525.2	6792.49	NA	1563.88	18556.3	2775.64	12293.4	4275.02	14054.2	55558.7	25461.2	7736.68	26136	16767	8173.33	4231.08	8214.06	13090.3	4820	16289.2	6056.4	5817	5464	3201.07	5590.29	4071.94	3581
D_ORNITHINE_rp	24714.2	127793	247367	9590.19	193809	106053	33350.4	903	32965	26944.3	110902	198151	102614	30020.2	121908	105059	99768.8	17172.8	187619	16136.7	232230	223270	482092	242255	230624	223131	179884	185029	78111.1	183935	82646.9	30556.5	123503	14237.1	12351	165893	332318	83164.6	24251.6	93630.5	69585	14382.2	85054	12136	78486	7106.58	116261	18263.5	71301
D_RIBOSE_5_PHOSPHATE_rp	361.312	NA	NA	9364.42	209.525	NA	20433.8	2433	4099	2357.03	7027.8	198.219	NA	996.855	7050.25	318.58	4677.95	419.806	270.249	370.702	51265.8	NA	NA	666.629	2470.77	456.447	4310.65	3355.79	NA	NA	3889.86	16558.8	435.305	6594.02	5917	3226.77	2303.36	487.32	430.421	6258.3	5736	2608.8	NA	4511	21351	9483.43	4144.68	526.225	7719
D_RIBOSE_hn	144.916	NA	506.218	133.058	55.6895	NA	144.125	NA	NA	781.866	239.492	247.319	NA	100.782	270.427	101.114	202.652	NA	111.071	NA	3553.17	258.759	NA	36.806	1092.77	1333.21	3005.31	3121.35	NA	167.24	134.44	258.175	141.285	430.446	NA	342.023	3664.88	NA	NA	122.334	NA	241.571	204.428	NA	NA	NA	108.992	NA	NA
D_TRYPTOPHAN_rp	1348.18	2.25995e+08	6.62572e+07	3.22428e+07	1.21971e+08	1.53125e+08	8.84609e+06	3707479	63854012	164.68	2.0763e+07	118547107	123622946	2.25308e+07	1.92642e+07	6.16893e+07	6.45707e+07	5.81078e+07	1.28108e+08	3.94239e+07	2626.95	6.72567e+07	2.26955e+08	1.25214e+08	2.59511e+07	1.21696e+07	7.99529e+07	5.98146e+07	1.39821e+08	6.26081e+07	6.35167e+07	7.84124e+06	1.10769e+08	1.92659e+07	51367081	2.27885e+07	24802.6	2.45521e+07	771.437	1.71603e+07	114445594	2.78463e+07	6.48367e+07	52576869	23275552	1.72497e+07	2.04867e+07	2.08017e+07	49025299
DEHYDRO_L_ASCORBIC_ACID_rp	1778.67	634.811	16481.2	22072.6	9026.31	851.898	1260.83	5746	31929	2205.48	7809.73	4516.33	2028.83	2737.72	12330.8	15556.7	1957.75	13282.3	5929.02	10189.9	13510.2	16170.5	3117.06	4521.89	7309.22	6077.44	17434.1	19408.3	2965.36	17430	2327.38	2032.45	14626.6	8156.31	35374	4896.76	16767.8	2967.97	2475.74	15186.4	32713	21222	17958.8	41425	2793	11494.7	14646.9	6423.01	57247
DEOXYADENOSINE_MONOPHOSPHATE_rp	1.39007e+06	176.325	378.546	3.75602e+06	38.5971	91.5189	3.47464e+06	1274961	7152620	3.07059e+06	3.77897e+06	85.5065	499.805	3.18197e+06	3.39207e+06	1815.13	680626	746183	43.2069	1.1023e+06	133992	249.492	105.606	34.2236	438395	4777.46	224675	233085	221.943	267.151	619330	2.67767e+06	77.0896	2.39715e+06	4862409	1.51368e+06	243708	670255	526651	3.21275e+06	2252513	3.72083e+06	2211.22	4256899	843397	285738	2.91151e+06	276242	3008073
DEOXYCYTIDINE_hn	317.775	116.247	3075.12	135.958	39.1528	NA	994.463	NA	NA	1148.43	119.644	38.5816	NA	175.898	7616.09	519.349	1691.99	NA	184.65	NA	NA	4688.06	138.281	39.9472	13026.5	7900.88	1606.94	1916.35	NA	156.263	1554.26	865.074	7.35545	17244.5	NA	44316.2	NA	NA	NA	2615.41	NA	607.463	820.546	NA	NA	NA	3454.56	NA	NA
DIHYDROOROTATE_hn	NA	NA	NA	NA	1334.94	NA	NA	2182	NA	NA	NA	3099.49	NA	NA	NA	NA	NA	NA	1426.15	2421.83	NA	NA	NA	3081.22	NA	NA	2956.79	NA	NA	NA	NA	NA	3307.61	NA	NA	NA	NA	NA	NA	NA	NA	NA	NA	NA	NA	60134.6	NA	3867.78	NA
DIHYDROXYACETONE_PHOSPHATE_hn	654.861	NA	124.696	134986	43.3867	NA	7126.27	758	NA	1239.53	114933	44.1035	NA	NA	136190	195.311	51196.3	10509.7	22.1409	88318.6	82979.7	155.929	NA	87.4819	606.814	153.932	49268.2	28606.7	NA	167.084	54459.6	554.142	84.4605	2594.85	NA	53388.6	363113	149.862	1132.62	181884	NA	1539.21	212.956	NA	NA	NA	148961	NA	NA
DIHYDROXYACETONE_PHOSPHATE_rp	1.26532e+06	54128.4	20053.1	50027.1	25888.6	67993	221649	170446	143155	47359.7	7622.28	29433.3	53248.8	44170.2	40459.5	25972.9	55543.3	143587	29558.1	123416	149346	18575.2	35788.2	32288.4	31880.3	202.883	84648.5	71563.8	78447.3	51511.7	50897.9	219764	18902.9	16440.2	101605	34782.7	63801.6	1.05566e+06	2.02351e+06	31083.1	89557	36694.8	26224.8	173305	12052	39090.6	24177.7	101846	116271
DOPAMINE_rp	1657.45	3537.42	13894.8	8719.41	5904.47	3486.15	8398.36	295	4001	45252.4	4386.98	8230.27	601.854	43113.8	7340.68	18307.9	12662.8	687.553	4361.08	NA	NA	10665.3	68386	984.116	20256.1	655.25	448.224	342.372	664.276	18375.1	12849.2	855.804	2221.76	18785.6	12924	819.562	483.871	6759.54	6587.12	9073.45	14879	9495.86	17590.3	3970	1783	4029.21	9075.84	4142.03	22144
ERYTHROSE_4_PHOSPHATE_hn	NA	NA	NA	914.965	24.9272	NA	360.089	782	NA	196.46	637.328	54.4694	NA	NA	2337.54	NA	10579.4	2227.59	54.2578	10179.7	5022.31	NA	NA	7.44007	135.768	141.981	1587.67	3214.87	NA	165.878	15652.2	955.708	247.054	656.884	NA	329.477	2831.6	218.13	NA	216.423	NA	157.207	183.735	NA	NA	3122.21	423.031	NA	NA
FARNESYL_DIPHOSPHATE_hn	28095.7	9774.77	8236.25	9599.09	1522.37	NA	6507.92	1779	NA	3305.17	9867.89	5873.44	NA	12969.6	8785.91	10567.1	92419.4	8605.18	3698.68	8115.94	3739.5	9111.37	12466.3	4279.21	20816.2	43776.2	2279.01	1544.09	NA	2396.1	97984.8	8472.91	5465.39	11904.1	NA	684.139	2942.68	30295.1	41954.2	5614.47	NA	3788.14	5615.53	NA	NA	3279.47	9990.3	4101.94	NA
FOLIC_ACID_rp	113.506	9.16102e+06	3.65138e+06	35012.7	1.55464e+07	9.53275e+06	31498.5	16938	314338	564.363	86477.4	1.0545e+07	5.76615e+06	306.021	2.82536e+06	5.2051e+06	1.49226e+06	66158.9	1.43597e+07	69123.8	533.819	2.76697e+06	8.77569e+06	1.43429e+07	253.025	310.4	729.497	470.772	7.12214e+06	4.00076e+06	922166	37977.8	1.20757e+07	196100	325197	2.90094e+06	639.776	69005.2	172.369	2.43946e+06	1113561	38488.5	5.40092e+06	282452	1710	39626.5	2.53498e+06	NA	230447
FRUCTOSE_1_6_BISPHOSPHATE_hn	165.971	1904.09	160.958	105803	62.2496	NA	411435	2544	NA	109.39	97037	29.5274	NA	NA	12851.8	NA	544756	27673.2	39.5588	45996.8	47229	139.958	187.538	28.9624	1036.36	825.619	82167.2	43091.4	NA	132.635	59921.3	10249.8	11.7075	74511.5	NA	861.861	34004.3	22761.4	109.137	979.772	NA	55972.1	NA	NA	NA	37122.2	4001.78	NA	NA
FRUCTOSE_1_6_BIPHOSPHATE_rp	5917.78	8375.16	837.403	3722.39	8722.5	NA	77683	NA	4935	4052.86	19940	8301.34	57.7202	1751.71	20593.4	2357.18	1797.75	3552.33	10105.1	989.388	10715.3	1588.39	10990.7	11501.6	1638.48	2628.89	11269.3	9959.77	223.69	526.677	6417.67	2207.4	9446.72	5588.68	9843	22212.1	11623.8	1204.65	1332.08	10489	21483	3808.94	3031.64	7680	758	3450.68	12165.1	6281.26	10309
FUMARIC_ACID_hn	145.784	195.095	30976.6	268371	NA	NA	7074.46	261	NA	5988.66	308362	NA	NA	493.256	230.077	1157.9	757954	2693.68	NA	NA	3792.11	30448.3	2054.68	NA	303.314	2481.75	3853.73	3492.46	NA	2091.64	897157	1920.56	NA	424.855	NA	129560	3335.9	190.643	NA	147.75	NA	253267	1069.31	NA	NA	NA	127738	6790.34	NA
GERANYL_PYROPHOSPHATE_hn	493.784	1573.17	24026.5	1504.21	3680.71	NA	10441.6	98	NA	2980.63	7200.2	8329.1	NA	6653.41	930.514	20954.2	11911.7	1768.31	4453.99	NA	11137.6	25739	2471.29	4969.53	8674.16	5472.88	5794.08	9276.27	NA	17420.7	10902.8	6582.5	7137.8	2829.25	NA	121.865	7454.87	232.202	2816.87	341.14	NA	1134.23	24953.2	NA	NA	3642.09	1963.19	2856.58	NA
GLYCERALDEHYDE_hn	1021.47	1930.12	782.119	166.185	6.72531e+06	NA	140.871	101386	NA	477.282	274.987	3.53826e+06	NA	875.954	147090	6743.51	7585.9	823651	2.15232e+06	1.45112e+06	8.55623e+06	3217.66	270.579	8.3485e+06	2.04963e+07	1.30487e+07	1.45483e+07	1.38788e+07	NA	432.006	8148.99	411.4	2.67304e+06	1.88213e+07	NA	120825	1.57768e+07	2354.41	1165.3	4064.91	NA	2305.2	946.041	NA	NA	6.44474e+06	647.979	8.84269e+06	NA
GLYCERALDEHYDE_rp	3953.29	2805.21	10156.1	1772.47	6433.94	44030.2	2823.27	6114	3015	15616.1	1047.64	1131.06	26464.8	16424.1	1502.88	1974.99	20566.8	30647	3894.19	23057.4	57978.2	9284.81	16159.6	11777.3	10302.3	7129.66	158801	148011	33870.8	1527.55	22925	1257.75	4553.44	2309.38	6160	2713.61	184880	1932.28	4488.88	1888.82	42694	2433.11	1523.88	15099	28706	4387.64	3087.34	35243.4	9568
GLYCEROL_2_PHOSPHATE_hn	658.713	654.59	2897.72	903819	1149.79	NA	68177.2	88	NA	178701	59382.8	608.78	NA	124604	12870.7	23912.8	1.39668e+06	14205.1	3203.63	6311.08	333724	1998.68	1352.94	1237.64	442842	271263	232938	137557	NA	49520.3	1.76603e+06	29853.4	741.327	652511	NA	8780.41	149045	1769.07	196.723	3649.56	NA	389838	28525.2	NA	NA	16133.6	17203	2077.48	NA
GLYCEROL_2_PHOSPHATE_rp	328.359	1029.91	2428.78	3178.25	8489.52	3990.34	727.849	372	906	4076.98	3087.18	4268.55	2654.7	344.518	6911.16	2645.26	4111.79	2724.3	3725.19	726.799	3964.18	2569.83	1261.94	8628.08	1847.19	2937.72	5792.15	4066.71	2713.29	2467.25	3506.69	381.658	4183.71	4920.19	3016	4893.64	5516.1	1349.56	177.228	5089.38	643	2908.51	2060.29	4872	2891	2589.41	6014.21	1400.88	12136
GLYCEROL_3_PHOSPHOCHOLINE_hn	NA	NA	NA	NA	555.497	NA	NA	484	NA	NA	NA	388.275	NA	NA	NA	NA	NA	535819	194.205	256268	725999	NA	NA	112.137	NA	NA	776048	1.28304e+06	NA	NA	NA	NA	236.152	NA	NA	NA	1.267e+06	NA	NA	NA	NA	NA	NA	NA	NA	146278	NA	174131	NA
GLYCEROL_3_PHOSPHOCHOLINE_rp	2.71071e+06	443473	168680	1.19005e+06	86059.6	53685.9	2.68368e+06	195913	21964952	361167	2.51759e+07	99055.4	34278.5	2.0145e+06	1.97779e+06	122347	8.50364e+06	1.22003e+07	40719.7	3.21457e+06	5.93645e+07	113374	507068	84533.1	4.44425e+07	1.4624e+07	7.25821e+07	8.11067e+07	30647.9	111942	8.56817e+06	855363	70757.1	7.81552e+07	43570352	9.46203e+06	7.87183e+07	2.61239e+06	497145	3.90318e+06	93362927	1.16216e+06	99309.6	43022395	37977463	8.29622e+06	8.42446e+06	5.89766e+06	43371763
GLYCEROL_rp	6093.09	3233.53	758.643	1696.19	1261.27	1859.48	37645.8	2185	15191	18835.4	2794.18	1226.99	1233.85	38430.8	8213.06	2891.56	1033.66	277.576	683.573	516.858	1246.12	1072.57	2727.13	2485.07	3408.77	2401.79	1540.27	2193.43	569.347	4476.82	873.794	27614.4	732.442	2832.38	2126	5577.26	1940.19	7829.34	14488.8	8199.25	6023	1432.35	3251.12	5964	1286	694.273	8077.14	211.778	1413
GLYCINE_hn	151.878	2004.75	768.405	4455.28	7215.77	NA	1454.66	NA	NA	951.942	NA	6221.97	NA	973.553	155.228	1767.64	16958.1	NA	6933.67	NA	NA	329.484	2561.55	8174.45	NA	NA	NA	NA	NA	1823.1	18238.3	417.046	6031.84	127.841	NA	116.879	NA	180.872	535.219	NA	NA	3089.11	2054.49	NA	NA	NA	285.926	NA	NA
GLYCINE_rp	6682.63	3155.3	9806.63	63026.1	3404.3	2121.37	10163.6	1549	39649	2665.72	6982.55	4901.63	4661.46	4620.78	71776.3	16829.6	200107	2899.65	2587.79	2884.86	35085.9	11268.7	5104.85	4261.95	16902.8	92078	57117.3	89640.4	3211.2	14549.9	190764	11652.3	3793.15	39239.6	22752	31907.8	43499.8	8880.66	6162.95	72802.4	69852	65596	16124.7	22227	62148	6123.65	57125.2	6399.92	44481
GLYCYLDEOXYCHOLIC_ACID_hn	3105.6	2.54524e+06	1793.03	23926.1	195161	NA	83773.6	54	NA	683.751	26462.6	90203.6	NA	435.435	589871	352000	100634	745.806	182395	NA	NA	306489	41098.7	113625	194.273	155.459	NA	NA	NA	401577	101365	3240.73	253523	243.235	NA	1.63058e+06	NA	69932.5	141103	228299	NA	13937.6	455939	NA	NA	4733.46	195777	NA	NA
GLYOXYLIC_ACID_hn	5775.72	191309	280431	26018.1	1317.44	NA	234.506	NA	NA	13983.2	5794.81	245.553	NA	21288.2	36876.8	200158	71115	NA	444.326	NA	NA	275159	170770	1528.29	67706.9	62910.2	NA	NA	NA	249791	45706.4	55125.6	468.351	65620.1	NA	120270	NA	4753.04	6386.24	64183.7	NA	26406	209254	NA	NA	NA	72469.5	NA	NA
GLYOXYLIC_ACID_rp	19483.1	46467.8	79907	90219.2	185109	2479.43	32923	20037	61689	35417.2	116032	168594	92111.7	59299.6	91006	92234.9	42640.9	23199.8	71720.6	48864	5399.01	77848.6	14930.8	206110	300484	260085	13260.5	12669.9	2666.01	82039	43667.5	57014.7	100834	23284.6	65151	60962	7328.68	32215.7	29800.7	17619.6	281991	89795	89090.2	284354	1090	122647	74219.3	151773	280571
GUANIDINOACETATE_rp	278431	834629	442028	188654	143653	218059	144133	38102	60338	308071	42743.3	230926	297543	333735	231289	402690	524670	16783.4	138674	42794	750806	389924	279313	206760	884650	685950	788827	567572	189154	438060	918578	180288	144258	1772.5	165506	773082	744162	293887	171415	351501	168203	166254	397326	41321	1029979	86822.8	816717	522820	814777
GUANINE_rp	25733.5	199259	67071.2	16016.4	30642.2	110169	449694	19825	35806	392037	6922.34	59044.7	96660.8	516680	20853.2	58588	2.30524e+06	63947.9	33509.8	108616	16946.2	73071.3	162937	41070.5	12265.7	14059.9	12016.4	11332.1	97340.8	58370.3	2.57875e+06	223087	28093.4	46012	31824	30427.7	23326	19228.9	99424.6	14878.4	26252	12879.6	58907.6	45978	5112	35387.5	20779.3	343085	18697
GUANOSINE_5_DIPHOSPHATE_hn	9803.45	100.324	NA	401.58	6.82456	NA	31588	102	NA	172.3	1988.87	47.6234	NA	NA	2223.59	NA	13187.5	NA	16.1007	9353.04	50376.8	NA	NA	8.88255	682.005	1974.48	119499	56773.7	NA	178.803	5644.39	22958.3	32.1299	27801.9	NA	892.878	92450.1	5769.05	10210.9	2358.27	NA	547.963	NA	NA	NA	20455.1	1607.83	NA	NA
GUANOSINE_5_MONOPHOSPHATE_hn	1151.91	NA	NA	NA	48.3028	NA	8166.02	291	NA	25536.5	15958.5	23.9149	NA	460.498	4931.04	105.978	7.99494e+06	NA	121.023	1995.72	793108	121.143	NA	52.0304	83952.6	11334.5	599563	426822	NA	129.49	8.35486e+06	33183.7	210.296	139905	NA	4722.75	638410	2314.04	1627.76	2834.9	NA	182.665	NA	NA	NA	31321.6	7331.53	NA	NA
GUANOSINE_5_MONOPHOSPHATE_rp	48560.6	1165.8	518.812	127152	305.385	137.93	502607	46548	56290	3.74233e+06	447506	1779.5	69.6862	616038	76611.3	1254.6	5.65444e+06	429.502	189.375	253.443	907.495	1134.14	490.709	1127.2	672552	110345	591788	2292.7	103.826	763.139	6.40885e+06	610293	1285.89	415604	39112	49685	783.795	62766	98310.2	43913.8	8671	98225	1499.96	9746	162	NA	120865	8978.36	15087
GUANOSINE_5_TRIPHOSPHATE_hn	61465.2	6803.7	268097	6045.6	496.295	NA	38501.6	12444	NA	86393.6	28198.2	11148.7	NA	112870	8033.68	41532.6	20309.9	NA	183.205	NA	NA	312097	22657.1	118.277	79537.5	59981.4	NA	NA	NA	39452	35833.6	11319.9	17785.5	600350	NA	8173.93	NA	26636.5	47828.7	28518.2	NA	17065.2	31355.7	NA	NA	NA	46386.1	NA	NA
GUANOSINE_hn	4992.64	25855.2	288.493	8716.86	6295.37	NA	725094	2187	NA	1.48758e+06	55758.2	41260.6	NA	794119	19477.1	1766.11	1.48233e+06	28752.6	12617.3	164129	2.51259e+06	239.364	275.117	8818.78	80231.1	8228.06	979596	952128	NA	709.618	2.01958e+06	197633	61948.3	155560	NA	8544.2	1.42669e+06	50671.8	95727.7	15086.8	NA	6415.66	1370.04	NA	NA	5918.24	25070.7	298509	NA
GUANOSINE_rp	131.789	140367	5189.86	97568.8	57771.3	59074.4	3.86263e+06	109563	184334	7.52674e+06	630696	492575	39761.8	4.11431e+06	257141	24941.3	2.12573e+06	1.30527e+06	66117.7	4.62885e+06	5.51086e+06	5721.37	4930.85	73563.4	288747	76591.1	3.00676e+06	2.68366e+06	202485	11182	2.67973e+06	1.23902e+06	299468	1.27847e+06	106798	98012.1	4.09997e+06	280217	519109	203584	51914	78097	27926.9	273640	871461	186714	306519	2.41331e+06	79038
HISTAMINE_rp	28451.6	68725.2	31878	16438.9	212.08	11823.5	98662.1	7406	48771	220414	16552	523.443	6027.05	237603	4130.7	758.13	49292.1	1442.23	352.626	7316.44	16910.7	38552.7	398756	144.783	10898.2	5197.47	24442	14671.2	11828.6	558.097	51925	36848.4	381.89	66516.7	43056	12284.3	28195.2	34269.1	97145.7	43539.9	13787	12577.7	900.103	53671	140930	294.647	9549.59	25380.5	32510
HOMOCYSTINE_rp	4121.79	619.145	2743.28	5081.62	3904.34	1042.04	4781.42	398	2268	37734.7	6773.27	3625.98	1379.42	23040.3	3602.86	13024.1	3068.65	2868.67	1339.11	7418.48	114981	1686.88	1746.88	4319.45	71446.4	74275.8	65525.6	60076.1	725.564	7046.66	7056.51	1906.16	1634.1	853.547	2116	3188.1	98244.6	4285.08	4521.51	2960.43	3197	4548.85	19921.9	4572	1947	602.025	5894.13	90731.2	96893
HYPOTAURINE_hn	904342	5121.99	16561.6	729840	1075.19	NA	920245	143	NA	347811	649388	5230.85	NA	400019	221133	6222.81	2.57742e+06	354579	1294	461260	154097	15350.4	17722.9	1019.55	14582.4	6687.64	127650	128512	NA	7048.89	2.51142e+06	860902	1326.63	204579	NA	201329	169287	436122	852949	199485	NA	650568	8957.34	NA	NA	9764.93	190588	86936.8	NA
HYPOTAURINE_rp	14865.8	NA	868.436	46461.1	210.195	1334.54	47582.4	406	10212	2300.99	20511.2	353.7	993.591	4631.45	20836.5	1174.52	44580.5	4699.19	654.361	7691.84	22790.5	1357.34	170.393	230.933	427.212	815.787	13015.6	17707	658.038	951.228	43204	37000	415.469	12666.2	8286	19273.5	16998.5	4462.18	9345.09	25942.2	4052	45137.7	832.654	8639	94254	1620.78	19485.5	5564.64	91116
HYPOXANTHINE_hn	9053.34	460959	179.926	610.459	4727.93	NA	181577	806	NA	5.87028e+06	10250.6	9891.66	NA	6.47306e+06	7133.35	508.02	1.26917e+07	NA	8238.41	8693.62	2.33604e+06	760426	9.29521e+06	3590.9	1.6353e+06	1.03475e+06	1.0451e+06	1.18225e+06	NA	70434.3	1.70527e+07	69249.3	24332	779385	NA	1935.49	1.27068e+06	1263.49	124378	3559.5	NA	3208.16	1903.39	NA	NA	44850.1	5307.81	1.30949e+06	NA
HYPOXANTHINE_rp	4428.61	297230	110626	522938	156230	692107	4.75827e+06	44681	240466	1.358e+07	612655	1.1647e+06	634074	8.65872e+06	244364	116317	1.04153e+07	889877	401374	1.78266e+06	2.88612e+07	114528	116096	286415	1.23863e+07	281.896	3.10761e+07	2.91358e+07	860938	111752	1.15428e+07	1.98972e+06	809102	4.40442e+06	430327	110921	3.30696e+07	170967	4910.89	217623	148246	238022	109880	1049103	9659660	292207	413257	1.73095e+07	211659
INDOLE_rp	4.16162e+06	4.14362e+06	1.97471e+06	1.84295e+06	164103	7.35882e+06	1.78078e+06	311856	108115	4.10365e+06	826200	346186	3.75904e+06	4.45094e+06	1.45903e+07	6.32822e+06	6.37044e+06	145828	295165	465447	6.16991e+06	1.97237e+06	2.70636e+06	325474	1.1759e+07	8.98621e+06	1.02631e+07	6.84392e+06	4.32815e+06	5.91308e+06	2.01381e+06	2.37068e+06	346378	93585.3	1640875	1.02501e+07	8.90324e+06	3.39469e+06	2.84195e+06	1.39034e+07	7388313	1.20116e+06	7.72281e+06	1762896	14201273	887907	1.10193e+07	6.49574e+06	13375698
INOSINE_5_DIPHOSPHATE_hn	17039.1	77459.8	212.434	2864.36	17130.6	NA	37215	NA	NA	7009.47	8770.21	38990	NA	653.143	NA	548.323	12370.8	NA	10811.2	3057.72	3964.69	114.927	129792	16591.7	2390.34	4433.49	33453.4	22349.3	NA	1419.91	4993.01	39731.3	9301.44	21561.9	NA	4822.58	19771.2	385.287	38635	1444.14	NA	1084.78	1681.04	NA	NA	38161.1	295.828	NA	NA
INOSINE_5_DIPHOSPHATE_rp	1.20469e+06	170.392	1849.77	91975.1	2580.45	105.545	6978.01	17792	60938	27379.7	43833.7	2902.4	3167.6	88051	26061.8	243.756	61458.1	11419.9	2735.94	4500.9	42847.2	2157.26	830.705	3117.71	13495.3	2341.23	920068	397628	1337.64	8898.84	30278.1	132446	1779.2	97026.8	41747	5738.42	67010.2	23978.1	8801.97	4781.24	8857	129203	8281.2	39013	59760	121811	6702.54	1778.72	23880
INOSINE_5_MONOPHOSPHATE_rp	25670.9	199.878	1997.68	6400.72	37868	500.274	77568.3	8778	27048	260818	149656	29251.2	903.369	145033	14415.4	323.637	107818	8491.79	35653.8	9754.26	48755	1486.61	379.953	44824.3	84808.9	19515.3	53661.6	47243.2	513.165	3114.5	71018.3	98776.4	27502.6	60256.4	18189	4183.75	53248.4	115290	102366	6594.39	20579	6121.41	267.081	11748	49981	31022.8	19464.1	14570.8	6711
INOSINE_5_PHOSPHATE_hn	260.269	101.913	1067.4	12031.1	13.6495	NA	163.067	101	NA	2337.7	548937	45.1191	NA	329.605	27843.6	100.052	2.72896e+06	3892.36	70.3102	6444.68	586031	620.821	150.132	12.5856	141035	69034.5	547943	424654	NA	551.823	3.60466e+06	203.035	107.315	121684	NA	15512.1	362482	8606.11	7942.46	19295	NA	33847.3	1021.42	NA	NA	2132.06	26475.5	4161.63	NA
INOSINE_5_PHOSPHATE_rp	31339.5	1069.41	2001.78	110392	788.308	982.127	2.34616e+06	284326	413288	6.68708e+06	985533	845.791	1444.85	2.26539e+06	259829	825.768	3.07343e+06	3793.2	NA	5067.9	3.04536e+06	278.7	1319.28	926.706	982574	508018	2.21091e+06	2.08965e+06	645.843	801.899	3.08507e+06	5.87885e+06	13954.9	680711	134157	52772.7	2.56488e+06	4.01921e+06	2.3997e+06	46922.4	100637	125373	554.236	86264	13635926	29159	330274	55527.5	138049
INOSINE_5_TRIPHOSPHATE_hn	2086.42	189.785	112.243	149.155	999809	NA	NA	427	NA	14991.3	153.923	772475	NA	9900.27	700.925	243.603	133.366	24317.6	1.02515e+06	23689.8	1883.7	117.998	1876.4	946645	106.233	170.8	2737.06	NA	NA	NA	116.181	NA	886505	240.179	NA	1347.13	1350.34	1569.83	3364.6	712.545	NA	106.393	131.979	NA	NA	NA	291.054	NA	NA
INOSINE_rp	268.625	207981	3015.35	9119.09	16632.8	34061.4	5.08396e+06	638	9174	8.21335e+06	17400.4	46558.9	20994.1	7.1891e+06	6722.51	3190.68	1.0662e+06	14802.6	46718.4	48960.8	5.64249e+06	367.729	98356.1	14255.4	1.07847e+06	55058.2	4.29587e+06	4.62807e+06	38385.7	3164.64	1.51203e+06	3.52901e+06	91045.4	197881	14339	2940.19	5.11212e+06	488.94	1748.52	5554.75	4817	4273.99	2443.4	50118	489573	3421.3	11813.9	653082	5041
ISOPENTENYL_PYROPHOSPHATE_hn	252.63	NA	159.873	796.317	33.4043	NA	515.9	164	NA	1746.94	3131.94	13.9825	NA	1080.85	272.762	NA	2446.27	710.193	36.1061	NA	37110.5	NA	NA	60.0671	420.964	1588.9	40492.4	35806.2	NA	138.433	3054.86	181.315	108.481	4033.21	NA	1485.1	42979	179.42	181.862	652.637	NA	196.903	130.924	NA	NA	4509.19	285.913	NA	NA
KYNURENIC_ACID_hn	8155.64	18810	88464.9	32139.4	2276.94	NA	8589.33	128	NA	4689.47	9568.26	2892.15	NA	140.8	268837	213329	125561	4427.29	7425.7	NA	22163.8	10060.6	272.162	2616.66	28289.3	10679.7	22771	31477.1	NA	110244	90066	4911.37	274.196	26019	NA	19944.5	68084.5	1828.67	12343	234772	NA	20590	110749	NA	NA	3307.7	210736	4104.21	NA
KYNURENIC_ACID_rp	7023.77	1785.32	242993	68431.3	2.10833e+06	53541.6	626.26	990	NA	603.182	30709.8	1.42897e+06	27148.2	1626.52	152430	278333	26323.5	68812.4	1.90805e+06	33320.4	5264.07	226641	18101.1	1.99978e+06	34781.4	16715.4	3339.48	6147.28	144379	236380	242237	442.323	1.6224e+06	92159.7	5324	260.714	2924.07	1623.09	9817.76	140118	12788	41341.7	449216	9525	1042	5166.76	154834	21421	17483
L_ALANINE_rp	335617	78850.8	80218.1	826813	81178.8	91486.3	89903	42353	891808	290778	1.39109e+06	90939.3	50076.3	276852	1.82326e+06	74243.1	1.21548e+06	41389.4	53260.2	18287	1.0067e+06	75004.6	116503	87382.2	333758	349902	2.96168e+06	2.48581e+06	21753.6	113470	2.01779e+06	156463	37905.5	222738	424557	1.07325e+06	1.65586e+06	199724	496861	871172	1237010	996727	74479.5	407178	432348	250938	1.08073e+06	146507	3316445
L_ARGININE_hn	17029.7	NA	1.15337e+07	8221.25	1.32294e+07	NA	7393.8	114	NA	529.68	5681.32	1.38385e+07	NA	3598.82	3675.22	1.02795e+07	3.68425e+06	NA	1.59904e+07	NA	NA	1.2449e+07	NA	1.37162e+07	8036.42	34127.6	NA	NA	NA	1.18919e+07	3.00119e+06	4641.96	1.29351e+07	7487.72	NA	3470.88	NA	1357.98	6473.38	9398.46	NA	9838.06	1.04033e+07	NA	NA	NA	948.026	NA	NA
L_ARGININE_rp	480668	3.06567e+06	3.77538e+06	212295	3.87645e+06	6.93968e+06	268022	81782	715397	127434	848229	4.90716e+06	4.82618e+06	126075	851596	3.45016e+06	923272	104804	5.33694e+06	100790	683447	4.47452e+06	3.02774e+06	5.17122e+06	928398	1.16939e+06	697457	661234	5.81466e+06	3.53311e+06	766299	572458	4.07217e+06	845551	673031	953000	709685	937691	541852	627830	1616845	243571	3.05349e+06	637493	85544	97672.7	1.00012e+06	108676	9612700
L_ASPARAGINE_hn	115.629	472.014	5273.61	17923.7	83344.4	NA	22739.5	34732	NA	123562	298303	272411	NA	161.037	30942.6	32894.7	153092	38775.3	289950	51752.3	100308	671.41	690.035	250274	470.735	289975	174032	202682	NA	59877.8	155386	13826	311723	355700	NA	29445	236483	175.813	NA	30074.5	NA	22607.8	33700.5	NA	NA	245640	20281.6	43057	NA
L_ASPARAGINE_rp	814.978	49045.7	51506.2	11115.8	111483	836.153	60732.2	866	77445	47111.2	8026.24	137461	690.296	20617.9	64470.9	6984.4	123346	1598.59	89283.1	1075.58	942.765	52920.1	134212	89108.1	15453.1	17680.5	4401.28	2574.57	318.195	70541.8	114384	23682.5	97206	2477.73	129272	28165.5	700.093	212263	413751	23212.9	59185	6246.21	22261.4	59479	1546	1247.88	23695.2	1046.09	1375
L_ASPARTATE_rp	6644.62	45652.8	534.779	77926.2	9894.34	40818.9	100795	221	181389	14546.6	885146	4055.58	19897.1	10368.4	8347.05	3011.28	308231	34222.5	914.917	9407.4	1.19377e+06	552.019	27358.2	16074	81999.2	6085.89	70106.8	100732	21914	1962.46	137089	13560.2	8417.04	121746	117165	17127.7	98824	2049.28	39293.3	13394.5	458607	28165.9	739.851	87724	247544	62332.9	25894.5	6466.04	2120657
L_ASPARTATE_hn	1.74276e+06	4.67631e+06	259766	23934.4	52723.3	NA	8.50914e+06	439	NA	3.53843e+06	773719	56037.6	NA	1.34201e+06	293620	20001.5	2.68657e+06	879692	49571.8	114207	113523	11101.3	3.02176e+06	51484.6	690175	114140	129192	72309	NA	13304.4	3.34521e+06	9.60111e+06	55735.9	2.11713e+06	NA	548427	68858.6	465.459	1468.35	133313	NA	19535.4	19366.8	NA	NA	35879.9	74299.6	80961	NA
L_CARNITINE_hn	48817.2	16584.6	585.452	365.82	19894.7	NA	284.256	2185	NA	3561.59	165.161	983.172	NA	4370.7	215.724	150.097	1776.92	2992.18	5461.75	19273.2	6547.72	534.435	30931.9	16427.3	5128.53	3482.17	3606.33	4333.16	NA	807.781	2856.65	115.207	8442.83	851.587	NA	165.456	4247.02	467.898	24427.6	622.986	NA	1055.71	515.86	NA	NA	NA	NA	11415.3	NA
L_CARNITINE_rp	613632	1.09274e+06	117353	549842	20037.7	293532	254408	124903	1206216	1.29991e+06	900740	12301.2	449117	2.57833e+06	854101	446287	697831	1.6339e+06	7568.27	1.77821e+06	5.53185e+06	120625	1.0707e+06	14338.9	4.77812e+06	3.19029e+06	3.85764e+06	2.65664e+06	425326	583485	90342.8	1.06162e+06	21807	564824	1311632	662402	3.91477e+06	1.58779e+06	816672	840934	513199	408097	95096.2	2958734	1376195	383438	876157	5.10692e+06	2062420
L_CYSTEINE_hn	100.09	135.937	NA	9085.86	264.054	NA	14252.2	9966	NA	1609.09	4963.26	92.1455	NA	142.255	11354.1	668.818	10523.5	NA	62.458	NA	1992.65	5506.85	165.071	462.742	10216.8	391.655	NA	NA	NA	183.403	16187.1	652.683	76.5041	15953.9	NA	6358.96	3539.38	394.691	189.679	NA	NA	15605	381.71	NA	NA	4694.63	3341.22	1398.51	NA
L_CYSTEINE_rp	2927.17	255047	34017.1	18504.1	78202	95131.9	1613.92	7028	85723	50866.7	51520.6	69006.6	110502	24150.3	37772.1	2871.98	56768.9	14265	125265	1866.11	10967.5	5194.03	218603	74966.8	17334.6	21473.5	143389	6967.16	127804	34412.4	73203.8	36477.4	102716	17339.9	94442	62708.4	2371.6	81513.5	4836.12	55812	26345	9408.94	37933.3	42764	20974	9079.3	41872.6	3623.91	42807
L_GLUTAMIC_ACID_hn	425841	2.18933e+06	1.62138e+06	1.94116e+07	115651	NA	28227.2	13771	NA	180261	8.89501e+06	506759	NA	286299	6.54005e+06	6.7651e+06	4.8262e+07	5.73762e+06	309587	6.11438e+06	6674.84	1.59323e+06	2.09056e+06	312031	2.69188e+06	1.99302e+06	3.9275e+06	3.74925e+06	NA	1.65827e+06	4.57028e+07	4923.46	512769	1.42539e+07	NA	7.52467e+06	7.7934e+06	455734	516496	4.33578e+06	NA	1.81618e+07	638153	NA	NA	1.45315e+07	5.33591e+06	5.18839e+06	NA
L_GLUTAMIC_ACID_rp	3.29559e+06	336545	713655	1.17138e+07	665812	529928	6.53685e+06	443026	12395350	1.68219e+06	2.45239e+06	897477	810544	1.12079e+06	4.03059e+06	2.194e+06	1.59037e+07	1.36116e+07	381473	1.28425e+07	1.30274e+07	714274	204482	970300	656851	746432	1.08244e+07	1.06875e+07	594223	758617	1.5245e+07	6.04835e+06	440438	7.24606e+06	11429991	4.51634e+06	1.15954e+07	1.39338e+06	3.07213e+06	3.36153e+06	14804661	1.35077e+07	2.20712e+06	13037594	5123857	1.31722e+07	3.06948e+06	1.70878e+06	14945904
L_GLUTAMINE_hn	15914.1	1.15773e+06	2.80264e+07	2.04281e+07	2.50237e+06	NA	3.26928e+06	1058811	NA	575536	8.80933e+06	1.14153e+07	NA	1.39235e+07	4.41719e+06	2.2774e+07	2.63156e+07	4.50323e+06	1.02608e+07	3.83183e+06	1.83202e+06	3.02719e+07	1.60643e+06	6.98021e+06	4522.08	6684	1.44883e+06	822600	NA	1.15512e+07	1.02758e+07	1.54952e+06	1.24056e+07	7.38668e+06	NA	4447.44	1.19568e+06	10360.2	17240	3581.11	NA	1.76685e+07	2.94528e+07	NA	NA	7.41848e+06	859.153	8.906e+06	NA
L_GLUTAMINE_rp	66420	480450	1.31164e+06	690574	1.95153e+06	73636.4	92865.7	18419	1497201	145137	214162	4.15372e+06	123835	185432	304486	1.04948e+06	436363	12410.7	2.4305e+06	24934.3	11724	1.32296e+06	421117	2.55088e+06	103569	36357.5	NA	13388.4	1486.78	1.46656e+06	94623.9	57703.1	2.5186e+06	214538	1672238	441762	30813.8	33769.8	60334.6	388757	5161935	730809	928371	1631785	1513	183807	346848	16890.3	952946
L_HISTIDINE_1_rp	30221.6	1.46573e+06	630029	255144	579861	857493	28188.8	16521	504360	24651.1	94242.7	802184	816279	38699.8	406265	549417	461297	100431	677384	63625.7	492737	562768	406544	596048	145098	178993	471684	679210	320150	518363	468950	31800.7	581115	162208	374221	460806	284235	11141.4	37491.2	404781	548028	222682	432754	232379	88276	64634.9	437060	57061.5	433075
L_HISTIDINE_hn	453.259	347.118	225555	11748.3	322360	NA	10081.6	412	NA	11533.4	2620.7	977605	NA	81981.4	366.478	16871.1	61701.9	5091.28	311166	3599.78	93810.9	779857	NA	123178	135.169	169.969	26522.4	44803	NA	3272.4	46554.3	1466.46	856945	808.715	NA	2726.23	54408.2	114273	NA	1752.09	NA	55911.4	553.524	NA	NA	3320.33	126.181	3553.52	NA
L_HOMOCYSTEINE_rp	2042.98	289.894	460.971	8549.03	6530.27	619.068	30546.4	1340	2653	1464.66	12787.7	1523.81	812.689	1005.92	7698.18	8174.57	73717.5	17585	2110.22	33163.4	25385.3	366.829	1022.86	7138.5	5860.17	3182.98	79443.4	33815.9	852.428	2265.31	49014.7	36737.8	1449.13	39421	4050	10402.1	18426.2	1158.86	1373.14	17799.4	6776	8333.12	8243.73	5525	101060	12123.7	5795.66	2677.25	22687
L_HOMOSERINE_hn	34580.5	132.723	23690.2	6831.53	3864.32	NA	6500.04	1223	NA	127.869	24654.8	1052.87	NA	197.878	17370.9	27424	50013.2	NA	728.376	NA	2615.18	25009.2	189.475	3613.79	107.807	2768.07	6107.39	NA	NA	28813	62100.6	102.855	541.245	146.438	NA	16141.9	NA	136499	82377.4	16675.8	NA	8163.85	30973.5	NA	NA	NA	19943.6	3526.2	NA
L_HOMOSERINE_rp	23810.2	375676	1.59529e+06	1.97134e+06	1.00463e+06	684095	58952.9	29668	1095194	62868	84298.3	1.25212e+06	653035	42504.6	1.98614e+06	1.44974e+06	2.47054e+06	260014	818709	209486	366847	1.55262e+06	50162.1	997820	201302	295899	617703	757999	418477	1.76537e+06	3.28924e+06	34763.4	773146	703275	724279	1.41521e+06	791259	23676.8	38250.1	1.58927e+06	2300531	1.972e+06	1.53764e+06	887221	306320	304666	1.52319e+06	112699	536614
L_ISOLEUCINE_hn	NA	NA	NA	NA	147476	NA	NA	NA	NA	NA	NA	172668	NA	NA	NA	NA	NA	29935.5	144061	26448.5	23221.5	NA	NA	144514	NA	NA	52685.3	52942.3	NA	NA	NA	NA	146807	NA	NA	NA	42195.9	NA	NA	NA	NA	NA	NA	NA	NA	19580.8	NA	15174.2	NA
L_ISOLEUCINE_rp	5.05459e+07	3.89269e+08	162971527	6.72212e+07	1.73606e+08	1.35055e+08	3.58974e+07	3337282	90809191	2.85689e+07	4.50996e+07	1.93463e+08	1.77489e+08	3.23741e+07	7.33638e+07	1.4115e+08	3.56785e+07	3.90929e+07	1.91364e+08	2.70186e+07	2.30314e+07	1.63579e+08	3.87432e+08	190972352	3.87604e+07	3.78512e+07	2.34906e+07	2.98856e+07	1.83233e+08	123044203	6.16183e+07	3.43565e+07	164844319	4.0218e+07	83289802	8.50505e+07	3.0917e+07	8.90559e+07	7.93847e+07	5.99779e+07	211955127	5.98548e+07	143980188	86983857	21933322	1.50634e+07	7.90025e+07	1.47525e+07	125699956
KYNURENINE_hn	NA	NA	NA	NA	19158.1	NA	NA	61	NA	NA	NA	19012.4	NA	NA	NA	NA	NA	10289.7	13518.1	9154.23	4611.61	NA	NA	19383	NA	NA	13868.5	7490.82	NA	NA	NA	NA	19461	NA	NA	NA	16297.7	NA	NA	NA	NA	NA	NA	NA	NA	NA	NA	NA	NA
L_KYNURENINE_rp	91000.1	1.1115e+06	9612.02	603.131	315388	1.03369e+06	50288.3	2740	70621	46325.4	67433.3	373250	698240	34241.4	150868	9105.58	165493	390248	361893	404244	156596	4749.31	1.12967e+06	391560	105672	68983.1	502877	258340	1.05238e+06	8345.35	160653	20643.6	301340	6127.48	45243	125943	491470	121631	113069	134116	105490	110322	6059.8	44982	54623	242.723	117442	49556.5	241295
L_LEUCINE_rp	7.64423e+07	4.17131e+08	1.76369e+08	7.68939e+07	1.86473e+08	2.03046e+08	4.25866e+07	8141946	107500230	3.06682e+07	5.4474e+07	136541156	1.20935e+08	4.65364e+07	8.36284e+07	9.8574e+07	6.84539e+07	4.69325e+07	2.12658e+08	3.20026e+07	2.79036e+07	1.76019e+08	4.18672e+08	2.05444e+08	4.44163e+07	4.60794e+07	2.78701e+07	3.66861e+07	2.01168e+08	1.55727e+08	7.34619e+07	4.12645e+07	1.29756e+08	4.47907e+07	96971756	7.24825e+07	3.58741e+07	1.03003e+08	8.97572e+07	7.03772e+07	176176437	6.90592e+07	1.47707e+08	101765272	25591893	2.03276e+07	9.02721e+07	1.89274e+07	188041807
L_LYSINE_1_rp	546292	2.19294e+06	1.74502e+07	1.71269e+07	6.60679e+06	5.29055e+06	1.22131e+06	595284	18730705	1.29038e+06	2.51794e+06	1.78908e+07	4.7966e+06	1.37939e+06	3.72825e+06	1.16747e+07	1.42185e+07	4.51578e+06	8.14416e+06	3.23397e+06	4.40145e+06	1.7595e+07	1.64015e+06	9.85812e+06	4.84412e+06	3.42666e+06	2.21936e+06	2.04214e+06	5.12365e+06	1.66933e+07	4.51136e+06	768700	9.00548e+06	4.72021e+06	17389145	4.72348e+06	2.00733e+06	319224	457078	4.50535e+06	37458205	1.67733e+07	1.02696e+07	10071644	2585691	4.75341e+06	6.58931e+06	2.70055e+06	15809473
L_LYSINE_hn	1219.84	320.098	24129.3	1223.86	2469.63	NA	946.205	NA	NA	1345.82	3757.1	10830	NA	172.407	10224.7	24227.3	6511.38	4265.97	9655.3	4103.27	NA	25904.8	3218.15	7041.92	1274.73	1007.07	NA	NA	NA	26974.4	5367.81	104.434	10941.4	821.567	NA	16809.1	NA	1014.09	1666.66	10510.7	NA	987.748	26187.2	NA	NA	2110.09	7090.08	2712.03	NA
L_METHIONINE_hn	34727.5	159255	319613	133960	67446.3	NA	11556.2	1962	NA	16354.1	29024.2	290696	NA	404.997	33668.4	258862	204664	38617.3	100855	21434.4	19676.3	322885	100129	187390	8870.44	12130.5	60001.3	54457.4	NA	289292	208094	134.052	193274	24488.1	NA	56895.3	95627.2	49716.1	40736.3	30712.6	NA	108824	254986	NA	NA	4333.96	36417.3	9609.99	NA
L_METHIONINE_rp	4.00129e+06	7.02437e+07	2.62216e+07	5.93321e+06	1.54846e+07	3.00309e+07	3.19601e+06	1390297	33774934	4.20951e+06	4.10639e+06	2.79656e+07	2.87811e+07	3.96598e+06	8.78107e+06	2.10137e+07	6.0413e+06	9.56353e+06	1.71124e+07	5.5119e+06	2.73962e+06	2.52155e+07	6.64393e+07	2.11308e+07	5.24166e+06	4.9785e+06	4.80146e+06	5.51893e+06	2.68254e+07	2.61905e+07	5.48582e+06	2.70082e+06	1.56463e+07	4.54838e+06	24252658	1.11244e+07	9.05834e+06	5.48572e+06	4.47964e+06	7.88668e+06	31425525	5.06468e+06	2.28001e+07	21979487	3005300	3.61538e+06	8.72612e+06	1.3235e+06	19853810
L_ORNITHINE_rp	24714.2	127793	247367	9590.19	193809	106053	33350.4	903	32965	26944.3	110902	198151	102614	30020.2	121908	105059	99768.8	17172.8	187619	16136.7	232230	223270	482092	242255	230624	223131	179884	185029	78111.1	183935	82646.9	30556.5	123503	14237.1	12351	165893	332318	83164.6	24251.6	93630.5	69585	14382.2	85054	12136	78486	7106.58	116261	18263.5	71301
L_PHENYLALANINE_hn	709965	6.45423e+06	2.00622e+07	1.08575e+07	7.53793e+06	NA	413616	103663	NA	680602	1.59104e+06	1.82986e+07	NA	826940	3.51918e+06	2.10808e+07	1.05046e+07	5.7311e+06	1.624e+07	3.3282e+06	2.36649e+06	1.96594e+07	1.40578e+07	1.2549e+07	1.3966e+06	1.36002e+06	5.42596e+06	4.90641e+06	NA	2.0423e+07	4.74722e+06	357841	1.67995e+07	1.19503e+06	NA	4.65125e+06	7.11922e+06	672834	636475	3.27904e+06	NA	9.87867e+06	2.17878e+07	NA	NA	913947	3.83039e+06	525798	NA
L_PHENYLALANINE_rp	247.27	2.28039e+08	1.25752e+08	7.065e+07	1.54959e+08	1.62207e+08	1.88018e+07	9669053	120329733	3.03426e+07	3.15192e+07	1.49849e+08	1.26593e+08	3.38934e+07	7.49262e+07	1.22553e+08	1.01562e+08	8.21549e+07	169373940	6.63381e+07	678.517	1.25963e+08	2.26471e+08	1.56124e+08	40896424	3.75189e+07	8.04627e+07	7.27927e+07	1.39108e+08	1.26914e+08	9.90391e+07	1.59699e+07	1.45341e+08	4.39275e+07	107887207	7.8828e+07	423.242	5.17194e+07	1.23101e+06	7.26379e+07	153172358	6.40066e+07	1.24206e+08	104111577	36798433	2672.06	7.26016e+07	2.76381e+07	91708498
L_PIPECOLIC_ACID_rp	220802	2.21243e+07	15848.6	571897	2.14712e+07	1.23121e+07	212033	1796028	1044597	1.13802e+06	1536.79	1.50814e+07	231410	974314	202573	NA	4407.88	344443	1.35957e+07	192332	389084	2.32326e+07	2.55731e+07	2.46041e+07	4.27126e+06	1.47306e+06	827188	982501	3.37437e+07	685568	10453	272.548	1.06512e+07	427.859	168878	122781	1.17833e+06	320813	194090	125126	365362	634998	99351.2	120341	1192625	1.39861e+06	104301	271404	357749
L_PROLINE_hn	572244	246512	10146.7	26564.7	47754.3	NA	90416	4247	NA	24643.6	142772	43021.9	NA	25374.6	245768	1848.79	240005	96437	30459.5	145256	37769	9980.62	237322	59174.9	43688.8	35010.8	130544	104034	NA	20237.2	401542	82499.8	25713.2	171171	NA	50847.7	137756	1.08314e+06	437524	384308	NA	32586.1	3020.64	NA	NA	47944.2	294.522	9626.01	NA
L_PROLINE_rp	3.80227e+06	4.0099e+06	1.15121e+06	1.4899e+06	2.37826e+07	1.37831e+07	1.43486e+06	4017820	7456877	220233	4.23897e+06	1.95872e+07	9.76276e+06	98612.1	1.52732e+07	480065	1.47562e+07	1.62821e+07	1.9503e+07	2.5684e+07	9.90521e+06	1.08103e+06	3.63328e+06	2.47763e+07	1.39795e+06	2.14881e+06	1.77238e+07	2.06541e+07	1.14529e+07	2.31518e+06	2.07741e+07	2.29073e+06	1.8122e+07	4.75378e+06	3030658	6.56564e+06	2.34504e+07	3.65769e+06	6.95658e+06	4.55482e+07	8609305	714347	280793	3179408	5495622	1.88483e+07	3.45345e+07	1.16606e+06	21749322
L_SERINE_hn	7802.04	90005	1.18312e+06	507739	109978	NA	39562.1	35563	NA	446738	1.13891e+06	746124	NA	687720	329705	523308	1.10097e+06	405555	397388	353268	143714	3.13148e+06	142769	186729	758256	640.355	179286	211296	NA	1.83218e+06	1.21168e+06	138079	724990	688670	NA	564387	205871	10109.6	3.97884e+06	187266	NA	457598	237587	NA	NA	80072.8	223146	1900.87	NA
L_SERINE_rp	75742.2	65387	140117	24241.2	12923.8	39805.6	11220.1	2583	211144	24477.2	32362.2	42497.8	23769.4	26796.7	29837.4	24850.8	23477	7551.74	19323.9	8069.88	53444.7	147063	78157.4	14612.8	86541.5	115575	54189.7	96648.2	29885	71719.8	41015.6	12905.7	22202.1	118407	236025	56637.9	62653.8	16199.3	18337.9	29197.9	544361	24912.5	7816.78	221026	79246	15460.3	31924.6	20077.3	299503
L_THREONINE_hn	191284	1.71485e+06	1.88823e+07	9.5822e+06	7.96817e+06	NA	58332.9	68859	NA	424015	753524	5.32016e+06	NA	23637.5	2.82559e+06	1.86273e+07	3.04238e+07	1.98465e+06	8.22916e+06	1.9023e+06	1.14781e+06	1.90345e+07	1.85569e+06	8.74957e+06	3303.12	5510.76	68807.1	1.60761e+06	NA	1.62031e+07	3.52949e+07	44286.6	5.08168e+06	1325.48	NA	3.07806e+06	1.5569e+06	499233	304090	4814.93	NA	9.23332e+06	1.81843e+07	NA	NA	944491	4799.88	1.1959e+06	NA
L_THREONINE_rp	34155.4	285489	1.41903e+06	1.77583e+06	870834	681357	66333.6	27915	423398	48003.4	85020.8	1.16184e+06	526614	57415.3	1.96847e+06	1.28283e+06	2.29085e+06	239879	814434	173637	395714	1.38786e+06	319644	922098	206625	268999	647893	810802	417190	1.48319e+06	2.98705e+06	34243.5	745132	650098	189385	1.33998e+06	762552	30650.5	34621.1	1.53302e+06	2147471	1.70291e+06	1.40453e+06	168627	272777	269063	1.44137e+06	106254	487297
L_TRYPTOPHAN_hn	61114.1	977015	1.63941e+06	1.18451e+06	1.71051e+06	NA	11946.8	2858	NA	78014.7	261144	2.37566e+06	NA	76811.7	285900	1.9703e+06	1.19007e+06	391683	2.25168e+06	215902	481557	1.52884e+06	2.02692e+06	2.16811e+06	269595	105368	1419.79	910394	NA	1.94733e+06	1.17105e+06	10702.9	2.05745e+06	176.917	NA	402583	1.62251e+06	32736.8	51852.5	236047	NA	970979	2.14537e+06	NA	NA	69535.3	346677	137863	NA
L_TRYPTOPHAN_rp	1348.18	2.25995e+08	6.62572e+07	3.22428e+07	1.21971e+08	1.53125e+08	8.84609e+06	3707479	63854012	164.68	2.0763e+07	118547107	123622946	2.25308e+07	1.92642e+07	6.16893e+07	6.45707e+07	5.81078e+07	1.28108e+08	3.94239e+07	2626.95	6.72567e+07	2.26955e+08	1.25214e+08	2.59511e+07	1.21696e+07	7.99529e+07	5.98146e+07	1.39821e+08	6.26081e+07	6.35167e+07	7.84124e+06	1.10769e+08	1.92659e+07	51367081	2.27885e+07	24802.6	2.45521e+07	771.437	1.71603e+07	114445594	2.78463e+07	6.48367e+07	52576869	23275552	1.72497e+07	2.04867e+07	2.08017e+07	49025299
L_TYROSINE_hn	134.362	6251.69	134.839	345.647	3.34057e+06	NA	114.443	4627	NA	127.333	369.513	1.08273e+07	NA	101.977	210.768	532.007	574.815	1.36412e+06	3.53044e+06	699621	584202	112.872	4190.86	6.52539e+06	180.469	166.857	2.2696e+06	1.87167e+06	NA	1499.63	958.037	NA	3.209e+06	191.676	NA	137.746	3.29897e+06	374.335	323.125	181.131	NA	396.753	3830.9	NA	NA	227013	138.748	181173	NA
L_TYROSINE_rp	9.63408e+06	6.96231e+07	3.29124e+07	1.81907e+07	1.5529e+07	4.85087e+07	3.98632e+06	788219	24622405	6.33703e+06	6.60272e+06	1.70688e+07	123459	4.87689e+06	2.02687e+07	3.13147e+07	1.72469e+07	2.3053e+07	2.13247e+07	1.70838e+07	3.56776e+06	3.12558e+07	8.78054e+07	1.22781e+07	9.78685e+06	7.10013e+06	2.92412e+07	2.86303e+07	4.57218e+07	3.094e+07	8.5303e+06	3.53206e+06	1.497e+07	7.34578e+06	22966817	1.98551e+07	3.46673e+07	8.96881e+06	1.1075e+07	1.88821e+07	31791486	1.69004e+07	3.57334e+07	29204323	5487721	1.17475e+06	1.83692e+07	2.4645e+06	21228867
L_VALINE_hn	NA	NA	NA	NA	2152.76	NA	NA	NA	NA	NA	NA	2790.84	NA	NA	NA	NA	NA	NA	2355.38	NA	NA	NA	NA	1275.26	NA	NA	NA	NA	NA	NA	NA	NA	653.177	NA	NA	NA	NA	NA	NA	NA	NA	NA	NA	NA	NA	NA	NA	NA	NA
L_VALINE_rp	2.75755e+06	8.89609e+07	4.68423e+07	1.32287e+07	3.3013e+07	4.55317e+07	4.37259e+06	463094	25547291	4.95716e+06	4.03917e+06	4.40648e+07	2.37542e+07	6.52893e+06	3.35462e+07	3.78898e+07	1.3778e+07	6.78424e+06	3.66549e+07	3.75423e+06	4.77516e+06	4.42233e+07	8.73056e+07	4.0557e+07	7.49964e+06	9.24456e+06	6.24087e+06	9.51915e+06	3.20209e+07	4.52481e+07	1.9545e+07	3.56912e+06	3.17472e+07	9.54282e+06	20815593	3.49575e+07	1.21746e+07	3.70731e+06	3.59402e+06	3.17512e+07	62649511	1.08247e+07	4.02792e+07	16837127	3324508	2.45091e+06	1.98823e+07	1.58072e+06	16827435
LACTATE_hn	1021.47	1930.12	782.119	166.185	6.72531e+06	NA	140.871	101386	NA	477.282	274.987	3.53826e+06	NA	875.954	147090	6743.51	7585.9	823651	2.15232e+06	1.45112e+06	8.55623e+06	3217.66	270.579	8.3485e+06	2.04963e+07	1.30487e+07	1.45483e+07	1.38788e+07	NA	432.006	8148.99	411.4	2.67304e+06	1.88213e+07	NA	120825	1.57768e+07	2354.41	1165.3	4064.91	NA	2305.2	946.041	NA	NA	6.44474e+06	647.979	8.84269e+06	NA
LACTATE_rp	3045.5	2153.83	271.463	459.474	36.2928	2428.39	7279.41	5522	19537	61724.5	2592.47	1356.12	1624.84	62480.1	2957.19	1440.84	106683	2270.86	74.0336	863.107	1229.31	1177.85	1458.78	241.039	9667.98	10513.3	1271.1	718.033	2038.34	502.092	154175	2447.27	NA	4761.26	20202	2652.64	1045	5931.58	2058.81	555.456	13293	302.318	1945.03	17743	3607	459.351	3608.98	11914.7	3952
LINOLEATE_hn	1.59897e+06	7.7879e+07	278257	736020	125674	NA	983865	106402	NA	2.01168e+07	1.01934e+06	217176	NA	2.08313e+07	2.31859e+07	344408	5.68126e+06	202547	109924	87005	287834	234302	1.76034e+07	90900.9	7.55657e+07	4.81014e+07	72583.1	152679	NA	199216	6.54708e+06	674530	47765.8	1.9237e+06	NA	9.46881e+06	302526	1.3517e+06	3.39776e+06	823892	NA	206167	495509	NA	NA	278635	8.95189e+07	321803	NA
LINOLEATE_rp	62298.8	2724.97	16925.2	28463.4	46327.3	5335.59	577.565	231666	268813	28788.8	179531	41315.6	4197.06	25580.1	99030.7	23956.9	2539.29	33097.7	30610.4	42619.3	54392	14658.6	3615.44	53645	130847	3051.44	29656.6	37132.4	10476	53934.6	3370.69	7659.11	45263.1	164566	276801	31330.5	24397.3	69015	8588	34493.6	92392	14951.1	10834.3	275870	NA	28154.2	93451.4	40149.5	99976
MALATE_hn	324.034	473.457	658977	554936	610.5	NA	3.35982e+06	89	NA	103494	3.35826e+06	430.417	NA	5761.16	93296.8	387610	1.24818e+06	125979	828.772	22186.1	1.01071e+06	85631.7	953645	1192.05	889618	190320	31612.6	1373.25	NA	54110.1	2.02365e+06	4.79172e+06	359.81	1.42665e+06	NA	126214	2.75667e+06	8.16188e+06	5.48422e+06	702456	NA	945506	325945	NA	NA	120799	952285	31416.9	NA
N_ACETYL_D_GLUCOSAMINE_hn	654.56	4052.13	4523.06	5755.29	95.7989	NA	1798.66	92	NA	5838.06	217.441	1536.36	NA	2577.05	1449.61	3972.35	346.77	NA	694.217	NA	NA	5054.81	2344.91	621.412	1025.01	8935.84	NA	NA	NA	4516.98	308.284	1253.68	2260.05	1603.5	NA	1615.39	NA	1765.21	647.969	765.791	NA	774.339	2678.96	NA	NA	NA	1501.02	NA	NA
N_ACETYL_D_GLUCOSAMINE_rp	2.40833e+06	1.64291e+06	641820	1.86716e+06	163523	215921	1.18896e+06	2097017	234697	2.01899e+07	1.0687e+06	128330	170249	1.27604e+06	1.2343e+06	1.2717e+06	1.71367e+06	1.43686e+06	81389.6	724907	617393	484807	268227	103879	472239	1.27569e+06	223854	272625	181072	1.76474e+06	1.66264e+06	468328	121323	2.27944e+06	202019	1.17812e+06	262459	1.12109e+06	1.07008e+06	2.32227e+06	173652	1.68828e+06	701120	268018	49220	121689	3.92295e+06	393339	194483
N_ACETYL_DL_SERINE_hn	NA	NA	NA	NA	13113.9	NA	NA	5167	NA	NA	NA	6264.57	NA	NA	NA	NA	NA	4610.7	28616.1	4366.69	1192.67	NA	NA	13095.7	NA	NA	NA	26097.4	NA	NA	NA	NA	2017.74	NA	NA	NA	41789.3	NA	NA	NA	NA	NA	NA	NA	NA	22308.8	NA	26957.3	NA
N_ACETYL_DL_SERINE_rp	583.149	297784	1.79909e+07	5.46166e+06	5.51394e+07	16626.3	493490	685	47478787	2800.23	253591	6.45269e+07	2743.22	2129.11	2.13643e+06	1.64598e+07	5.22859e+06	129632	5.27388e+07	104480	3443.09	1.99755e+07	27980.3	5.78282e+07	5036.01	10062.9	17991.2	2631.27	1037.71	2.15069e+07	4.79947e+06	736238	5.80051e+07	3.61834e+06	35272640	50438.2	10188.7	75164.1	75466.3	1.21611e+06	84166605	5.16159e+06	1.96949e+07	34506350	811	30300	4.53834e+06	11768.6	31149152
N_ACETYL_L_ASPARAGINE_hn	1.08167e+06	939109	55749.7	481631	1.34267e+06	NA	530391	638798	NA	1.35755e+06	781214	507477	NA	897018	824798	102457	1.22851e+06	394802	810962	287810	524432	131366	651042	827061	837118	2.44669e+06	421503	513578	NA	386.037	835957	988712	659526	539910	NA	557108	502448	1.04472e+06	611812	694851	NA	409486	48055.7	NA	NA	2.22521e+06	816865	2.78887e+06	NA
N_ACETYL_L_ASPARAGINE_rp	2642.7	148594	31906.6	1725.28	79053.2	45423.3	4023.3	543	3509	1793.34	11010.5	78426.7	43364.8	1909.46	5086.51	37044.1	1671.1	1585.4	65498.9	1054.61	1822.7	37775.8	83201.6	77944.2	4088.29	1398.12	3219.32	3348.99	39357.8	37889.9	758.39	5351.89	81384.4	5926.19	5682	8673.47	3587.49	20300.3	4380.53	5088.53	84292	995.001	34518.5	3411	160	10090.3	6655.67	7410.66	127065
N_ACETYL_L_ASPARTIC_ACID_hn	113.916	492.156	74657.6	6.70284e+06	3356.94	NA	733.396	112411	NA	107.423	720969	6470.52	NA	177.919	406048	1.22854e+06	639691	18334.3	600.307	1371.77	2.46995e+06	63346	19041.1	3319.18	91085.7	132.428	2.98914e+06	2.18669e+06	NA	823488	1.2026e+06	181.729	9916.82	1685.9	NA	2190.99	6800.4	1726.05	233.086	764.636	NA	6.80918e+06	1.5055e+06	NA	NA	NA	257633	360671	NA
N_ACETYL_METHIONINE_hn	4030.9	284.004	110.048	869353	34862.7	NA	294.743	365	NA	624.509	14072.8	39102.8	NA	760.582	54613.2	120418	6471.66	NA	97347	6335.03	8120.26	1079.74	508.246	15452.2	5751.23	7132.39	11904.7	12270.6	NA	8167.32	20400	4577.33	54794.4	1982.88	NA	16980.8	18601.6	9614.87	11649.9	66339	NA	276952	62819.4	NA	NA	10238.2	124621	2249.72	NA
N_METHYL_L_GLUTAMATE_rp	29562.8	5590.81	29191.7	29858.6	5239.52	13147.4	5668.11	8316	92640	35038.7	2103.21	4570.33	16478	35784.3	38481.2	23408.2	74211.3	208491	3931.06	265333	210268	27204.1	21426.2	4358.39	377681	378555	179895	168404	10819.3	36948.2	49829.9	12499.5	5862.74	2571.75	164856	37481.3	175149	20771.5	16992.9	34914	52131	29992.1	18992.1	68632	193341	12140.5	39988.7	81855.1	85343
N_PHOSPHOCREATINE_hn	107624	NA	157.588	5.86874e+06	42.0732	NA	271517	81	NA	178.199	3.63004e+06	76.7403	NA	186.104	2.70886e+06	4124.45	44116.7	4619.67	7.80668	2390.11	2645.61	725.913	NA	18.4244	7754.87	488.049	485558	227803	NA	318.507	43705.7	375121	22.9865	543.448	NA	1.94205e+06	251422	27754.2	135010	1.24718e+06	NA	6.51119e+06	8656.61	NA	NA	NA	1.94172e+06	NA	NA
N_TRIMETHYLAMINE_rp	25308.3	279541	102391	75391.8	255411	3128.55	31756.8	28625	116121	104549	205756	151305	203038	88473.1	22860.1	76486.2	127167	34790.2	129141	20988	53954.1	105419	200435	162969	602748	515669	57078.8	49853.2	192088	69108.9	125984	15229.2	145548	66950.9	140761	21920.8	47754.9	64112.9	17009	17648	119113	99532.6	56606.9	186000	13003	16369.2	25754.4	38600.4	128099
N_N_DIMETHYL_GLYCINE_rp	123181	1.20273e+06	471615	121788	129680	572668	354196	17859	256886	759712	252126	274394	493454	787766	150022	358071	492848	355751	283498	484670	568977	484896	1.26507e+06	160709	599855	1.24075e+06	510570	501203	516611	296882	422147	357132	244211	119975	421483	305710	458169	66147.8	84022.6	141431	725647	105150	289701	472476	351998	310225	214337	719215	425477
NAD_hn	13186.5	NA	270.87	5.25292e+06	36.0818	NA	979265	71879	NA	12155	5.97846e+06	23.5449	NA	4204.06	5.01043e+06	317.957	4.71129e+06	63533.1	3.43559	19406.6	488748	290.209	NA	16.0578	563087	448656	982366	701427	NA	334.575	4.21636e+06	1.52803e+06	5.21244	4.52276e+06	NA	2.91131e+06	786565	18105.2	11906.6	4.69326e+06	NA	4.74609e+06	1917.16	NA	NA	4001.36	4.10529e+06	2826.32	NA
NAD_rp	13858.9	306.321	NA	8.45306e+06	24.7729	217.07	6.27387e+06	688021	5830667	6.13014e+06	1.05054e+07	24.3534	115.909	5.17683e+06	1.00667e+07	329.371	2.45752e+06	636786	31.8923	616646	153231	NA	NA	13.7203	865901	1842.25	269961	225294	190.791	328.852	2.5884e+06	7.08265e+06	21.9199	8.23004e+06	3966663	4.4751e+06	218371	3.42257e+06	4.93122e+06	8.88079e+06	637667	8.74758e+06	285.145	3521413	1817050	81043.7	9.22996e+06	63735.3	2613652
NADP+_hn	NA	NA	NA	NA	NA	NA	NA	NA	NA	NA	NA	NA	NA	NA	NA	NA	NA	NA	NA	NA	NA	NA	NA	NA	NA	NA	NA	NA	NA	NA	NA	NA	NA	NA	NA	NA	NA	NA	NA	NA	NA	NA	NA	NA	NA	NA	NA	NA	NA
NICOTINAMIDE_MONONUCLEOTIDE_hn	389000	1032.39	112.943	5.40064e+06	583.07	NA	147.548	28318	NA	100.189	3.14376e+06	171.668	NA	61464.2	8.86829e+06	50412.3	1.27797e+06	82816.9	86.3281	82521.8	348774	31502.2	4955.69	404.386	384515	156977	1.89894e+06	1.1814e+06	NA	131.727	1.31037e+06	110779	309.778	1.45362e+06	NA	6.09403e+06	1.35622e+06	1.43721e+06	242971	4.92393e+06	NA	7467.63	71991.7	NA	NA	77580.1	6.35172e+06	11328	NA
NICOTINAMIDE_MONONUCLEOTIDE_rp	6318.94	NA	NA	4391.15	361.33	65.5869	3071.79	NA	14798	NA	7421.78	1374.34	NA	4763.23	13001.6	206.159	15702.6	10178.4	213.323	12208.4	25121.2	NA	NA	140.654	27403.1	41331.8	109674	84001.8	NA	NA	6137.78	1311.89	1456.07	4940.75	18959	1307.8	97040.4	1148.14	170.928	5574.03	2113	5111.11	284.948	24191	16073	4614.59	9364.16	15817.3	23523
NICOTINAMIDE_rp	4.47665e+06	4.2343e+07	1.98821e+07	4.22849e+06	3.02208e+07	3.09931e+07	1.1963e+07	1981315	7486856	2.57265e+07	7.78989e+06	3.26848e+07	2.09857e+07	1.95147e+07	1.70511e+07	2.22707e+07	3.42463e+06	2.09796e+06	2.8854e+07	2.62609e+06	3.0833e+07	2.09475e+07	2.7273e+07	3.08042e+07	24789376	1.95858e+07	1.42053e+07	1.49473e+07	2.88233e+07	2.33988e+07	6.00564e+06	1.07228e+07	2.82279e+07	9.08347e+06	5545140	1.56882e+07	1.63144e+07	4.96195e+06	3.92328e+06	1.62008e+07	16983772	3.60533e+06	2.30475e+07	5765914	18122130	2.05186e+07	1.83937e+07	1.33581e+07	6443243
NICOTINATE_rp	70854.2	580408	274034	57727	416506	439113	157310	484439	230508	285873	103836	486465	305999	201113	249213	330604	77967.4	30155	431385	25624	382310	286882	317349	481628	265910	141559	223529	221531	431879	290910	143199	163534	379430	129312	166621	259988	221933	91473.4	76768.1	249765	573927	57832.3	383186	132928	232143	260689	226508	181678	197966
O_ACETYL_CARTINE_hn	1233.71	9093.25	978.481	17800.1	45511.4	NA	694.022	NA	NA	188.4	23900.2	140511	NA	9025.19	4548.28	NA	NA	2814.42	49904	9389.54	NA	4965.07	10686.7	52805.3	29470.3	21002.2	11135.7	1074.2	NA	836.159	5382.75	2190.95	94455.6	15734.4	NA	NA	3454.22	1628.73	677.662	2447.78	NA	2629.1	1600.4	NA	NA	7354.68	1289.26	3308.31	NA
O_ACETYL_L_CARNITINE_rp	1.44248e+07	601063	569194	4.26028e+06	80691.6	2.40727e+06	2.85916e+06	1328680	12032532	1.71202e+07	6.42733e+06	43491.9	3.2023e+06	6.99378e+06	2.27063e+07	1.51108e+06	3523.54	5.01034e+06	35576.2	2.72526e+07	3.94344e+07	619359	333962	104116	70493.8	697944	4.84777e+07	4.83164e+07	2.5592e+06	1.77842e+06	1956.61	3.02565e+06	208598	498.798	13817724	1.5432e+07	4.18588e+07	7.52539e+06	2.59931e+07	1.53017e+07	12224492	2.73667e+07	1.91893e+06	10037102	42448157	684260	1.68961e+07	3.68346e+07	3727052
O_ACETYL_L_SERINE_hn	10648.2	15196.8	19128.7	842261	13113.9	NA	141661	5167	NA	459.571	208547	6264.57	NA	123.814	674289	278461	762016	4610.7	28616.1	4366.69	1192.67	20012.9	14159.1	13095.7	9434.31	6735.59	NA	26097.4	NA	156.62	504394	79393.6	2017.74	33820.3	NA	435918	41789.3	126.775	11396.9	545965	NA	606261	337558	NA	NA	22308.8	556482	26957.3	NA
O_PHOSPHO_L_SERINE_rp	909.358	105.133	NA	20478.4	838.941	328.245	3124.03	915	28535	236.136	3298.76	308.802	216.71	257.712	29498.6	353.52	7911.87	596.354	911.136	4556.81	12422	NA	297.601	224.586	450.516	438.689	13009.6	9372.81	58.9693	NA	6475.09	2412.3	931.747	5356.36	24159	14834.4	12052.8	1728.86	1599.62	1817.85	201974	19521	260.175	27289	574256	6738.41	6657.58	782.95	36343
OROTATE_hn	211.629	250.606	9452.76	136087	10653.9	NA	1.03933e+06	4135	NA	120.234	400.434	1499.54	NA	416.205	400232	207.9	172.742	27303.8	2453.56	37584.6	17284.7	11583	556.718	5172.73	94173.2	59421.5	58806.8	24850.4	NA	54116.9	1.01019e+06	187.888	5481.27	1.07838e+06	NA	214967	29234.7	147.862	157.534	301583	NA	104779	180.224	NA	NA	9338.43	253183	17318.9	NA
OXALOACETIC_ACID_hn	2149.77	347.329	595.116	1944.06	137.137	NA	283.645	61	NA	311.803	7137.54	7.49778	NA	261.528	2356.96	1104.58	3127.62	NA	82.3257	NA	NA	815.17	546.113	22.6583	739.503	1453.22	NA	NA	NA	1352.27	2749.74	113.58	261.636	3443.89	NA	6980.07	NA	1289.77	433.209	9025.3	NA	1757.69	1192.58	NA	NA	NA	7519.47	NA	NA
OXALOACETIC_ACID_rp	1986.43	36328.9	10565	12251.2	94537	18767.4	19962.8	1711	629282	71527.4	322.927	122348	86619.9	20144.8	38887.9	24212.7	114344	341.164	124551	3516.6	15830.7	19000.6	153306	71462.5	9018.36	17166.8	9431.16	10885.5	99332.6	13898.9	103702	17290.6	92730.4	1910.27	116015	53598.7	13365.4	177238	380045	67599.8	952552	17691	2771.02	72585	4324	24271.3	44673.8	12004.6	56788
PALMITATE_HEXADECANOIC_ACID_hn	NA	NA	NA	NA	243369	NA	NA	201	NA	NA	NA	188369	NA	NA	NA	NA	NA	8143.21	336091	9574.75	1695.49	NA	NA	95348	NA	NA	22337.8	NA	NA	NA	NA	NA	280669	NA	NA	NA	6722.23	NA	NA	NA	NA	NA	NA	NA	NA	NA	NA	NA	NA
PALMITATE_HEXADECANOIC_ACID_rp	2893.93	522.262	64092.4	7636.89	3445.05	558.2	493.317	1785	21223	185.175	2348.75	6473.71	991.447	301.539	151933	40156.1	2819.82	8922.38	10305.9	5490.09	1721.22	24025.2	931.943	7031.12	4903.78	1339.65	4028.32	4095.1	5697.73	121052	3556.48	218.779	4819.64	3203.56	4798	45152.7	5509.08	NA	1666.94	69635.8	30529	13097	32483.4	18943	2673	2908.41	165928	3819.85	3218
PHENYLPYRUVIC_ACID_rp	347572	590.856	451.704	1706.36	1699.79	128.25	1695.18	1137	340	997.38	255.424	2263.02	79.961	580.79	502.781	573.84	165.772	1330.99	1721.66	249.077	829.145	578.078	748.764	2797.14	181.524	113.389	874.981	836.78	218.734	704.509	120.623	1389.92	1802.62	1525.66	113972	34.4104	784.519	811706	398562	941.69	20862	1458.64	632.73	131365	114	630.087	855.569	345.672	12658
PHOSPHO_ENOL_PYRUVIC_ACID_rp	2211.51	3209.14	13126.6	10730.2	5001.4	1567.6	3749.54	5663	34029	3916.3	9113.3	15204.9	4063.64	4554.8	18412	12668.3	7021.97	11471.8	5843.33	10112.5	15671.5	11077.6	3688.5	10053.1	12234.5	12554.2	16191.5	18913.6	2946.64	10974.7	9613.26	3625.67	7862.14	11321.5	36734	2933.55	18238.7	3343.77	2633	12374.7	6914	16265.9	13425.9	42372	3962	15463.5	18618.6	16223.8	50785
PHOSPHO_ENOL_PYRUVIC_ACID_hn	NA	NA	NA	3172.85	34.4488	NA	342.878	369	NA	NA	1.69253e+06	16.0784	NA	NA	13022.7	106.319	515223	4100.88	26.458	4113.25	170437	110.734	NA	24.4345	681.443	318.352	402332	4735.03	NA	NA	225931	148.39	37.2995	488.223	NA	23187.5	4983.43	NA	NA	36762.6	NA	358.564	NA	NA	NA	17451.7	2794.73	NA	NA
PHOSPHOCREATINE_hn	94893.3	NA	128.393	4.61186e+06	30.5952	NA	251317	39622	NA	36181.4	3.27828e+06	7.50074	NA	1215.69	2.30874e+06	254.697	40476.2	5164.76	19.6434	3404.3	158933	215.596	NA	38.8304	7696.89	401.862	510257	223804	NA	274.838	33733.8	318901	23.9857	6232.7	NA	1.82175e+06	236561	24101.5	124223	1.05457e+06	NA	4.72079e+06	200.631	NA	NA	NA	1.62266e+06	NA	NA
PHOSPHOCREATINE_rp	2.14206e+06	345.125	375416	2.18687e+07	6384.81	1528.55	116731	1136398	1453663	97887.3	1.38236e+06	3608.05	1649.18	12157.2	9.12879e+06	268043	40637.1	43994.5	25017.6	314023	568337	244765	675.922	1207.86	35084.9	2692.09	51673.3	738331	174.36	565327	27637.1	10113.9	4904.52	2492.02	3276647	5.43993e+06	585910	322227	908408	3.76896e+06	31864	2.60332e+07	381872	3675027	765969	17585.1	5.78077e+06	19484.5	48030601
PHOSPHOGLYCERIC_ACID_hn	161.815	NA	NA	95856.6	26.6657	NA	142.45	520	NA	197.336	81063.2	26.7854	NA	NA	2409.62	NA	62567.2	3384.85	22.9621	4789.65	519479	NA	NA	29.3355	443.884	NA	1.12425e+06	587737	NA	NA	57764.3	231.275	9.52067	10362.3	NA	424.777	1.09107e+06	NA	141.254	818.932	NA	54707	NA	NA	NA	7757.9	365.724	NA	NA
PURVIC_ACID_hn	318.189	754.45	182.469	16442.5	142.957	NA	372.603	100	NA	249.462	537.829	73.111	NA	343.321	47476.7	1961.58	34456.1	NA	254.864	NA	4010.93	151.093	18803.2	11238	16500.6	5955.69	7178.47	4271	NA	10808.9	266.803	150.619	33.1187	14174.5	NA	42582.5	6127.78	190.939	194.615	55827	NA	344.514	407.236	NA	NA	5413.89	53689.8	8770.99	NA
PUTRESCINE_rp	911207	145.13	257.607	741476	9573.29	1928.52	169747	52969	12530	29535	25619	5687.32	2583.15	39154.8	707259	2489.41	67787.8	35105	7999.38	130220	529898	266.277	1310.01	3355.64	9626.51	12374.6	434376	405613	275.1	5133.44	63193.5	399687	9167.82	1.32713e+06	30169	225293	439598	622645	514012	431692	705029	655826	3873.6	24945	16492	107237	436816	29233.5	496611
PYRIDOXAL_5_PHOSPHATE_hn	1317.98	NA	NA	2828.17	NA	NA	1361.96	3634	NA	104.34	30039.7	52.2942	NA	NA	3946.16	NA	6075.2	NA	14.1081	NA	2212.69	NA	NA	12.5492	NA	NA	2004.67	NA	NA	NA	196.941	836.454	25.8049	949.493	NA	1518.5	4155.24	663.172	793.017	118.054	NA	5638.77	NA	NA	NA	NA	1426.07	NA	NA
PYRIDOXAL_5_PHOSPHATE_rp	1.15473e+06	165.178	NA	54282.1	1196.13	231.214	513865	10000	75518	99024	60167.4	247.693	125.252	13228.7	30988.5	262.469	299938	115557	720.715	99497.4	365.741	NA	1295.58	1567.83	600.472	648.874	184185	60859.4	107.406	519.841	385498	473551	942.137	12553.4	48999	85463.3	92433.1	495686	1.27358e+06	60372.9	25136	43131	745.001	44698	1915	228.229	112417	544.275	68285
PYRIDOXAMINE_rp	5119.87	19725.2	31418.3	16619.2	402965	NA	34366.5	NA	261253	33383.6	4913.88	802959	NA	56520.8	83507.2	121149	36405.9	176888	530379	114022	8917.35	33454.5	269608	563155	11282.7	5239.36	7564.12	6389.37	NA	130731	32026.7	17967.3	541104	16406.4	319924	10963.4	9331.86	5916.43	6883.81	68610.8	1077165	10563.4	33985.4	300902	NA	107586	63482	68400.3	323874
PYRIDOXINE_hn	215773	288381	2414.97	466.782	2.53939e+07	NA	231451	8707	NA	494.594	42287	2.26184e+07	NA	563.093	1.87299e+06	1405.9	2.04398e+06	382585	2.53121e+07	340268	NA	1.24596e+07	6468.38	2.58858e+07	1035.36	1651.59	NA	NA	NA	1.2472e+07	5.48145e+06	338079	2.27281e+07	164464	NA	4.19775e+06	NA	863141	522609	1.23462e+06	NA	552083	1.51114e+07	NA	NA	NA	1.85003e+06	NA	NA
PYRIDOXINE_rp	655643	997462	4.14825e+07	1.01547e+07	7.54186e+07	127128	1.75802e+06	697	71143172	2904.04	4.73747e+06	8.41164e+07	99535.7	3623.25	3.21977e+07	4.35627e+07	1.20093e+07	14115.7	6.91101e+07	20028.2	3786.64	3.94261e+07	17330.5	7.63181e+07	3667.32	955.318	19084.4	2383.38	326.47	4.39701e+07	1.14003e+07	2.33975e+06	7.54739e+07	5.52246e+06	48689123	4.0173e+07	9867.24	1.56335e+06	1.10424e+06	2.40383e+07	119223931	8.94936e+06	4.21345e+07	52502915	2766	20984.1	6.17426e+06	4585.01	40814413
PYRUVIC_ACID_rp	12284.1	16424.3	58799.7	65134.1	143368	45073.9	43638.6	2162	54755	55012.8	57016.3	92326.1	19007.1	61711.9	45082.1	58900.5	23462.5	99121.1	16574.1	120770	175706	63748.8	6417.71	116303	7264.89	2491.46	53129.8	142856	20576.8	58675.2	20085	32808.9	42076.2	20424.9	65430	14861.4	134165	13283.6	14268.8	23735.2	162618	64576	61649.7	165691	16088	35007.5	22747.5	182523	130692
RIBOFLAVIN_hn	396.604	4091.86	355.659	4518.91	155050	NA	1321.11	1343	NA	146.265	278.017	85741.7	NA	722.17	2867.7	852.167	1445.97	5657.1	140865	2436.65	5000.66	1055.96	2334.19	116481	3056.53	1398.73	12825.9	6883.9	NA	952.719	470.352	1504.76	111082	1812.94	NA	25884.4	12168.8	1557.26	2503.22	10137.8	NA	4276.4	557.715	NA	NA	16792.5	291.153	NA	NA
RIBULOSE_5_PHOSPHATE_hn	118.872	NA	111.122	6649.73	5.63779	NA	10548.4	823	NA	104.076	40682.1	13.4051	NA	NA	11318.1	NA	18599.2	NA	21.3946	NA	138995	NA	NA	7.07952	5364.62	116.926	49503.8	56101.8	NA	183.375	23731.9	10832	19.4162	1234.08	NA	15985.5	67516.7	558.082	NA	11140.1	NA	16077.5	282.926	NA	NA	30060.9	7680.27	NA	NA
S_5_ADENOSYL_L_HOMOCYSTEINE_hn	413.596	432.299	1454.51	7658.36	1.69495e+06	NA	1742.02	140	NA	418.923	11987.7	676926	NA	271.04	1084.11	98457.8	135027	3087.61	2.11572e+06	25702	4472.05	89618.8	349.688	1.21564e+06	17729.7	2011.65	4775.92	12392.6	NA	463.249	120238	355.048	611492	13452.4	NA	329.526	12437.2	1030.33	1629.8	123.27	NA	2370.93	85166.4	NA	NA	28229.8	44496.5	6016.53	NA
S_5_ADENOSYL_L_HOMOCYSTEINE_rp	1.86869e+07	12798.4	465.338	2.22872e+06	10888.2	6280.05	444783	31957	1057720	448071	8.31167e+06	2325.94	110.61	262906	291632	86865.1	1.55901e+06	307572	1435.54	524582	3034.7	236.148	9570.04	14518.6	3.33954e+06	1.67963e+06	3.93589e+06	3.76196e+06	13120.7	16110.6	2.49326e+06	459667	1166.92	2.92413e+06	3377308	402419	3.63117e+06	3.37602e+07	2.19772e+07	356529	62675	2.19876e+06	98202.6	1465659	1599945	470397	193972	674085	1844078
SARCOSINE_rp	686479	213876	63508.6	808651	55621.2	304038	59463.6	163957	624799	721013	934373	61813.3	102426	204177	1.13217e+07	4968.12	1.00291e+07	20926.4	46865.4	5416.44	915083	75888.9	338153	55730.8	255047	275901	3.16624e+06	3.37091e+06	259847	9291.13	1.42794e+07	289026	48733.5	36216.4	183039	7.37117e+06	3.43406e+06	489761	236710	8.22249e+06	186122	787723	478520	102223	2696216	177894	9.66565e+06	87733.7	1696215
SEROTONIN_rp	27279.5	27930.3	79466.4	1227.36	490.964	13749.6	423612	NA	2662	7375.78	4120.12	4831.78	9596.57	36960.9	11786.5	4119.75	1.00171e+06	507631	912.507	219.936	225320	30481.2	185.511	294.414	571693	150535	98978.9	86220.7	1061.75	601608	1.56289e+06	303693	700.634	537.451	14894	15912.9	227.145	29121.6	27417.7	10917.2	9052	923.618	2852.26	3832	86829	271232	14707.3	961074	2057815
SN_GLYCEROL_3_PHOSPHATE_hn	883.456	1536.38	2127.26	4300.89	8.42119	NA	35865.4	1857	NA	65956.1	57347.7	10.8556	NA	69556.6	41574.7	2228.22	1.26565e+06	8017.58	15.5995	8579.36	259191	1790.37	1021.28	9.3629	365321	238381	180097	94884.8	NA	1063.12	1.48562e+06	752.324	14.7847	517393	NA	354.818	95522.1	1302.88	1344.4	5201.88	NA	3258.52	29279.2	NA	NA	17567.7	37823	3017.88	NA
SN_GLYCEROL_3_PHOSPHATE_rp	10133.8	9581.85	48970.3	53038.9	80026.8	439.396	17564.8	17769	211496	10349.5	57663.2	61603.7	110.903	12973.6	2326.84	46940.2	11087.7	11254.9	81489.9	3107.01	609.336	46658.5	13604.2	87722	24420.4	25772	282.104	33397.7	642.074	48854.1	12369.2	15895.2	75871.1	38820.4	216114	6853.13	4573.09	9554.57	10419.1	50448.8	284336	52595.2	51644.5	223661	81	438.632	3576.22	27870.7	299597
SORBITOL_rp	9334.81	443.671	14100.5	6705.46	26223.8	66555.9	672.069	4305	15404	9627.85	7956.05	24649.7	53155.3	8629.75	8428.16	451.978	27150.5	11998.5	27219.5	7755.71	7623.35	14918.5	105483	26572.5	8235.11	4038.84	1057.48	11693.9	60720.5	11658.9	24946.3	118.166	23288.1	7083.96	15287	10271.2	16630.6	1078.02	1275.29	7891.75	23705	5925.89	13505	7816	9902	252.134	8431.49	4487.45	16227
SPERMIDINE_rp	1.13409e+06	22604.8	1732.32	439.553	4384.12	3097.27	80369.6	NA	3565040	21548.9	289.998	16552.9	426.701	12115.9	959.991	1333.65	2848.56	4.36857e+06	4130.46	7.70292e+06	2.37296e+06	1113.86	6432.02	2113.98	17672	1856.95	7.16086e+06	2.11987e+06	NA	1453.91	7573.16	65963.1	11915.9	1500.06	4683690	3484.66	1.63384e+06	83200.7	565284	1948.46	10974527	1444.67	922.845	4934398	127	49836.3	4664.79	3.19745e+06	6204387
SPERMINE_rp	5.93433e+06	178687	3794.39	96913.9	7731.45	415990	2.52284e+06	3143453	1364922	849357	400778	1678.18	23238	110713	215904	12764.1	337408	4.76798e+06	1937.46	2.39533e+06	218181	4153.33	26811.4	4225.64	531577	185787	1.0937e+06	228925	39786.3	26373.7	276058	1.2319e+06	3698.9	28485.5	1924613	180297	314411	3.35772e+06	4.99089e+06	99240.2	202451	60079.7	13355.7	2057470	29011	5774.4	224963	188307	583550
STEARATE_rp	27524.4	15576.3	31421.8	46329	37816.2	19273	124489	19937	36986	3127.12	79740.3	5853.21	535.517	31388.2	26665.1	46980.8	6494.09	24024.2	58852	59740.6	13467.2	56167.4	28260.9	34745	179277	841.554	35377.3	5394.83	18666.5	28782.3	4729.65	7173.61	45884.9	64103.6	27761	22938.8	13395.3	24160.8	19134.1	4708.29	41494	9090.18	27507.3	36618	18032	26743.8	20558.3	10824.7	12183
SUCCINATE_hn	NA	NA	NA	NA	NA	NA	NA	NA	NA	NA	NA	NA	NA	NA	NA	NA	NA	NA	NA	NA	NA	NA	NA	NA	NA	NA	NA	NA	NA	NA	NA	NA	NA	NA	NA	NA	NA	NA	NA	NA	NA	NA	NA	NA	NA	NA	NA	NA	NA
SUCROSE_hn	150.587	24105.7	2910.69	25914.1	1924.27	NA	27577.7	18300	NA	50029.7	27197.6	10043.1	NA	58694.8	473003	11555.9	5942.97	6839.4	17972.7	2529.12	44523.5	7320.71	4719.94	3357.49	41102.5	15925.1	12834.2	12590	NA	4924.57	7917.57	18172.2	364563	56776.2	NA	56609.2	12000.9	102950	17293.3	25456.1	NA	2869.76	11735.5	NA	NA	46822.7	31715.6	15791.1	NA
SUCROSE_rp	3036.03	42951.1	806.933	233.775	156039	62544.1	3046.73	155850	7570	409.027	297.609	176422	63234.7	236.788	709265	810.247	2509.09	971.959	224821	15646.8	48972.3	57384.7	1411.15	164457	434.921	512.884	7247.34	13951.9	70559.5	495.631	151.872	4907.72	2.02113e+06	1213.63	9304	117412	13520.1	461.129	191.971	66980.8	33245	491.171	1057.72	11067	71104	1672.62	77894.9	44498.1	54668
TAURINE_hn	9.20218e+07	1.61937e+07	2.09735e+06	4.51326e+07	136316	NA	7.64192e+07	418285	NA	128106182	3.4015e+07	588980	NA	1.14631e+08	1.57158e+07	684048	1.16592e+08	1.95519e+07	177928	2.23142e+07	5.99449e+07	2.02612e+06	2.3917e+07	186632	2.56838e+07	3.05116e+07	1138.09	4.59583e+07	NA	1.13276e+06	9.44343e+07	8.56626e+07	260847	3.06729e+06	NA	1.58926e+07	5.14423e+07	7.12352e+07	9.10092e+07	1.41754e+07	NA	4.20208e+07	1.23415e+06	NA	NA	4.26545e+06	1.54916e+07	4.5885e+07	NA
TAURINE_rp	1.33353e+06	2305.02	7180.89	689016	1389.12	1459.6	1.3192e+06	7439	275003	602697	92763.4	1784.53	1013.12	2.15852e+06	293895	6563.97	325284	47358.5	1315.46	52521.2	3.92701e+06	8110.63	8222.13	1565.73	535941	145745	1.55549e+06	2.13351e+06	2101.44	5446.13	683262	1.22164e+06	1963.04	10524.8	199667	186094	1.43488e+06	552222	677902	241315	185462	507131	6127.4	193319	1113986	70852.7	199675	1.08698e+06	2308109
TETRAHYDROFOLATE_rp	10108.2	531.582	222.629	1423.32	9245.65	6670.38	8474.32	52466	61063	4567.2	8080.97	4835.7	1636.01	3579.94	517.753	2291.69	7025.96	17115.6	12044.7	16807.7	17178.2	2327.15	830.664	16481.8	12211.3	15912.4	2636.17	4909.95	1452.13	2037.05	6148.61	6863	6224.77	3146.21	50800	615.036	7070.07	14907.1	11113.9	2415.91	67575	232.435	481.722	22042	1613	7848.38	810.642	7713.2	61160
THIAMINE_MONOPHOSPHATE_hn	112.138	637.355	170.197	206.761	46.4416	NA	254.902	1001	NA	184.695	1199.61	61.3314	NA	187.107	496.461	NA	2980.29	NA	89.8832	NA	NA	183.827	524.938	50.0846	744.424	289.654	NA	NA	NA	183.315	1420.12	145.937	182.041	172.671	NA	165.188	NA	279.098	1397.86	116.865	NA	1574.82	NA	NA	NA	NA	260.582	NA	NA
THIAMINE_MONOPHOSPHATE_rp	433.178	100.835	235.798	23542.6	387.114	70.7624	2400.08	467	11876	1246.73	972.791	1388.8	206.357	1030.74	5018.13	270.961	118332	263.791	1160.86	354.21	17772.5	NA	NA	1527.16	314719	81418.4	19970.8	23799.5	114.775	NA	128039	2965.66	832.476	10860.1	3259	16835.5	19861.9	915.444	1047.31	4459.63	10822	33799.7	204.512	2166	145228	1921.85	4547.22	247.797	118435
THIAMINE_ION_hn	NA	112.577	107.71	168.561	1.20152e+06	NA	334.924	2766	NA	169.163	107.697	923979	NA	NA	251.627	130.862	201.14	60432.3	460746	134666	NA	369.031	320.688	833061	NA	NA	NA	NA	NA	108.902	144.764	675.602	295949	100.332	NA	108.94	NA	NA	NA	NA	NA	281.017	139.983	NA	NA	NA	NA	NA	NA
THYMIDINE_rp	3556.06	4019.21	9113.73	13228.7	64556.5	663.181	1197.61	1307	3676	4685.31	4375.12	87998.7	785.068	5040.34	10375.3	8770.1	3259.23	41602.4	100059	49514.9	9445.23	9269.01	2983.76	89608	14993.4	3036.65	8531.99	7278.92	1835.72	9463.66	2274.14	1472.97	92343.2	2291.08	8657	4181.95	4673.45	3423.12	1393.3	5910.3	4936	12111.6	8742.14	11267	660	2249.36	5642.94	8670.57	18324
THYMINE_hn	1.8724e+06	354958	50448.5	1.07094e+06	2601.39	NA	1.53686e+06	11526	NA	2.49648e+06	678096	11766.9	NA	2.3298e+06	329217	13112.3	2.38156e+06	344854	3299.63	424103	1.17205e+06	48641.9	491882	3963.94	1.39254e+06	674763	898376	852369	NA	22383.5	1.91622e+06	1.70292e+06	4386.85	61059.3	NA	334057	918917	1.39404e+06	1.86181e+06	304386	NA	1.0197e+06	29096.7	NA	NA	107277	323047	1.16268e+06	NA
THYMINE_rp	10420	2579.22	202646	3487.7	17759.6	280016	11746.6	3183	9791	735.499	4390.04	3648.27	170854	1046.24	6442.12	20503.1	1.88871e+06	2365.31	5717.76	800.486	260.982	224286	688392	21786.5	557071	311480	248.963	1149.97	133973	45209.6	2.18503e+06	5816.44	4634.65	206674	14870	9300.15	1749.14	29582.5	58036.6	9103.58	15375	3071.38	15648.5	12954	64013	4023.55	6786.7	143810	14156
UDP_GlcNAc_rp	11322.9	NA	NA	264.865	7534.41	NA	NA	NA	58936	6522.8	3816.15	8632.71	NA	12385.4	75.5168	NA	NA	621435	12301.7	296491	NA	NA	NA	7193.33	104.909	NA	NA	NA	NA	NA	10693.6	5207	347.67	NA	21131	78.5469	NA	20753	12664.7	166.846	37395	269.071	NA	25727	NA	125098	102.616	5587.69	188869
URACIL_hn	19984.4	59985.1	962.979	1700.29	32047.8	NA	173850	1044	NA	195367	5714.84	10060.6	NA	253015	56709.4	57377.7	4.96899e+06	NA	4806.72	NA	106589	54150.2	816647	26137.1	21222.9	13751.3	97009.7	173768	NA	152.615	3.93197e+06	59852.8	8872.46	31602.8	NA	89554.8	212816	34737.8	38030.2	70402.1	NA	4613.82	469.956	NA	NA	10410.7	39319.4	47278.8	NA
URACIL_rp	463.735	358.88	9081.62	2094.31	4070.61	7506.77	1862.9	807	1521	329171	3862.28	4173.87	7290.32	4570.23	3637.7	1440.3	13907	1773.44	2559.73	3292	140172	8592.29	359.856	4335.06	1170.92	783.617	29919.8	102442	4853.71	3562.05	19420.5	609.232	3582.42	2452.77	2148	13806.8	127455	3156.5	6400.98	53940.5	32385	453.013	1339.92	3451	113054	2142.45	19813.2	10051.2	39438
URATE_hn	13157.8	670.02	194.693	2852.67	420.798	NA	554.552	NA	NA	1345.44	135.52	NA	NA	429.23	603.725	NA	3885.2	NA	310.475	NA	133979	198.665	5.00747e+06	4096.4	3509.76	2779.87	147603	146816	NA	626.367	6315.6	395.964	195.506	2737.73	NA	11729.9	219422	9435.44	14761.3	1010.86	NA	106.851	996.408	NA	NA	NA	302.674	4060.78	NA
URATE_rp	1750.43	162.821	155423	17390.9	127.477	132488	104419	1656	1682	99003.8	3824.26	306.559	66019.8	173570	26932.9	227373	20313.1	2490.38	301.209	5966.16	58657.5	145654	1.08701e+06	2466.27	35099.5	7144.21	35984.6	47078.7	25388.9	266506	13245.1	39639.2	223.317	36015.9	1720	15939.1	53382	3098.03	11798.1	25601.4	238479	15276.4	233602	1549	17152	5754.36	26398.1	47470	79037
URIDINE_5_MONOPHOSPHATE_rp	111333	204.025	NA	3926.33	2057.33	3894.43	36015.3	1431	14113	96598.4	20380.4	2611.61	85.954	43073.4	2748.32	289.371	163290	6621.68	1965.47	3568.12	169399	NA	833.077	1730.32	5430.2	1195.47	108532	145818	121.944	302.52	129639	70492.6	2797.35	86440	5181	8409.44	147739	336692	198500	756.255	6893	4804.26	536.259	14901	31906	5362.21	8350.44	2009.75	6050
URIDINE_5_DIPHOSPHATE_hn	9644.33	NA	NA	134.624	154.007	NA	134004	NA	NA	349.47	3226.29	79.2613	NA	101.662	39124.1	NA	21688.3	11910	54.5484	11856.3	31410.3	NA	NA	195.313	223.132	139.096	147125	26234.1	NA	460.515	18117.4	105783	59.3728	63682.2	NA	10560.8	35896.3	345.248	48832.6	8618.54	NA	6149.45	NA	NA	NA	73762.9	14160.1	NA	NA
URIDINE_5_DIPHOSPHATE_rp	2476.64	106.869	NA	NA	1263.21	NA	NA	NA	12728	50795.9	624.478	1710.76	NA	8801.21	89.2898	NA	367.031	15250.4	584.996	5190.27	248.492	NA	123.379	1904.03	158.862	108.428	3694.24	288.257	NA	239.826	653.067	1405.04	2115.96	875.685	37059	50.7939	232.771	4924.4	1273.58	121.524	497	NA	212.586	4991	NA	6486.19	143.153	2093.88	12675
URIDINE_5_MONOPHOSPHATE_hn	17704.1	NA	171.83	88781.3	28.356	NA	66693.4	761	NA	44409.6	214541	129.672	NA	1989.13	165538	232.819	4.16577e+06	1896.69	115.021	NA	998564	127.591	171.851	77.4174	37935.6	4503.51	851048	736637	NA	223.94	5.7774e+06	154191	120.441	395224	NA	151203	802815	35446.3	18388.8	119754	NA	88886.2	303.99	NA	NA	12821.2	152359	NA	NA
URIDINE_5_TRIPHOSPHATE_hn	32363.7	1887.36	298.606	9849.88	420.222	NA	107361	4790	NA	690.843	110.473	63.5929	NA	483.678	54699.7	NA	260.737	179629	316.594	107337	63472.8	199.492	135.66	124.041	693.015	732.047	78823.2	198427	NA	141.145	4816.46	NA	255.789	2322.39	NA	15820.2	178618	6924.84	61577.2	23681.1	NA	6913.41	112.417	NA	NA	351357	33519.5	NA	NA
VITAMIN_D3_CALCIOL_rp	36879.1	17983.9	25547.5	11410.1	28326.6	47207.4	42798.4	23717	12303	15457.4	82613.8	15557.5	46076.2	10875.1	36060.8	55473.7	17765.3	11821.8	13056.1	9479.65	9889.22	52892.8	13580.5	7156.41	146049	213487	11471.1	15993.2	18670.4	106739	91949.9	33843.8	38025.4	36469.2	35981	29310.6	10722.9	43824.6	15176.3	NA	13546	6261.58	31721.4	9947	9981	16244.8	44401.7	18511.2	1110
VITAMIN_D3_hn	10179.7	1947.85	1259.58	4339.59	8487.4	NA	672.645	1762	NA	11236.9	2631.46	7509.95	NA	1238.62	4378.44	979.208	13872.3	6649.04	6305.9	8109.71	4304.24	348.068	114.052	11620.5	16334.4	8289.27	4465.37	2697.58	NA	1677.36	28878.3	1531.5	7421.99	2813.12	NA	121.881	4750.79	11854.8	11114.1	983.557	NA	3121.38	1585.86	NA	NA	5825.78	11639.1	14022.8	NA
XANTHINE_hn	3276.36	22471.6	862.352	331325	4076.67	NA	309905	3293	NA	287.282	60126.9	1337.3	NA	4.39618e+06	62083.7	2.27051e+06	642214	5287.16	509.466	3087.94	1.04907e+06	1.48552e+06	641047	3120.09	732120	644369	627296	696483	NA	3591.8	894850	353719	1064.45	773839	NA	73021.6	858673	13411.4	19878.5	48650.4	NA	129.027	1200.14	NA	NA	99004.3	71340.3	53438.5	NA
XANTHINE_rp	164.086	295168	566382	167022	9969.79	NA	648721	NA	3783	3.98229e+06	56074.8	3383.79	NA	538.572	106272	992048	726308	21974.3	1043.69	45692.6	80933.9	557182	5.2903e+06	9845.9	665591	329171	101028	123997	NA	980858	763455	381543	2718.66	575415	6139	78035.3	126358	413.209	492116	66513.6	30306	149912	842776	983	NA	41432.2	99353.6	491.345	59193
XANTHOSINE_hn	1186.55	4500.65	7769.49	69395	12741	NA	33519.4	NA	NA	72976.3	18691.7	4320.57	NA	36135.7	104838	34520.9	371067	10655.8	4143.37	17400.6	3210.45	969.255	3711.52	17814.1	211918	46262.1	6046.24	5309.9	NA	222153	296668	9087.42	4650.5	17431.4	NA	156398	9268.94	8338.98	9045.46	163945	NA	43600.7	203167	NA	NA	4273.56	142732	10572.9	NA
XANTHOSINE_rp	107236	24404.9	189140	42055.7	7356.61	60210.2	42712.9	3242	1434	48330.1	4922	4141.82	50287.4	34744.2	78524.4	243780	18428.6	10023.8	381.872	10797.2	138145	195614	110594	12992.5	268388	85214.1	17845.5	15414.5	40612.5	216062	23270.5	35272.7	2546.11	6819.54	886	68653.2	170219	69144.2	100983	110555	57610	38208.8	273164	4231	24815	8268.5	63561.4	3619.92	131270
XANTHURENIC_ACID_rp	143.873	773802	177029	84871.6	338709	457668	25444.3	10949	172976	64494.1	57640.2	334628	365426	60328.2	54136.1	159718	178506	160050	355464	114055	4257.91	170142	816022	355811	70241.1	32665.1	215425	164498	411130	160439	176094	21054.4	311714	53196.8	160454	59318.7	222682	69593.9	96269.9	48352	312515	74346.3	166408	134866	64749	48205.9	57209.7	57161.4	177063
(_)_3_DEHYDROSHIKIMATE_rp	371.453	131.582	1232.15	603.455	3865.63	116.678	490.354	310	548	446.31	1050.34	3218.67	830.225	381.917	2626.08	725.206	399.598	749.825	7858.24	620.842	281.528	1691.24	578.787	3871.68	1241.9	2307.18	297.158	569.66	809.513	1292.82	1042.61	766.93	3152.74	450.331	2314	2113.37	1770.82	181.065	284.8	2080.26	8012	1262.95	498.293	2763	838	1548.34	2462.07	1299.59	4705
(R)_MALATE_rp	8644.99	14473	3954.13	216.922	845.095	1187.83	9849.96	2679	16049	3191.69	2353.63	924.436	1566.82	2209.31	3667.5	1239.93	1521.24	2021.82	833.02	1254.01	1858.99	872.125	10182	641.955	3377.22	3309.53	2287.1	670.656	574.663	881.206	1128.46	365.667	532.985	1056.28	6065	475.235	1389.45	6449.45	1396.81	2190.92	5617	231.581	203.369	8849	330	972.587	853.744	893.32	3746
2_DEOXYCYTIDINE_5_MONOPHOSPHATE_rp	19153.2	122.139	787.641	2922.73	47.4937	616.117	4341.43	NA	2717	3481.19	9109.56	86.2567	413.086	1817.75	941.188	315.592	13937.4	445.235	107.147	615.743	770.02	457.358	281.448	121.244	1170.92	1172.18	717.162	285.402	539.551	1239.31	7239.29	4759.91	184.765	8499.55	2386	1027.66	372.773	9995.74	21392.2	254.727	532	2524.77	1802.13	2066	529	214.459	933.737	234.376	1116
2_DEOXYGUANOSINE_5_DIPHOSPHATE_rp	120.469	NA	NA	NA	985.125	NA	175.457	NA	658	NA	NA	537.658	NA	NA	3.75259	NA	NA	647.603	26.5809	485.773	606.564	NA	NA	342.376	NA	NA	2065.29	1791.26	NA	NA	NA	NA	698.262	134.129	1058	7.37839	3734.4	266.029	NA	10.048	2479	NA	NA	1291	NA	420.444	35.4074	494.457	3207
2_DEOXYGUANOSINE_5_MONOPHOSPHATE_hn	38593	761.355	935.552	170865	13.6278	NA	1.10094e+06	1041	NA	296.841	706966	22.4098	NA	421.536	47806.3	421.517	5.16905e+06	638.351	12.9325	NA	1464.06	306.714	264.305	32.7664	2.50552e+06	449434	NA	988.528	NA	3495.53	1.76907e+07	2.42734e+06	29.8419	1.49854e+06	NA	44620	3265.14	91988	55215.7	60625.8	NA	129131	4482.44	NA	NA	NA	83159	NA	NA
2_DEOXYGUANOSINE_5_MONOPHOSPHATE_rp	14428	639.526	1121.58	268.72	3482.14	512.679	6532.25	222	786	21656.8	1054.24	2392.99	814.244	7720.42	1182.49	1343.58	3010.47	510.621	2975.09	655.465	309.444	1269.06	432.59	4177.51	686.938	395.304	3610.8	449.141	359.1	2019.6	2614.62	8630.17	2718.91	513.203	588	1382.05	606.993	26584.2	24579.4	983.328	1750	292.127	1556.73	2797	2135	1174.87	1696.44	294.389	1698
2_DEOXYGUANOSINE_rp	46898.2	1439.8	222.735	266.181	3932.38	3243.31	15988.9	280	2552	29771.5	135.685	858.079	1266.69	37670.2	818.027	314.934	5693.71	762.281	5087.61	285.83	3642.63	1438.79	2237.86	2255.65	4315.57	1215.2	517.774	580.471	1653.4	1890.8	6841.7	8491.75	1227.15	24111.1	601	450.324	3874.8	23057.8	66470.6	420.467	4058	340.689	353.683	551	817	NA	1291.17	1232.29	526
2_DEOXYINOSINE_rp	122.615	6538.56	NA	522.534	4621.09	377.223	68046.3	NA	292	80685.9	294.493	1470.73	405.91	118421	270.798	684.292	4419.28	852.743	6292.96	4510.6	8107.83	NA	4936.87	3532.6	1076.64	155.051	6441.06	5328.31	1038.07	975.771	5249.85	45962.7	1917.3	7460.52	1008	131.744	6968.37	91031	319161	23.6785	800	479.998	681.155	1704	77	389.424	167.918	953.118	1310
2_DEOXYURIDINE_5_MONOPHOSPHATE_rp	2403.77	3680.4	4557.38	234.218	568.733	156.005	125.623	1002	883	1115.01	16132.9	1390.92	85.6226	1966.36	1401.89	6245.14	331.493	2360.46	350.617	644.04	436.297	7271.76	983.264	612.293	162.512	664.03	465.775	446.37	366.285	5987.05	107.518	389.554	1008.36	1670.37	393	1940.8	569.21	187.434	2124.94	3054.22	1078	590.458	5899.18	466	1634	583.544	738.696	288.519	422
3_5_DIIODO_L_THYRONINE_rp	1050.4	587.075	NA	235.622	765.575	1498.57	195.721	1518	897	351.46	965.592	473.303	52.8619	1203.64	52.1138	228.067	2385.52	1399.98	517.233	1415.4	819.759	259.652	432.191	970.95	2014.52	2180.08	360.606	222.735	1330.25	NA	1771.67	133.008	326.485	1578.12	289	728.349	606.31	240.778	132.443	1298.61	390	284.76	321.325	771	313	280.983	437.444	230.82	501
5_PHOSPHO_D_RIBOSE_1_DIPHOSPHATE_rp	1847.44	3633.57	4961.27	5867.97	681.315	NA	1496.34	NA	1231	671.481	1529.24	857.213	NA	1535.62	2602.01	4515.54	1153.81	1507.41	957.245	1849.4	308.158	5816.43	1528.12	630.637	2484.88	2023.78	404.412	281.275	NA	4085.5	699.162	1346.25	720.585	1694.74	1435	3386.21	777.64	934.734	1778.56	1057.57	1065	5255.23	4510.7	730	NA	1734.97	2605.39	896.517	575
5_6_DIHYDROURACIL_rp	2328.8	8258.29	2151.68	1398.64	376.134	2214.95	12302.8	345	2386	43089.6	2402.98	888.179	4402.34	52370.2	1010.83	5571.4	1910.35	1798.8	626.785	1483.58	5552.73	3101.53	7751.55	706.376	9421.04	4730.45	13429.1	14192.1	3204.93	8139.03	2683.44	8101.34	315.083	2471.03	11263	1468.09	13693.3	2096.07	6169.1	2216.83	4059	1195.62	4712.83	2838	5297	325.749	1417.6	4546.42	6658
A_KETOGLUTARIC_ACID_rp	2412.64	1255.34	4616.75	2138.09	5935.8	15382.2	3822.59	2007	2852	1975.93	13759.1	1104.45	2812.36	1701.25	5170.11	13185.5	5829.26	6309.14	898.831	1431.51	20387.4	4635.82	3510.14	3717.16	4728.88	2734.85	17449.7	14980.4	3844.03	8162.93	13436.6	2920.96	3624.8	3111.05	6226	5527.77	22200.5	3501.97	2114.97	7376.65	7633	204.248	22028.4	4825	2819	7645.06	5497.55	26520.2	6579
ACETOACETIC_ACID_rp	94122.8	242792	196026	27047.1	171638	55782.8	45678	41091	96579	24755.8	100080	237470	548261	48173.3	90791.1	215169	366910	80495	191286	22250.7	102235	321994	159180	197182	20253.5	119412	89533.6	5478.05	342745	NA	231267	2550.67	74086.4	282263	22168	119425	NA	987.473	54527.1	27141.6	NA	124679	1055.99	31860	39350	11044.2	408360	1055.7	118157
ACETYLCHOLINE_hn	2304.38	810.001	7272.12	1297.1	724.706	NA	16281.9	607	NA	50274.9	4067.25	1126.97	NA	137162	1902.84	3009.61	2739.99	NA	3081.78	NA	13104.2	6045.43	918.738	1319.05	10721.4	6077.68	14121.2	2377.06	NA	4426.02	1810.26	26467.2	506.088	5317.78	NA	5329.62	12198.6	398.778	843.988	1777.25	NA	1159.33	3323.36	NA	NA	6729.52	5299.99	16156.8	NA
ADENOSINE_5_MONOPHOSPHATE_hn	38593	761.355	935.552	170865	13.6278	NA	1.10094e+06	1041	NA	296.841	706966	22.4098	NA	421.536	47806.3	421.517	5.16905e+06	638.351	12.9325	NA	1464.06	306.714	264.305	32.7664	2.50552e+06	449434	NA	988.528	NA	3495.53	1.76907e+07	2.42734e+06	29.8419	1.49854e+06	NA	44620	3265.14	91988	55215.7	60625.8	NA	129131	4482.44	NA	NA	NA	83159	NA	NA
ADENOSINE_5_MONOPHOSPHATE_rp	14428	639.526	1121.58	268.72	3482.14	512.679	6532.25	222	786	21656.8	1054.24	2392.99	814.244	7720.42	1182.49	1343.58	3010.47	510.621	2975.09	655.465	309.444	1269.06	432.59	4177.51	686.938	395.304	3610.8	449.141	359.1	2019.6	2614.62	8630.17	2718.91	513.203	588	1382.05	606.993	26584.2	24579.4	983.328	1750	292.127	1556.73	2797	2135	1174.87	1696.44	294.389	1698
ADENOSINE_5_PHOSPHOSULFATE_rp	1754.2	848.701	804.091	501.177	12815.6	262.317	225.147	1107	2798	1433.84	369.6	13367.5	1862.85	2636.07	1170.97	1869.58	2534.67	4538.08	13345	1148.76	885.152	915.182	3769.94	10891.6	2632.42	2011.47	543.466	4582.33	662.509	706.688	3502.71	2531.23	18513.2	1415.17	3680	1995.01	1000.12	131.843	160.248	1442.66	11486	1183.99	2621.84	951	1475	788.439	2351.97	386.616	5826
BIOTIN_rp	2917	2080.82	2669.37	6901.06	2212.62	NA	1483.96	NA	1337	5414.07	3005.56	633.168	NA	5396.46	3721.88	2577.99	787.737	209.014	763.259	1414.46	399.65	1635.6	3530.95	1629.35	2142.42	9682.58	292.44	237.167	NA	1421.62	1828.73	2158.08	735.522	1348.65	816	2294.01	1592.14	5677.03	1607.68	486.629	3496	4375.98	2902.12	2964	NA	3681.03	3653.13	971.576	476
CADAVERINE_rp	58806.5	8160.09	1743.29	50898.2	540.645	3366.14	12789.6	12229	3506	19229.3	3484.12	2142.49	1061.64	1592.09	12551.7	5242.15	3137.59	8603.45	2056.92	2774.84	4483.91	2438.79	8045.97	3227.39	3799.73	4733.36	21810.2	6372.98	942.877	3256.2	4370.81	8473.62	1832.93	1850.49	5784	13318.8	3922.9	34152.7	40766.6	11677	11583	60820.5	5540.37	5875	2183	31901.2	9847.39	2424.08	6628
CHOLESTEROL_3_SULFATE_rp	873.365	462.703	NA	225.707	957.486	NA	878.595	NA	10692	1037.03	295.812	3004.94	74.8719	3525.21	5560.57	435.325	21040.2	1271.91	1277.25	1755.8	2413.23	322.161	527.214	2972.48	1266.36	638.473	4662.36	8830.49	69.0733	228.99	46116.4	360.716	3173.76	8208.7	15384	1805.93	9198.87	2559.88	3151.41	2135.99	2881	NA	NA	14370	4358	1346.91	2370.46	307.043	1006
CYTIDINE_2_3_CYCLIC_MONOPHOSPHATE_rp	282.422	785.052	NA	1438.65	149.451	103.486	NA	NA	328	1079.95	125.385	816.718	158.103	568.347	165.819	NA	193.982	NA	281.128	NA	552.224	NA	1118.2	189.577	139.862	NA	329.022	264.877	78.9384	NA	372.583	167.053	289.715	860.297	441	49.422	226.088	108.753	147.678	74.7829	470	1446.19	NA	343	58879	NA	383.863	NA	NA
CYTIDINE_5_DIPHOSPHATE_hn	1472.86	170.238	NA	2329.3	42.6086	NA	8544.54	237	NA	NA	3141.55	29.9943	NA	NA	204.075	NA	30757.8	12171.1	32.6839	8716.06	8040.77	NA	NA	14.1714	115.988	215.801	6624.52	6058.82	NA	NA	44470.7	14356.3	14.9019	16396.4	NA	816.681	6622.36	4354.97	3452.28	4813.21	NA	10420	NA	NA	NA	23889.3	209.28	NA	NA
CYTIDINE_rp	5248.28	101569	14049.2	1225.6	6432.5	21764	30455.5	909	11653	89521.2	3694.47	10275.5	118.305	122061	1033.33	3381.43	4998.42	244.341	6391.35	598.888	230.634	16562.8	535431	8148.22	6320.46	2970.24	557.444	1554.67	760.764	1747.4	3031.97	8338.39	9438.05	5392.95	4085	2000.28	410.321	4835.26	18186.8	2745.97	1641	2159.98	4446.52	3778	89	239.252	2382.15	10548	1137
D_CELLOBIOSE_rp	1287.92	2041.98	3670.85	2377.53	19579.3	6740.83	1852.34	5284	2890	1190.44	2587.53	8970.7	5802.57	850.598	4921.82	3457.35	4982.1	2697.83	13749.1	3715.95	1835.5	4851.75	5003.9	13943.4	2234.55	2426.66	532.426	2972.53	3839.3	3070.36	4443.39	1056.63	17196.5	3948.97	1554	6759.8	647.868	577.858	709.23	4089	5469	2132.65	3238.62	2441	1280	4901.27	5291.43	6469.5	1981
D_GLUCONIC_ACID_rp	1825.51	562.335	1437.14	6716.16	5444.17	5602.85	1427.65	810	664	125.978	136.711	60.1129	1249.09	519.3	2184.99	12593.7	1745.24	1507.92	788.681	1616.32	9108.05	305.908	814.799	1654.37	662.566	3361.5	8213.46	6373.85	3101.85	1009.39	2461.35	1242.73	522.202	2893.42	2372	3097.85	6889.4	430.157	901.71	2192.34	1014	7834.05	24309.4	780	41020	1134.39	1349.74	3438.15	3852
D_GLUCOSE_rp	2404.06	31076	54903.4	38508.3	25790.7	20546.4	4724.19	6183	3830	6890.04	2227.12	22421.8	5918.83	5173.59	12010	46370.9	1059.11	7655.05	22246.2	17229.2	1386.49	54244.3	54609.3	28353.7	1859.05	2434.39	537.994	1355.17	10960.2	46977.6	352.171	11403.7	18576.2	579.097	9408	18399.9	2531.99	12633.7	11193	20776.3	49598	35792	48876.4	7255	333	2695.88	12485.9	2126.72	4387
DEHYDRO_L_ASCORBIC_ACID_hn	10712.5	12420.7	113698	385082	1.29292e+06	NA	6051.48	162559	NA	725352	229975	230862	NA	29683.8	839761	93647.3	487708	NA	1.90098e+06	578.762	11384.2	102696	119739	267283	315004	860383	446161	NA	NA	77917	41838.1	274975	854984	403317	NA	635647	4408.97	818598	468076	720684	NA	357169	71570.9	NA	NA	618993	866158	35046.7	NA
DEOXYCYTIDINE_rp	2981.82	110871	4194.82	400.477	168414	8152.74	6086.46	NA	14568	14465.7	176079	43479.1	3178.23	35169.9	16054.8	924.311	18509.5	335.688	50848.3	3834.31	NA	3056.85	322719	152677	4843.12	3094.49	253.74	688.136	17100.1	1754.98	14524.6	5810.04	44863.3	180402	4724	3569.91	214.441	2733.12	8099.72	17197.6	1078	310.093	1335.67	4473	348	404.496	9678.59	2709.19	3111
DIHYDROFOLATE_rp	NA	417.696	608.093	803.443	3833.46	3413.4	100.095	NA	11976	NA	113.445	3419.74	898.966	NA	807.948	774.488	5501.09	NA	4256.77	344.329	446.316	522.163	447.173	3827.87	NA	NA	564.301	359.54	1409.63	1077.1	4107.8	NA	3669.39	306.174	13049	401.902	1481.09	NA	238.149	842.08	41567	544.772	877.279	7947	15129	1471.27	1124.66	NA	3439
E1RYTHROSE_4_PHOSPHATE_rp	221.119	NA	NA	NA	25.9611	NA	128.888	NA	NA	406.633	112.221	48.7461	NA	203.974	110.181	220.559	NA	NA	145.893	NA	534.284	NA	141.985	137.958	285.363	123.522	375.753	NA	NA	NA	252.639	200.794	6.93442	138.703	286	135.923	271.693	120.994	265.651	244.821	516	NA	245.049	276	55	519.853	205.719	543.986	1050
GABA_hn	125.715	200.416	1410.42	173.26	12.0236	NA	18359	NA	NA	13682.2	7934.68	78.3571	NA	14545	5796.74	6812.57	39207.3	7774.69	130.591	8306.8	8021.5	1682	435.434	158.808	2244.95	2033.22	4525.03	8877.95	NA	353.015	38625.8	25015.7	118.629	11000.5	NA	7160.74	4704.55	5096.06	111.063	4457.09	NA	185.568	7570.02	NA	NA	11183.4	4757.51	6960.92	NA
GLUCOSE_hn	NA	NA	NA	NA	NA	NA	NA	501	NA	NA	NA	NA	NA	NA	NA	NA	NA	NA	NA	NA	NA	NA	NA	NA	NA	NA	NA	NA	NA	NA	NA	NA	NA	NA	NA	NA	NA	NA	NA	NA	NA	NA	NA	NA	NA	NA	NA	NA	NA
GLYCYLDEOXYCHOLIC_ACID_rp	5553.65	3148.43	1365.46	3398.74	61251.6	39246.2	1099.77	1003	3096	5120	758.544	23162	17097.3	884.037	3677.37	10908.8	8883.13	3047.99	56949	2168.89	580.661	220.185	779.537	53594.6	1768.61	14649.4	705.582	3382.5	24634.6	723.312	5766.6	265.058	37780.3	2249.15	1313	1403.57	441.116	5859.74	6711.37	1179.29	2513	NA	366.436	9346	637	836.246	1210.76	5876.77	561
GUANOSINE_5_DIPHOSPHATE_rp	1461.4	6118.06	11722.4	1012	25347.1	NA	5786.56	NA	13133	13472.2	5493.7	9311.91	NA	1632.6	9800.96	867.511	39089.1	13491.2	8528.34	9738.61	318.851	1081.89	400.923	19555.5	10335	4379.23	752.924	1294.91	NA	14946.3	9017.75	14334.5	23534.6	16278.6	976	11765.9	487.661	118598	3008.51	12830	1769	797.944	1855.81	3749	NA	1939.01	9901.49	697.113	728
GUANOSINE_5_DIPHOSPHOGLUCOSE_hn	301.671	124.2	130.66	17819.9	46.3657	NA	172.286	1305	NA	122.956	621.587	28.4913	NA	251.094	112.913	154.095	39738.6	NA	25.0318	NA	NA	NA	154.211	16.598	468.212	175.51	19087.7	NA	NA	118.702	49449.5	1416.56	19.3078	36024.1	NA	6255.22	NA	1432.96	488.035	1106.05	NA	11846.6	168.509	NA	NA	NA	128.827	NA	NA
GUANOSINE_5_DIPHOSPHOGLUCOSE_rp	NA	NA	NA	NA	2455.61	NA	6348.55	NA	402	1503.37	3926.53	1751.99	NA	714.085	93.5674	NA	583.879	3961.45	3588.32	3690.18	337.959	NA	NA	4617.51	303.184	113.161	389.097	212.641	NA	NA	662.627	589.219	3404.33	3120.08	739	30.4261	NA	5656.66	4478.23	93.2688	483	NA	NA	322	NA	NA	129.391	393.577	1623
GUANOSINE_5_TRIPHOSPHATE_rp	4502.5	1085.8	339.165	313.051	1805.84	124.296	930.711	NA	24725	3052.85	1516.14	6726.57	73.9351	2499.18	425.219	584.528	183.319	218.702	932.702	335.449	347.699	478.241	1304.46	2213.8	435.034	263.065	339.008	509.282	1487.04	239.127	345.074	961.925	1184.53	290.534	19628	300.379	250.41	3926.87	5206.12	213.123	4665	304.477	551.92	6693	72	283.706	86.1024	407.451	4201
INOSINE_5_TRIPHOSPHATE_rp	1190.95	2174.17	1257.37	409.469	3020.18	1190.91	623.46	336	3249	791.298	866.147	1643.19	832.599	1207.56	982.615	2566.84	1157.74	1569.52	3673.73	1022.11	3868.65	1349.34	1619.6	3551.62	387.459	387.709	1820.26	952.836	487.089	1868.16	950.964	668.024	2404.43	794.248	2922	1653.64	1895.98	1165.88	688.763	619.54	6744	308.8	1607.87	4128	267	3306.3	966.517	1497.07	3769
L_ASCORBATE_rp	723.461	1036.89	311.556	259.943	530.946	104.747	161.318	420	5985	490.925	832.292	528.177	121.281	673.347	40.4439	439.12	100.201	4068.99	505.376	3367.98	NA	211.557	1025.95	657.422	778.144	739.694	369.017	264.862	66.7812	382.69	312.284	380.763	407.845	233.67	7910	2097.84	359.203	995.411	922.186	109.329	3476	283.297	298.403	1352	93	384.251	123.469	4135	8219
L_CYSTINE_rp	100.649	34373.7	63815.3	200.283	15745.1	53862.1	234.233	339	2480	282.021	403.697	84908.4	4014.89	365.103	1140.73	697	1446.49	419.462	20933.3	NA	731.388	69936.6	112034	28755.2	871.012	350.799	458.008	NA	12181.6	56379.5	408.838	421.532	33868.3	19820.8	3392	230.378	564.712	120.721	115.376	268.752	700	419.926	6241.42	3850	256	2233.71	1774.28	214.454	419
MALATE_rp	8644.99	14473	3954.13	216.922	845.095	1187.83	9849.96	2679	16049	3191.69	2353.63	924.436	1566.82	2209.31	3667.5	1239.93	1521.24	2021.82	833.02	1254.01	1858.99	872.125	10182	641.955	3377.22	3309.53	2287.1	670.656	574.663	881.206	1128.46	365.667	532.985	1056.28	6065	475.235	1389.45	6449.45	1396.81	2190.92	5617	231.581	203.369	8849	330	972.587	853.744	893.32	3746
N_ACETYL_DL_METHIONINE_rp	2535.98	75161.6	31607.5	23471.1	138.773	879.671	1403.05	574	4859	3091.69	1106.07	689.698	77.6191	1830.72	37039.4	27535	169.548	2447.83	1890.81	4656.69	1653.23	22274.5	86818.6	1861.41	1316.69	2664.63	5320.68	1322.05	500.558	24014.1	683.467	156.106	2365.02	1923.05	2484	30834.2	1785.59	529.916	1044.49	13830.9	6241	20540	40949.1	3155	1157	1126.95	38061.1	2182.9	5252
N_ACETYL_L_ASPARTIC_ACID_rp	103.659	301.152	290.275	2111.91	3072.51	NA	3548.15	NA	10436	84024.8	686.245	3365.88	NA	76776.4	137.491	467.89	135.242	1841.64	6197.57	3012.87	2954.03	365.917	290.471	7666.45	5249.94	164.044	3036.52	2535.63	NA	228.952	133.722	825.727	3270.94	123.343	3290	1311.01	3145.89	201.865	189.885	181.355	2504	207.862	542.828	8094	NA	2726.37	119.771	3089.99	8051
N_ACETYL_L_LEUCINE_hn	186.343	498.001	332.173	755.551	3986.69	NA	223.128	97	NA	3276.67	237.241	1656.97	NA	1308.05	286.818	462.395	71126.7	NA	5166.5	NA	2491.39	612.723	143.485	1395.72	609.924	334.479	8339.12	3029.94	NA	659.661	49460.2	119.593	3022.76	3114.54	NA	433.591	12442.9	3532.21	242.357	398.429	NA	1131.41	306.74	NA	NA	NA	159.975	2548.62	NA
O_ACETYL_L_SERINE_rp	390.279	496.378	22180	5763.45	44.1589	382.84	1461.63	288	NA	452.665	2706.22	45.0849	870.607	813.49	19980.9	23080.4	8008.66	309.321	1570	229.871	350.137	22235.9	1108.19	177.793	1466.23	3923.37	960.417	1465.78	252.268	21049.3	7788.34	1454.98	44.8815	4799.17	511	22416.1	250.465	1289.45	891.354	16146.9	398	5511.78	21733	1209	842	1473.31	18617.9	658.187	436
O_PHOSPHO_DL_SERINE_rp	450.353	1461.83	301.549	1618.06	2941.32	108.992	949.39	321	370	100.564	239.412	404.329	50.9668	275.826	5000.46	287.804	1396.45	696.863	2376.62	793.196	479.139	NA	NA	905.351	255.993	243.72	NA	841.49	113.457	255.644	702.623	601.631	2850.18	304.401	2877	2263.28	307.973	NA	179.999	381.306	8829	1406.28	358.843	2780	59493	824.776	1085.17	NA	654
PROGESTERONE_rp	132.294	1748.94	1375.09	838.322	4133.26	2546.68	242.773	651	472	1240.87	1646.28	2100.56	978.364	526.491	348.112	814.361	912.184	274.117	5157.63	710.399	511.729	1116.04	611.581	1354.28	175.142	419.758	484.611	384.312	1385.62	720.501	254.118	206.866	3899.15	125.195	364	7683.56	NA	303.879	252.79	5781.76	2724	436.577	982.658	2173	51	206.914	1587.39	1657.7	457
PURINE_rp	4055.54	52857.1	19432.5	9277.47	7846.07	26362.6	1405.33	308	8181	3428.85	2956.23	10165.2	19308.3	2900.45	10990	20970	10609.3	5538.49	4515.82	6052.04	3059.49	12704.3	20299.9	7609.56	5676.99	2799.83	5987.23	608.006	8323.49	14062.5	5894.4	1728.51	5913.95	3055.18	6081	10639.2	14108	117.28	5270.54	10671.8	13131	8277.92	21086.7	8658	3405	1624.48	9253.95	1636.2	4545
PYRIDINE_2_3_DICARBOXYLATE_rp	240.344	6537.94	4637.25	258.08	9377.23	10529.4	91859.2	2187	14670	4637.84	161.126	24092.7	16488.1	1060.8	34922.8	17976.8	3708.11	1437.3	10546.1	3365.2	3609.39	5882.3	45908.3	12965.5	1437.62	179.063	1897.19	1219.92	8948.72	12743.8	6486.49	40169.3	5975.59	766.583	10154	2270.08	2284.24	213.151	1128.67	5197.16	6070	473.687	5222.15	8728	107	27726.3	17414.3	3173.08	5932
R_S_2_HYDROXYBUTYRIC_ACID_rp	369.596	158.749	1180.07	398.583	13246.6	50.1167	220.375	215	657	207.267	538.362	2112.4	68.9044	229.938	3344.04	511.58	534.249	580.631	5452.15	285.951	389.736	1447.17	1397.78	9030.38	559.864	425	725.216	NA	65.0884	890.035	411.765	152.543	2170.17	405.2	596	182.803	695.208	478.683	523.185	312.261	348	NA	NA	540	102	361.318	3149.98	551.912	737
SPERMINE_hn	9558.66	931.299	527.486	222.148	5658.84	NA	250.83	2300	NA	131.971	256.331	40371.9	NA	200.533	460.491	547.306	423.831	NA	6385.13	NA	NA	104.647	3220.16	10770.4	149.147	358.606	NA	NA	NA	355.824	267.744	264.827	27591.9	164.385	NA	108.738	NA	3387.26	12472.6	146.662	NA	503.759	627.42	NA	NA	NA	168.802	NA	NA
THIAMINE_rp	1697.2	485.489	3835.15	52058.9	16740.6	89.9742	9959.68	NA	454	148.321	85249.9	11446.5	1593.08	111.512	595829	192166	36094	711.389	23673.1	223.341	1032.84	3617.59	4016.6	17962.7	7078.36	1000.2	2383.14	629.322	208.655	238536	22691.6	10065.9	12410.1	187002	455	607162	469.587	2863.18	2957.66	540959	598	39853.6	215705	323	140	1111.76	546394	502.67	763
THYMIDINE_5_MONOPHOSPHATE_rp	6809.76	169.628	2354.54	506.461	25266	198.931	2657.29	216	3515	7995.25	891.505	2454.47	245.602	163.203	413.166	840.728	132.153	670.426	8807.32	1093.22	471.948	1185.26	195.559	12333.3	487.429	315.393	966.797	NA	NA	345.244	1279.74	1676.62	34720.8	5059.17	923	982.668	911.455	424.135	8913.47	478.039	1972	258.291	1400.42	1300	102	887.115	379.98	NA	2444
URIDINE_5_DIPHOSPHOGLUCOSE_hn	28933.9	NA	187.864	85784.9	102.064	NA	1.61346e+06	61739	NA	1978.53	762971	160.155	NA	290.411	1.18214e+06	202.38	1.51989e+07	4306.05	243.875	NA	3711.67	335.122	173.227	153.897	1996.39	194.841	6762.49	5232.11	NA	2031.17	1.41706e+07	2.11828e+06	51.5598	1.90784e+06	NA	714361	4752.34	24793.2	20337.5	682255	NA	113067	255.515	NA	NA	NA	708371	NA	NA
URIDINE_5_DIPHOSPHOGLUCOSE_rp	5265.95	171.806	NA	NA	1801.23	NA	5415.97	NA	28521	2383.62	2494.12	794.579	NA	467.255	49.1358	NA	1483.32	61833.2	436.181	33353	NA	NA	NA	1398.23	118.145	NA	NA	NA	NA	NA	231.391	1070.84	1143.02	8317.04	9812	9.48454	NA	36094.9	42936.6	18.7777	3640	215.351	NA	5478	NA	NA	42.8017	2419.26	6672
URIDINE_5_DIPHOSPHOGLUCURONIC_ACID_rp	3355.25	878.123	NA	1074.16	184.742	14604.5	4752.2	4776	2417	3819.55	2956.94	163.994	57.078	955.671	340.383	400.792	1671.51	807.3	35.9206	2525.91	4811.92	NA	2535.5	500.345	172.469	NA	367.702	324.074	678.042	334.075	1888.69	2089.23	515.878	4360.61	1339	5524.7	3863.76	2467.88	7575.63	1660.69	NA	335.332	2145.34	2561	421	NA	1780.47	NA	1855
URIDINE_rp	9141.46	1899.73	662.04	327.939	1527.24	7555.85	14456.8	NA	6836	204991	111.515	1147.81	1273.5	214275	215.447	296.06	85111.1	5046.51	1426.66	5002.65	154471	1976.03	6215.06	1778.23	5211.92	2537.84	47320.4	53996.1	6934.75	200.481	115104	7936.87	868.696	298.666	2695	71.8727	49939.2	4656.39	139.837	36.087	1748	NA	542.382	622	15877	1069.96	38.1856	8510.66	4317
XANTHOSINE_5_MONOPHOSPHATE_rp	11834.2	1863.83	629.072	8410.63	1217.86	1101.76	36394.9	1725	19464	15900.3	6650.58	2410.83	1018.26	5556.29	5973.97	694.488	176317	1033.21	855.218	2426.87	4395.37	442.26	1632.91	647.059	4643.01	3700.43	8689.85	7315.83	775.557	368.21	69568.6	63024.4	1044.04	18678.8	12936	4030.73	7464.89	596.29	33487	4887.36	8805	7205.44	979.851	7687	6948	2161.23	6609.37	7137.47	3939
2_DEOXY_D_RIBOSE_rp	530.236	510.241	481.659	783.781	83.1401	140.89	501.377	2321	3203	843.322	3091.22	94.1006	216.554	382.78	1114.26	314.594	956.431	821.286	45.657	3380.3	458.449	210.39	2476.27	11.8535	287.873	113.956	483.56	837.984	418.024	249.218	668.86	NA	64.0314	425.472	1628	965.185	1262.1	703.995	830.578	1441.52	736	691.866	234.671	458	103	390.637	866.78	299.086	1150
2_DEOXYADENOSINE_5_DIPHOSPHATE_rp	145.8	237.927	377.567	NA	5928.66	73.944	NA	NA	NA	141.632	NA	1565.61	162.716	NA	255.017	449.9	107.354	573.371	4228.62	NA	NA	216.358	291.562	4512.59	NA	NA	654.656	363.663	67.4754	233.674	230.64	NA	5473.81	273.828	NA	200.633	254.945	333.216	117.373	203.709	310	NA	408.338	NA	NA	NA	208.025	NA	NA
2_DEOXYGUANOSINE_5_TRIPHOSPHATE_hn	NA	NA	NA	NA	2751.25	NA	836.769	NA	NA	NA	412.823	2431.47	NA	126.31	NA	NA	116.355	NA	364.751	NA	NA	NA	NA	408.058	NA	NA	NA	NA	NA	NA	NA	139.853	1028.71	NA	NA	NA	NA	NA	115.714	312.073	NA	NA	NA	NA	NA	NA	NA	NA	NA
2_METHYLMALONATE_rp	763.191	507.864	1653.51	889.111	2913.22	NA	696.932	281	627	921.906	398.294	3123.63	703.564	790.083	1651.32	2110.39	2471.47	NA	644.201	294.804	508.031	2251.8	1488.43	441.392	1885.23	2426.21	858.959	1197.73	154.989	1963.03	3209.85	328.757	135.582	170.045	782	1602.31	329.929	773.802	463.958	2038.54	NA	555.242	1516.95	306	284	482.73	989.439	249.686	587
25_HYDROXYVITAMIN_D_rp	269.929	547.336	1381.61	3604.41	7304.97	NA	3860.49	NA	326	1946.85	3592.08	627.446	NA	993.788	5776.73	719.705	536.618	NA	3454.88	208.919	NA	736.69	201.115	2783.73	2906.55	695.864	NA	NA	NA	1529.28	NA	3061.26	3756.68	2443.54	378	205.754	NA	1382.68	570.27	NA	509	3351.99	1403.78	707	NA	NA	4145.79	NA	558
3_5_DIIODO_L_THYRONINE_hn	NA	NA	NA	NA	26.9293	NA	NA	NA	NA	117.802	120.675	11.465	NA	NA	NA	NA	NA	NA	31.9126	NA	NA	NA	NA	10.7199	NA	NA	NA	NA	NA	NA	NA	NA	14.0419	NA	NA	NA	NA	NA	161.622	NA	NA	NA	NA	NA	NA	NA	NA	NA	NA
3_HYDROXYKYNURENINE_rp	486.978	2571.86	4448.17	4795.81	1056.26	179.39	866.908	584	279	238.797	640.108	390.689	273.702	228.472	1934.96	5728.7	3089.25	992.236	4625.68	1407.89	255.992	4695.23	5428.53	327.258	1290.04	1387.93	447.534	246.423	245.522	3581.9	2901.86	1859.89	16363.6	3164.95	2368	2701.73	NA	966.777	827.611	8038.72	6151	1377.03	5417.07	611	171	856.06	1507.3	519.181	2227
6_PHOSPHOGLUCONIC_ACID_rp	NA	275.944	203.525	1592.26	362.853	163.982	904.818	NA	993	272.011	2537.41	525.075	84.4034	327.763	167.415	NA	1695.44	207.865	88.0465	NA	1150.47	316.325	117.367	204.711	136.362	281.619	367.107	761.93	NA	287.496	1705.84	2536.65	175.688	117.191	1337	383.247	310.613	NA	157.298	323.713	1500	645.978	364.11	1009	NA	824.231	21.1356	404.723	385
BETAINE_ALDEHYDE_CATION_rp	2253.32	1853.68	1220.9	3195.2	458.088	584.011	945.441	3939	NA	4040.67	2960.67	312.6	949.315	6892.34	1022.32	788.272	1452.88	292.499	225.716	716.828	1645.14	763.262	2455.13	88.8008	3538.45	5251.72	1139.44	1071.64	2741.89	788.743	1282.55	1240.89	117.484	1835.06	842	1058.84	1213.57	1210.58	1404.27	716.287	478	1800.9	1913.25	489	1431	590.717	1124.25	2060.19	NA
BIOTIN_hn	35574.8	394933	45072.5	708.17	11998.5	NA	15223.3	96	NA	2.76831e+06	605.584	8515.65	NA	2.37471e+06	7347.84	2853.36	5.75377e+06	NA	10296.1	NA	2110.86	41282.3	2.59142e+06	8970.22	184058	159380	2453.83	5742.68	NA	11958.3	1.18959e+07	13471.5	14277.4	44778.8	NA	7523.11	2425.43	23580.6	110682	4837.72	NA	200.679	4787.8	NA	NA	NA	6226.75	NA	NA
CARBAMOYL_PHOSPHATE_hn	4120.63	123.405	404.882	6198	32.945	NA	6141.52	NA	NA	16374.5	36660.3	84.2748	NA	12534.5	5958.45	347	41620.4	440418	105.932	34870.2	3.09455e+06	453.129	340.955	25.5904	30202.1	26168.9	2.28041e+06	1.62363e+06	NA	709.003	66252.9	1906.9	16.7316	20881.5	NA	12389.3	1.19161e+06	1748.58	2144.28	5879.07	NA	7808.61	779.628	NA	NA	1877.94	6152.39	NA	NA
CITRULLINE_rp	821.475	4196.66	12998.9	2440.24	184.714	4786.33	1126.75	NA	365	5473.58	116.061	341.623	4174.18	3092.13	5714.48	13162.8	3183.51	4544.5	140.111	1438.52	7613.78	12929.3	8679.01	565.823	16543.4	8171.27	10211.1	10052	4114.81	7066.48	3599.83	625.131	76.9209	125.18	328	4302.08	15356.2	1177.36	1036.75	5567.21	9257	1423.86	12593.7	NA	11679	1241.79	5499.18	8048.62	4618
D_3_PHOSPHOGLYCERIC_ACID_rp	424.513	1242.03	474.673	843.125	1249.85	435.336	1177.84	696	2000	223.294	491.426	5931.32	335.204	658.135	703.995	372.682	1135.31	701.753	5786.33	509.927	1558.05	726.878	1936.63	1651	1289.91	621.871	1486.18	542.907	934.984	343.753	997.818	1491.88	1628.95	749.947	575	1153.02	997.826	671.871	260.11	1246.15	1330	2544.25	210.843	1165	212	525.235	535.852	547.827	535
DECANOATE_hn	7503.57	5467.51	482.132	700.08	140.905	NA	5109.43	183	NA	5569.52	15575.5	2152.19	NA	7191.11	6899.24	115.652	8663.3	2792.16	689.812	3255.34	NA	825.496	1136.18	1802.95	16981.1	10261.3	NA	NA	NA	1109.94	6700.01	2569.6	3062.31	9216.42	NA	7201.36	NA	9159.16	7817.01	6370.22	NA	2565.45	1314.43	NA	NA	2185.69	9807.94	2703.23	NA
DEOXYURIDINE_rp	6039.97	41632.6	5417.11	NA	694.382	15087.7	2816.2	NA	459	496.603	156.913	219.782	8010.23	429.828	1870.93	203.202	256.329	506.334	3523.39	833.947	515.282	5589.65	181147	873.964	11428.2	153.51	13666.8	11252.3	8109.23	5499.79	135.878	3613.77	856.188	2837.65	344	1190.07	15594.7	864.929	565.031	3712.1	3312	NA	547.403	1278	746	430.933	4162.15	1934.73	2012
FOLIC_ACID_hn	1230.75	2033.56	35206.3	50026.2	26.2139	NA	440.177	59	NA	1041.02	57140.7	33.7358	NA	100.659	28306.2	55585.8	570832	NA	18.8714	NA	NA	1.24629e+06	163.087	60.8117	127.835	100.939	NA	NA	NA	2.55161e+06	440942	1648.16	81.9054	61740	NA	37962.5	NA	388.367	936.961	24439.8	NA	55462.5	71560.7	NA	NA	NA	49472.4	NA	NA
ISOPENTENYL_PYROPHOSPHATE_rp	361.257	617.519	NA	NA	1403.57	23099.3	NA	451	NA	113.609	137.256	1452.88	604.748	192.946	262.77	295.316	494.665	1544.3	547.132	1180.55	1082.78	1378.54	NA	1152.07	NA	165.548	1886.27	2269.92	4746.91	NA	457.862	112.83	341.423	672.683	275	30.9322	2184.51	899.821	260.095	174.757	1698	203.632	NA	NA	97	952.656	348.143	7508.8	1574
PROGESTERONE_hn	7794.47	1699.22	221.994	NA	10464.4	NA	20608.8	16696	NA	502.803	54342.8	2231.24	NA	7674.14	2372.11	4715.2	5787.13	32049.7	11929.2	NA	63968.8	5169.38	1652.11	3508.51	20882.9	24696.4	78543.5	32937.8	NA	NA	3575.61	4480.63	1384.07	23826.8	NA	164.803	22939.2	2654.73	3245.12	310.093	NA	4358.94	611.133	NA	NA	74214.6	13697.9	15316.5	NA
RS_MEVALOLACTONE_rp	6265.53	507.031	365.54	248.47	485.933	498.184	1770.1	685	3441	655.78	305.349	297.963	393.167	401.959	6625.24	4735.34	497.595	2040.88	302.737	1032.63	505.369	4314.12	518.86	430.607	111.479	228.232	1466.23	1649.92	270.899	314.417	476.012	1696.86	422.84	134.512	2513	641.923	1292.45	5719.15	9594.35	7692.73	3961	226.518	221.506	744	567	1528.17	9259.04	652.997	268
SEDOHEPTULOSE_7_PHOSPHATE_rp	33578.9	5806.75	1061.3	5493.22	269590	4690.5	30122.4	1992	NA	52053.8	77123.7	57361.7	11082.4	26437.1	NA	1256.1	1527.96	2018.64	17863	3737.38	3171.93	812.768	136216	270923	62833.7	592.322	8332.95	6693.93	10963.2	3994.67	4476.23	52133.1	275249	1182.72	NA	3022.54	317.345	8951.43	90206.4	983.597	10185	3251.49	4818.95	NA	2960	1048.39	3239.98	NA	NA
URIDINE_hn	35574.8	394933	45072.5	708.17	11998.5	NA	15223.3	96	NA	2.76831e+06	605.584	8515.65	NA	2.37471e+06	7347.84	2853.36	5.75377e+06	NA	10296.1	NA	2110.86	41282.3	2.59142e+06	8970.22	184058	159380	2453.83	5742.68	NA	11958.3	1.18959e+07	13471.5	14277.4	44778.8	NA	7523.11	2425.43	23580.6	110682	4837.72	NA	200.679	4787.8	NA	NA	NA	6226.75	NA	NA
2_HYDROXYGLUTARATE_hn	51546.3	38596.9	36250.9	227.388	90.7063	NA	89564.7	NA	NA	736.263	70066.2	156.56	NA	917.52	36053.1	51911.8	15669	NA	268.931	NA	NA	6566.65	111.072	167.949	2967	6167.4	NA	NA	NA	5579.64	17440.3	47382.1	252.138	95544.8	NA	25227.8	NA	156429	178215	33934.9	NA	9671.52	10728.8	NA	NA	NA	43114.9	NA	NA
AGMATINE_rp	72789	76899.8	25889.2	140398	35359.5	7228.75	98072.6	70859	NA	94986.2	87236.5	66823.8	46835.6	131276	36787.3	167092	98179.4	36117.3	9306.63	70007.4	5484.22	39845.1	30107.8	68479.1	62013.4	75013.3	70520.5	7385.48	35857.9	6986.15	104198	112172	12190.9	8806.39	NA	83427.8	11545.9	61345.6	24761.1	6931.19	NA	2589.49	131387	NA	31299	24860.2	71010	20559.3	NA
D_GLUCONO_1_5_LACTONE_hn	100.327	419.064	144.907	449.621	1307.38	NA	192.452	NA	NA	229.345	247.64	750.554	NA	199.733	656.345	247.993	358.639	NA	1725.21	NA	NA	339.483	770.422	1351.5	370.046	164.587	NA	NA	NA	322.954	355.033	263.718	2857.4	250.182	NA	733.241	NA	254.252	299.027	365.546	NA	191.725	238.793	NA	NA	NA	190.888	NA	NA
FLAVIN_ADENINE_DINUCLEOTIDE_rp	NA	NA	NA	NA	2.85369	NA	901.465	NA	NA	NA	12936.8	2.56042	NA	NA	212.508	NA	427.903	NA	19.5753	NA	NA	NA	NA	2.92015	NA	NA	NA	NA	NA	207.772	6525.54	111.633	3.67254	4930.41	846	164.037	246.654	NA	NA	NA	261	246.581	NA	348	NA	NA	28.442	NA	NA
OXIDIZED_GLUTATHIONE_hn	3.69223e+06	236.098	NA	389718	5667.79	NA	1.69664e+06	NA	NA	3.61808e+06	292557	35.8289	NA	177.53	6.36085e+06	NA	4.58813e+07	NA	811.243	NA	NA	142.729	166.436	5757.32	848552	107223	NA	NA	NA	10106.8	4.15363e+07	3.50937e+06	774.594	7.54279e+06	NA	8.60059e+06	NA	2.26068e+06	2.66636e+06	5.9079e+06	NA	1.82065e+07	217.118	NA	NA	NA	8.06575e+06	NA	NA
OXIDIZED_GLUTATHIONE_rp	1311.53	1223.86	295.606	1.75342e+07	3911.15	NA	4.03529e+06	NA	NA	1.71909e+07	8.0089e+06	745.338	NA	1.10259e+07	9.27533e+06	7871.09	7.18518e+07	NA	978.488	NA	NA	396.278	304.246	6376.55	2.36258e+06	637428	NA	NA	NA	7615.87	4.20886e+07	5.1277e+06	295.797	8.91597e+06	NA	7.18144e+06	NA	7.82686e+07	3.50115e+07	5.68263e+06	NA	1.31088e+07	16346	NA	NA	NA	1.03506e+07	NA	NA
REDUCED_GLUTATHIONE_hn	3.7861e+07	49032.2	528.445	26622.2	17203.2	NA	37906.9	NA	NA	4266.24	267.093	13758.6	NA	173.006	10854.4	1245.92	14379.8	NA	19538.1	NA	NA	205.488	35209.6	4327.28	1188.03	126.886	NA	NA	NA	1125.2	48018.1	237300	13159.5	377989	NA	393345	NA	25428	2.2766e+06	36562.1	NA	51081.8	891.236	NA	NA	NA	10342.8	NA	NA
REDUCED_GLUTATHIONE_rp	3.49283e+08	9277.53	3953.33	1.80665e+08	6954.03	NA	1.78132e+08	NA	NA	49325.8	6.38732e+07	5105.35	NA	284510	1.70307e+07	8156.16	1.08005e+08	NA	2571.83	NA	NA	3192.38	6332.38	6727.29	10258.6	524465	NA	NA	NA	32919.2	1.32107e+08	194411862	4525.33	9.27423e+07	NA	1.0305e+08	NA	3.21295e+08	2.41257e+08	5.20929e+07	NA	1.76555e+08	46799.1	NA	NA	NA	1.11107e+07	NA	NA
URIDINE_5_DIPHOSPHO_N_ACETYLGLUCOSAMINE_rp	NA	501.753	NA	NA	NA	NA	NA	NA	NA	NA	NA	NA	NA	NA	NA	NA	NA	NA	NA	NA	NA	NA	NA	NA	NA	NA	NA	NA	NA	NA	NA	NA	NA	11330.6	NA	NA	NA	NA	NA	NA	NA	NA	NA	NA	NA	NA	NA	NA	NA
1_METHYL_L_HISTIDINE_hn	215773	288381	2414.97	466.782	85277.5	NA	231451	NA	NA	494.594	42287	42251	NA	563.093	1.87299e+06	1405.9	2.04398e+06	3736.66	81062.8	5220.19	2307.03	1.24596e+07	6468.38	83759.9	1035.36	1651.59	580.388	NA	NA	1.2472e+07	5.48145e+06	338079	68826.3	164464	NA	4.19775e+06	NA	863141	522609	1.23462e+06	NA	552083	1.51114e+07	NA	NA	NA	1.85003e+06	NA	NA
2_DEOXYADENOSINE_5_DIPHOSPHATE_hn	NA	NA	NA	481.603	19.326	NA	313.238	1544	NA	241.475	467.487	15.5727	NA	NA	147.089	NA	350.135	NA	48.311	NA	NA	NA	NA	11.6014	125.415	NA	NA	NA	NA	NA	416.871	430.755	42.6605	541.733	NA	196.886	NA	206.394	1794.35	NA	NA	355.278	NA	NA	NA	NA	199.853	NA	NA
2_3_DIHYDROXYBENZOATE_hn	242.353	828.361	4365.38	1043.35	7719.82	NA	251.622	129	NA	763.221	8046.65	3803.67	NA	4644.03	6833.11	1363.92	1563.57	NA	1869.32	NA	51180.2	5154.48	546.877	1300.03	541.325	204.81	34318.9	28700.9	NA	5066.89	4223.29	413.089	447.067	902.736	NA	49912.1	135248	911.757	1239.03	1357.85	NA	1921	7151.34	NA	NA	NA	435.513	46908.1	NA
2_AMINOADIPATE_hn	1275.38	3849.95	6155.88	476.66	1309.82	NA	1076.19	726	NA	834.629	3583.6	1232.13	NA	1125.74	7197.3	1362.83	3789.39	NA	888.16	NA	NA	2653.7	849.457	1449.83	6502.02	7204.55	3466.68	NA	NA	10438	4389.09	982.332	783.663	2904.52	NA	7101.97	1771.24	487.071	1097.86	7795.37	NA	2320.74	1126.61	NA	NA	NA	9407.5	2612.36	NA
2_AMINOBUTANOIC_ACID_hn	105.979	10230.1	13867.7	491.322	5355.31	NA	152.134	NA	NA	587.423	148.047	6821.39	NA	959.504	4909.87	12999.8	2521.57	NA	2703.97	NA	NA	18226.3	6670.29	3030.87	3666.63	3534.16	NA	NA	NA	8061.64	3006.06	278.658	3084.73	3639.52	NA	6589.42	NA	460.294	181.055	4136.88	NA	533.302	12082.7	NA	NA	NA	4088.48	NA	NA
2_HYDROXYBUTYRATE_hn	NA	NA	NA	NA	122.88	NA	NA	NA	NA	NA	NA	43.8868	NA	NA	NA	NA	NA	NA	643.588	NA	NA	NA	NA	865.11	NA	NA	NA	NA	NA	NA	NA	NA	46.7794	NA	NA	NA	NA	NA	NA	NA	NA	NA	NA	NA	NA	NA	NA	NA	NA
2_3_DIPHOSPHO_D_GLYCERIC_ACID_hn	843.756	1222.46	632.373	671.843	49.6017	NA	963.891	1087	NA	469.179	1168.44	67.3063	NA	NA	1094.35	152.396	1619.07	NA	106.131	NA	NA	1053.83	2810.43	62.3669	1123.23	1200.31	NA	NA	NA	439.765	923.252	697.513	52.7272	859.229	NA	2184.08	NA	NA	194.667	180.846	NA	502.119	375.268	NA	NA	NA	309.65	NA	NA
25_HYDROXYVITAMIN_D_hn	316.275	472.04	1242.84	2241.78	548.152	NA	387.174	421	NA	1770.49	7044.66	815.232	NA	1109.32	563.307	1935.32	3647.59	1670.84	NA	5285.77	1704.47	1693.75	223.956	1014.15	11028.6	7565.93	1921.14	NA	NA	2011.43	12185.8	275.246	1398.69	1252.66	NA	657.517	NA	307.216	566.892	994.58	NA	1580.56	1212.77	NA	NA	NA	1284.98	1394.66	NA
ADENOSINE_5_DIPHOSPHOGLUCOSE_hn	NA	NA	NA	215.373	3155.87	NA	338.029	NA	NA	265.661	426.457	7948.23	NA	201.54	555.438	334.686	2528.32	1617.94	14393.2	2359.72	3074.37	106.583	368.966	6757.52	613.78	121.249	4674.37	1885.95	NA	152.121	2439.98	2195.13	7100.73	1975.78	NA	392.44	2959.62	172.019	120.783	851.887	NA	416.675	408.887	NA	NA	4498.3	834.532	8072.27	NA
BETAINE_hn	491.518	556.453	459.606	471.216	3933.16	NA	512.57	1334	NA	1486.13	360.576	3328.65	NA	124.499	500.232	853.201	1010.33	NA	2033.66	NA	NA	1209.37	1011.97	570.962	899.882	251.955	NA	NA	NA	262.294	1003.51	430.487	2872.25	380.843	NA	410.912	NA	366.361	524.386	886.631	NA	604.903	905.296	NA	NA	NA	232	NA	NA
D_GALACTOSE_hn	NA	405.086	106.682	797.295	13.7372	NA	NA	NA	NA	124.844	NA	25.4281	NA	404.405	100.977	204.322	362.129	NA	42.5971	NA	NA	134.518	NA	61.2772	1026.52	969.124	NA	NA	NA	381.483	762.673	104.155	21.6289	NA	NA	116.899	NA	NA	105.695	118.954	NA	816.511	NA	NA	NA	NA	115.87	NA	NA
DEOXYADENOSINE_hn	NA	NA	NA	NA	1461.91	NA	NA	NA	NA	NA	NA	187.424	NA	NA	NA	NA	NA	1178.46	273.55	1068.99	NA	NA	NA	1176.61	NA	NA	NA	NA	NA	NA	NA	NA	360.511	NA	NA	NA	NA	NA	NA	NA	NA	NA	NA	NA	NA	NA	NA	NA	NA
DEOXYTHYMIDINE_5_MONOPHOSPHATE_hn	4973.47	5892.18	184.594	50510.9	792.148	NA	7536.72	61	NA	238.747	24688.2	98.1281	NA	184.258	3435.46	NA	440164	NA	1165.13	NA	31032.1	344.917	6179.19	98.2347	837.649	185.495	62718.2	40070.2	NA	102.578	549747	118.486	1371.04	20073.1	NA	3444.25	49652	189.984	180.738	1214.6	NA	59583.7	170.689	NA	NA	7254.69	6299.63	NA	NA
DIHYDROFOLATE_hn	21609.5	4256.28	2898.32	592.232	85.4555	NA	207.258	NA	NA	172.446	169.701	319.493	NA	4029.37	61712.2	244523	32235.4	NA	110.426	NA	NA	168980	6570.16	279.912	732.215	434.359	3159.71	NA	NA	622.574	24648	180.867	763.581	568.987	NA	1881.75	3322.5	25891.2	27509.8	1708.77	NA	515.108	334075	NA	NA	NA	2015.94	NA	NA
DL_ORNITHINE_hn	NA	NA	NA	NA	4571.01	NA	NA	NA	NA	NA	NA	6041.63	NA	NA	NA	NA	NA	NA	4867.82	NA	NA	NA	NA	5119.32	NA	NA	NA	NA	NA	NA	NA	NA	4343.71	NA	NA	NA	NA	NA	NA	NA	NA	NA	NA	NA	NA	NA	NA	NA	NA
FLAVIN_ADENINE_DINUCLEOTIDE_hn	3504.12	228.797	NA	2216.52	23.1015	NA	23873.9	NA	NA	26169.1	21844.6	106.621	NA	2898.2	170.604	NA	47215.1	1366.71	32.6081	1285.28	13312.8	NA	NA	39.5377	NA	NA	9017.6	5138.61	NA	NA	47525	14802.3	19.333	28032.3	NA	10429.9	10565.8	14160.6	8920.7	105.582	NA	2607.54	NA	NA	NA	3900.29	153.12	NA	NA
FUMARIC_ACID_rp	200.545	157.804	264.737	452.049	48.3124	72.8831	444.049	NA	NA	2084.72	340.802	42.3419	78.8831	1492.74	467.653	316.043	221.345	NA	29.6515	NA	NA	337.213	114.99	51.8672	1726.23	725.298	NA	NA	102.314	1588.81	213.101	192.515	113.622	374.584	NA	142.35	NA	344.806	140.863	66.7891	357	232.94	NA	406	NA	NA	207.946	207.943	NA
GUANINE_hn	717.162	193.377	NA	NA	73.608	NA	69053.6	481	NA	62857.6	3328.17	222.414	NA	77651.7	2269.01	514.107	1.28503e+06	12591.6	14.3122	26089	7946.01	130.446	NA	42.3759	541.143	601.992	3582.09	3616.18	NA	755.789	1.25784e+06	30775.7	338.063	13623.8	NA	383.089	7738.76	137.111	4734.89	455.385	NA	556.459	465.562	NA	NA	10774.6	1041.25	326281	NA
L_ASCORBATE_hn	213.767	343.689	102.657	613.15	131.309	NA	4443.51	NA	NA	234.643	2513.14	274.35	NA	235.981	293.658	137.226	121.944	NA	20.1686	NA	NA	384.571	1887.53	346.468	485.941	2321.94	NA	NA	NA	305.176	307.811	118.932	218.09	296.756	NA	336.889	NA	118.073	102.133	417.686	NA	372.032	322.104	NA	NA	NA	498.368	NA	NA
N_METHYL_L_GLUTAMATE_hn	300.504	844.197	4096.41	3548.15	2197.39	NA	1027.4	2162	NA	4705.86	1845.74	99.2863	NA	2492.19	6117.88	1264.86	3140.9	NA	390.006	NA	NA	1836.42	1475.73	364.52	8707.32	1288.05	3018.66	2117.87	NA	4429.21	4286.98	3609.52	3114.89	923.278	NA	5323.5	2734.8	745.446	282.586	5080.68	NA	3868.95	8724.52	NA	NA	NA	6231.81	3032.11	NA
NICOTINAMIDE_hn	941.465	3034.79	1451.52	203.722	1439.93	NA	339.849	181	NA	1105.79	479.117	1724.48	NA	804.334	592.901	1487.82	329.43	NA	1642.53	NA	1535.1	1749.32	2083.69	2271.98	835.838	482.43	NA	NA	NA	1051.5	1366.5	758.581	3451.87	880.19	NA	822.062	NA	1131.39	520.085	846.266	NA	275.891	1129.22	NA	NA	NA	647.396	NA	NA
PHENYLPYRUVIC_ACID_hn	714.787	1266.66	4013.93	2255.14	85215.3	NA	NA	3893	NA	884.518	526.54	3441.51	NA	1685.28	35746.3	5462.4	983.984	3363.49	21621	1641.03	NA	4451.26	4617.95	17788.2	1533.49	614.207	NA	NA	NA	2989.21	1757.6	295.58	6380.76	1988.96	NA	9372.96	1366.62	2017.59	847.75	45513.4	NA	2518.59	9486.48	NA	NA	NA	31241.9	NA	NA
PURINE_hn	254.503	177.899	101.226	144.133	10.6756	NA	113.435	56	NA	115.431	117.788	114.404	NA	102.888	351.389	NA	858.64	NA	22.8046	NA	NA	126.091	854.455	29.0686	154.739	727.202	NA	NA	NA	231.173	1813.45	161.038	27.2729	112.648	NA	250.674	NA	119.811	131.862	361.089	NA	146.077	516.962	NA	NA	NA	636.2	NA	NA
PYRIDINE_2_3_DICARBOXYLATE_hn	588.589	134.711	34917.7	1055.7	1518.52	NA	62328.2	1504	NA	15608.8	1183.6	8032.97	NA	9069.22	258.55	21847.4	8913.28	NA	2470.86	NA	NA	312.42	1171.25	399.861	483.091	1193.41	NA	NA	NA	1747.98	13643.9	42993.2	20261.5	NA	NA	2585.19	NA	413.052	650.814	895.25	NA	482.506	39978.9	NA	NA	NA	1537.8	NA	NA
R_S_2_HYDROXYBUTYRIC_ACID_hn	NA	NA	NA	NA	122.88	NA	NA	953	NA	NA	NA	43.8868	NA	NA	NA	NA	NA	NA	643.588	NA	6258.3	NA	NA	865.11	NA	NA	5692.69	12598.7	NA	NA	NA	NA	46.7794	NA	NA	NA	12903.7	NA	NA	NA	NA	NA	NA	NA	NA	NA	NA	NA	NA
RETINAL_hn	137.131	216.771	222.751	919.707	184.945	NA	256.512	58	NA	732.03	760.501	149.084	NA	801.829	256.361	215.166	409.108	NA	416.496	NA	NA	901.595	1120.14	121.417	1842.34	690.676	NA	NA	NA	316.122	389.595	138.766	144.281	544.839	NA	157.779	NA	633.712	444.135	230.153	NA	268.475	188.86	NA	NA	NA	409.948	NA	NA
RS_MEVALOLACTONE_hn	NA	NA	472.138	1253.94	3876.25	NA	247.234	65	NA	3171.81	457.533	1839.37	NA	2582.67	2376.37	338.898	572.428	NA	1168.07	NA	44141.1	294.988	NA	4834.45	13288.1	130.036	4491.61	44710.4	NA	1263	920.466	355.295	899.472	514.522	NA	1903.53	26561.7	NA	NA	2127.12	NA	770.255	829.679	NA	NA	NA	1989.95	NA	NA
SHIKIMATE_hn	133.019	283.518	752.733	235.641	5.24175	NA	214.087	999	NA	144.336	210.118	28.7287	NA	23635.5	2845.41	183.585	178.273	NA	21.8449	NA	NA	898.02	763.397	60.7631	155557	130180	NA	NA	NA	383.513	351.201	199.659	24.6252	NA	NA	1594.34	NA	NA	275.071	2548.1	NA	191.644	485.684	NA	NA	NA	3509.25	NA	NA
SUCCINATE_rp	68093.1	9901.97	9407.64	4567.85	16995.3	2987.64	6559.72	484	NA	56245.9	87361.1	3513.71	3256.64	58738.6	7843.6	14360.8	13964.2	6790.73	7075.06	8141.96	65062.9	10025.6	75885.5	14450.2	2624.39	1752.3	48939.2	100094	2336.55	4009.71	13858.6	5502.82	7474.45	19274.9	NA	5775.49	43094.3	39665	65951.1	6071.45	NA	5197.58	21322.5	NA	15580	6442.98	7860.5	9575.73	NA
THYMIDINE_5_MONOPHOSPHATE_hn	4973.47	5892.18	184.594	50510.9	792.148	NA	7536.72	61	NA	238.747	24688.2	98.1281	NA	184.258	3435.46	NA	440164	NA	1165.13	NA	31032.1	344.917	6179.19	98.2347	837.649	185.495	62718.2	40070.2	NA	102.578	549747	118.486	1371.04	20073.1	NA	3444.25	49652	189.984	180.738	1214.6	NA	59583.7	170.689	NA	NA	7254.69	6299.63	NA	NA
THYMIDINE_hn	106.467	2182.35	503.013	144.331	682.622	NA	416.056	NA	NA	3927.94	173.507	299.233	NA	5371.93	542.478	109.916	23586	NA	389.529	NA	NA	490.376	10753.9	567.293	3309.2	2327.95	NA	NA	NA	133.639	15079.6	194.373	533.367	587.634	NA	214.384	NA	723.516	2373	206.971	NA	230.783	231.74	NA	NA	NA	308.006	NA	NA
URIDINE_5_DIPHOSPHOGLUCURONIC_ACID_hn	119.57	NA	NA	NA	1.23869	NA	101.939	277	NA	NA	NA	15.2406	NA	NA	NA	NA	114.131	NA	2.36236	NA	2608.16	NA	NA	31.911	NA	NA	3888.41	1.72996e+06	NA	NA	131.996	212.004	14.0942	161.585	NA	NA	2764.28	138.548	152.154	162.386	NA	NA	NA	NA	NA	NA	109.658	NA	NA
XANTHURENIC_ACID_hn	162.821	128.776	2130.98	3974.09	319.926	NA	15880.5	131	NA	4638.05	16473.3	398.56	NA	2364.85	5699.4	14759.9	748.259	NA	81.0184	NA	NA	9089.85	5499.96	223.92	931.855	2316.47	NA	NA	NA	20203.6	7906.23	9449.86	459.634	391.573	NA	4806.56	NA	177.308	NA	7483.25	NA	3216.91	12740.6	NA	NA	NA	6985.15	NA	NA
3_DEHYDROSHIKIMATE_hn	NA	121.417	2291.15	4432.43	2114.54	NA	NA	1553	NA	2328.45	3499.91	3975	NA	1610.55	1296.17	16580.8	2454.96	NA	4962.23	NA	NA	7350.76	135.208	2890.94	NA	5281.72	NA	NA	NA	2573.9	12299.2	184.152	5169.42	3107.06	NA	969.232	NA	128.806	626.002	NA	NA	NA	560.15	NA	NA	NA	1537.92	9592.18	NA
5_6_DIHYDROURACIL_hn	160.128	264.428	216.658	NA	1150.46	NA	163.468	210	NA	717.715	8860.33	2437.42	NA	NA	NA	149.152	1235.08	NA	2755.52	NA	NA	188.02	190.84	1385.87	2522.94	406.29	NA	NA	NA	102.32	849.487	436.466	2814.63	207.72	NA	404.23	NA	529.098	219.911	369.391	NA	426.07	558.847	NA	NA	NA	293.13	NA	NA
ACETOACETIC_ACID_hn	3291.53	7171.96	3967.08	1998.98	5753.63	NA	345.554	1423	NA	2540.52	301.015	3798.05	NA	1373.11	126.758	4258.11	1284.12	3821.25	6725.35	3626.88	4244.01	7427.47	3004.4	3987.93	1046.71	164.568	5022.33	1595.75	NA	1695.79	291.856	625.609	4859.42	907.486	NA	1834.15	6708.15	3673.12	1203.08	197.757	NA	2867.39	3626.23	NA	NA	NA	3949.84	4359.51	NA
D_FRUCTOSE_hn	63032.4	2.88608e+06	4.52725e+06	389955	1.9961e+06	NA	88739.4	NA	NA	291521	79683.5	2.83582e+06	NA	274716	1.27785e+06	668.816	1.11169e+06	NA	2.19976e+06	NA	NA	554.94	2.83166e+06	2.3222e+06	997527	792012	NA	NA	NA	3.99543e+06	699502	243960	2.24148e+06	850212	NA	1.82685e+06	NA	147906	97526.7	919020	NA	448304	571.669	NA	NA	NA	1.09579e+06	NA	NA
INOSINE_hn	42770.7	119153	43397.1	815.909	42913.8	NA	5.35718e+06	NA	NA	1.26665e+07	156139	113881	NA	8.84445e+06	96107.4	230.23	9.66556e+06	NA	122091	NA	NA	156.99	30494.8	31666.8	1.24665e+07	656902	NA	NA	NA	60901.1	1.95626e+07	2.05895e+06	245298	1.99839e+06	NA	43771.8	NA	36073.3	113170	84096.7	NA	61786.9	849.884	NA	NA	NA	174325	NA	NA
KELOVALINE_hn	NA	NA	NA	NA	12662.6	NA	NA	NA	NA	NA	NA	3629.56	NA	NA	NA	NA	NA	NA	185.558	NA	NA	NA	NA	10069.8	NA	NA	NA	NA	NA	NA	NA	NA	4103.91	NA	NA	NA	NA	NA	NA	NA	NA	NA	NA	NA	NA	NA	NA	NA	NA
L_CYSTINE_hn	NA	NA	NA	NA	5491.51	NA	NA	78	NA	NA	NA	52973.3	NA	NA	NA	NA	NA	NA	9745.01	NA	NA	NA	NA	17280.5	NA	NA	NA	15427.9	NA	NA	NA	NA	16379.8	NA	NA	NA	30734.2	NA	NA	NA	NA	NA	NA	NA	NA	4926.22	NA	NA	NA
L_PIPECOLIC_ACID_hn	174.242	326163	435160	726.469	161775	NA	7562.38	NA	NA	941.451	326.546	501.618	NA	1366.63	183.34	393936	1324.1	NA	79486.1	NA	NA	680.664	379744	162081	636.305	141.997	NA	NA	NA	419.127	470.781	403.528	71323.7	2360.39	NA	203.367	NA	646.114	682.735	107.862	NA	721.792	453.491	NA	NA	NA	635.691	NA	NA
MYO_INOTSITOL_hn	1921.39	1807.2	1196.34	9894.06	2322.64	NA	295.053	NA	NA	111.413	23953.4	786.452	NA	19155.7	231.225	15345.6	14121.5	NA	2463.05	NA	NA	18038.1	110.205	2982	3565.41	1001.06	NA	NA	NA	17138.2	16254.1	566.197	2001.08	13606.9	NA	18273.2	NA	133.076	2702.54	9552.04	NA	8701.03	651.629	NA	NA	NA	10782.9	NA	NA
2_DEOXYURIDINE_5_MONOPHOSPHATE_hn	178.069	428.366	118.98	8881.56	17.234	NA	NA	NA	NA	103.223	49432.6	11.2546	NA	NA	754.51	161.416	8314.95	NA	31.7839	NA	8710.06	NA	536.173	10.8606	NA	NA	8318.4	7470.94	NA	NA	16490.1	177.692	23.3269	1504.82	NA	459.629	7210.63	125.435	NA	350.021	NA	2841.12	NA	NA	NA	NA	1390.39	NA	NA
UDP_GLCNAC_hn	299.905	349.218	195.107	36149.3	35.1951	NA	7084.74	NA	NA	108192	13391.7	8.95831	NA	101.31	25205.6	NA	4.64151e+07	2270.98	47.4593	4890.82	3559.79	261.046	838.464	239.266	288.152	268.93	2835.24	4816.08	NA	148.032	5.31505e+07	464748	225.677	13482.5	NA	489.539	6050.14	126.021	161.13	17750.8	NA	27494.7	173.403	NA	NA	NA	1157.46	NA	NA
N_ACETYL_L_LYSINE_hn	265.78	255.949	9646.85	NA	61.7119	NA	212.979	NA	NA	246.507	300.991	55.9852	NA	NA	4549.11	23103.5	351.27	2511.96	92.5389	8389.95	NA	9746.13	573.579	75.4861	3843.89	3153.06	6695.11	7587.3	NA	111.084	811.433	NA	226.042	231.693	NA	7171.36	11049.3	1108.8	680.667	8063.32	NA	147.446	269.925	NA	NA	NA	1660.49	99844.5	NA
HYDROXYVITAMIN_D_hn	NA	NA	NA	NA	NA	NA	NA	NA	NA	NA	NA	NA	NA	NA	NA	NA	NA	NA	NA	NA	NA	NA	NA	NA	NA	NA	NA	NA	NA	NA	NA	NA	NA	NA	NA	NA	NA	NA	NA	NA	NA	NA	NA	NA	NA	2884.72	NA	NA	NA
DEOXYADENOSINE_MONOPHOSPHATE_hn	NA	NA	NA	NA	0.758698	NA	NA	NA	NA	NA	NA	31.947	NA	NA	NA	NA	NA	NA	0.178933	NA	NA	NA	NA	27.8812	NA	NA	NA	NA	NA	NA	NA	NA	28.4461	NA	NA	NA	NA	NA	NA	NA	NA	NA	NA	NA	NA	2684.09	NA	NA	NA
5_PHOSPHO_D_RIBOSE_1_DIPHOSPHATE_hn	23470.3	1250.91	882.015	1643.93	60.2649	NA	5265.19	NA	NA	7603.68	7382.88	133.139	NA	4357.08	1413.35	268.617	45234.2	NA	121.593	NA	NA	597.09	3538.08	156.959	1992.27	1571.97	4100.05	2469.52	NA	807.651	74606	2416.72	19.7737	4909.52	NA	501.657	NA	122.794	142.301	106.551	NA	144.163	642.164	NA	NA	NA	5073.42	NA	NA
D_GALACTOSE_1_PHOSPHATE_rp	4393.44	3258.99	4683.17	16842.5	39036.9	1446.3	6447.07	18633	NA	5312.26	5062.98	17552.8	1186.01	NA	17315.9	5828.61	3546.75	9444.93	45381.8	9948.14	1333.76	3963.39	2224.33	25483	2760.32	3427.82	3004.06	31026.6	1807.84	5324.58	1821.3	2.64888e+06	39320.2	688203	NA	9406.74	2161.19	35044.8	NA	24507.3	NA	14206.2	3659.8	NA	8069	928.467	20059.5	2212.18	NA
PHOSPHOCHOLINE_CHLORIDE_hn	139.617	204.301	157.981	143.725	447.48	NA	284.966	91	NA	1304.86	293.756	607.346	NA	1477.31	172.769	1142.55	1668.59	NA	1029.89	NA	NA	211.917	112.892	261.888	114.457	485.342	NA	NA	NA	125.179	540.685	245.051	102.903	174.307	NA	829.86	NA	119.727	236.035	298.552	NA	400.323	327.776	NA	NA	NA	371.967	NA	NA
PYRIDOXAMINE_hn	137.462	1085.23	2760.41	1456.74	779.74	NA	1141.38	665	NA	1571.01	175.647	1465.73	NA	805.953	270.015	2597.44	589.979	NA	142.009	NA	NA	817.443	338.384	870.296	129.641	273.261	NA	NA	NA	221.952	2171.75	4706.91	528.797	463.964	NA	313.445	NA	122.132	270.381	1477.93	NA	1654.07	172.866	NA	NA	NA	218.933	NA	NA
XANTHOSINE_5_MONOPHOSPHATE_hn	421.194	525.778	7092.12	3848.19	222.241	NA	853.35	137	NA	536.907	27240.8	410.798	NA	752.618	3700.91	3404.87	742853	NA	234.93	NA	NA	5405.98	257.978	167.294	5247.55	2145.22	NA	NA	NA	6680.4	1.32714e+06	280.657	30.6586	14052.7	NA	3287.7	NA	476.896	342.185	2255.24	NA	2752.91	4588.88	NA	NA	NA	2032.77	NA	NA
2_DAMP_hn	54962	NA	NA	551.901	NA	NA	1832.42	NA	NA	189.928	2606.34	NA	NA	180.15	6181.37	NA	NA	NA	NA	NA	NA	122.782	NA	NA	378.875	122.867	NA	NA	NA	NA	205.732	1656.52	NA	1268.71	NA	5829.77	NA	11161.8	53396.1	5301.67	NA	141.384	NA	NA	NA	NA	5053.54	NA	NA
CYSTINE_hn	NA	44953.5	1.07638e+07	4138.98	NA	NA	NA	NA	NA	NA	NA	NA	NA	NA	105.707	4.70215e+06	NA	NA	NA	NA	NA	1.04615e+07	59374	NA	NA	NA	NA	NA	NA	8.14068e+06	NA	NA	NA	170.58	NA	255.65	NA	NA	NA	NA	NA	4538.39	2.81352e+06	NA	NA	NA	732.07	NA	NA
D_GLUCOSE_1_PHOSPHATE_hn	17209.6	618.058	9674.39	382950	NA	NA	7650.76	NA	NA	2657.56	72147.2	NA	NA	622.243	475785	24896.8	98552.1	NA	NA	NA	NA	9243.76	658.14	NA	67092.9	5446.1	NA	NA	NA	3765.09	125104	265.732	NA	7.96556e+06	NA	272659	NA	20346	25678	832606	NA	290308	2914.83	NA	NA	NA	197594	NA	NA
ISOLEUCINE_hn	239.714	7111.17	2736.95	7593.94	NA	NA	9721.42	NA	NA	12049.3	8213.11	NA	NA	118.047	2453.12	5007.06	17936.4	NA	NA	NA	NA	1039.83	8798.72	NA	1501.06	1443.6	NA	NA	NA	8661.87	20926.7	5442.73	NA	1466.82	NA	2028	NA	5963.02	35062.4	1756.23	NA	6180.48	5726.13	NA	NA	NA	2172.94	NA	NA
N_ACETYL_SERINE_hn	10648.2	15196.8	19128.7	842261	NA	NA	141661	NA	NA	459.571	208547	NA	NA	123.814	674289	278461	762016	NA	NA	NA	NA	20012.9	14159.1	NA	9434.31	6735.59	NA	NA	NA	156.62	504394	79393.6	NA	33820.3	NA	435918	NA	126.775	11396.9	545965	NA	606261	337558	NA	NA	NA	556482	NA	NA
N_ACETYL_L_CYSTEINE_hn	NA	NA	NA	148.249	13.688	NA	NA	NA	NA	NA	NA	11.4146	NA	NA	387.411	NA	153.17	NA	63.0692	NA	NA	NA	NA	10.5691	198.646	NA	NA	NA	NA	NA	146.566	105.384	59.1021	15493.6	NA	763.985	NA	NA	112.218	1715.15	NA	6847.97	NA	NA	NA	NA	108.824	NA	NA
NICOTINATE_hn	214.505	239.871	262.518	109.183	906.43	NA	222.43	80	NA	445.338	1667.97	1260.42	NA	675.839	368.518	478.983	839758	NA	1315.47	NA	NA	117.722	1014.06	1046.47	405.415	14408.4	NA	NA	NA	472.97	431816	3511.61	1264.57	455.834	NA	4807.24	NA	1807.68	215.354	473.051	NA	224.105	169.334	NA	NA	537.029	167.781	NA	NA
ORNITHINE_hn	290.179	777.714	686.309	497.429	NA	NA	197.622	NA	NA	252.488	433.678	NA	NA	434.674	411.18	5082.92	3913.1	NA	NA	NA	NA	2610	4385.05	NA	300.655	143.196	NA	NA	NA	7232.91	3492.39	356.36	NA	746.618	NA	1273.77	NA	433.172	1126.87	813.244	NA	1807.32	5235.96	NA	NA	NA	724.896	NA	NA
2_DEOXYADENOSINE_rp	1310.92	NA	NA	NA	383.503	52.4733	NA	NA	281	1611.81	152.583	317.744	125.257	1138.43	33.5666	NA	126.745	NA	622.729	NA	590.618	NA	127.59	147.364	182.862	NA	NA	NA	96.2622	NA	NA	111.547	316.637	320.202	309	90.2882	566.082	1669.03	1000.79	8.92794	NA	NA	NA	1322	NA	287.783	61.6404	NA	298
3_HYDROXYKYNURENINE_hn	NA	241.165	101.103	1441.7	63.7852	NA	213.768	59	NA	305.745	126.987	956.779	NA	598.637	161.039	137.763	1731.71	NA	80.8828	NA	NA	187.888	138.448	335.169	310.054	329.735	NA	NA	NA	156.318	2301.02	171.255	147.889	886.521	NA	193.249	NA	118.793	114.191	282.147	NA	229.175	169.653	NA	NA	NA	417.019	NA	NA
5_DEOXYADENOSINE_hn	122.026	3718.03	295.922	179.522	NA	NA	117.786	NA	NA	457.401	220.296	NA	NA	792.303	109.048	340.128	948.953	NA	NA	NA	NA	239.641	472.335	NA	1754.56	818.361	NA	NA	NA	259.143	2654.64	317.084	NA	1166.98	NA	292.06	NA	511.249	118.001	386.378	NA	838.126	357.396	NA	NA	NA	403.032	NA	NA
ACETYL_COENZYME_A_hn	NA	NA	NA	NA	16.9801	NA	NA	NA	NA	NA	4391.41	57.4316	NA	NA	290.409	NA	NA	NA	30.1951	NA	NA	NA	NA	23.5761	106.85	NA	NA	NA	NA	NA	110.201	NA	19.0514	279.499	NA	NA	NA	NA	NA	NA	NA	NA	NA	NA	NA	NA	1679.23	NA	NA
CHOLIC_ACID_hn	NA	510.12	NA	NA	2.16788	NA	108.722	NA	NA	NA	NA	1.43302	NA	NA	138.518	NA	NA	NA	9.55674	NA	NA	NA	NA	54.0405	230.541	802.695	NA	NA	NA	NA	259.659	NA	14.2272	NA	NA	125.975	8853.7	NA	NA	246.313	NA	NA	NA	NA	NA	NA	NA	NA	NA
COENZYME_A_rp	486.762	NA	NA	262.238	NA	NA	255.271	NA	NA	372.537	713.665	NA	NA	156.712	1052.41	NA	154.565	NA	27.206	NA	NA	NA	264.939	2.11315	NA	NA	NA	269.815	NA	NA	NA	NA	NA	183.148	NA	347.371	NA	261.786	109.368	557.972	315	328.338	NA	NA	NA	NA	821.038	322.005	NA
CYTOSINE_hn	NA	107.719	153.121	137.125	29.4434	NA	NA	NA	NA	NA	144.709	19.9988	NA	124.344	133.657	120.149	392.572	NA	55.1748	NA	NA	154.047	100.806	25.4778	138.271	342.923	NA	NA	NA	189.404	832.659	126.637	13.4387	102.857	NA	180.252	NA	NA	103.589	107.647	NA	NA	NA	NA	NA	NA	133.761	NA	NA
D_GLUCOSAMINE_hn	146.366	5463.68	2609.11	105.754	308.651	NA	NA	NA	NA	1087.2	NA	134.379	NA	908.757	NA	NA	1031.72	NA	NA	NA	NA	877.596	1574.8	631.823	1896.54	317.329	NA	NA	NA	394.157	628.987	906.422	663.882	NA	NA	799.963	NA	137.075	NA	149.794	NA	304.596	1957.35	NA	NA	NA	293.249	NA	NA
D_GLUCOSE_hn	NA	2414.89	1391.93	134.369	359.538	NA	NA	NA	NA	213.803	NA	1741.68	NA	106.26	252.89	2776.33	222.628	NA	1323.74	NA	NA	1820.22	1598.18	400.195	558.859	477.329	NA	NA	NA	1777.04	180.696	114.585	751.959	377.984	NA	874.495	NA	NA	NA	327.456	NA	181.881	1558.16	NA	NA	NA	545.607	NA	NA
GERANYLGERANYL_PYROPHOSPHATE_hn	NA	NA	NA	NA	24.7417	NA	105.545	NA	NA	NA	NA	58.2247	NA	NA	371.108	NA	NA	NA	NA	NA	NA	NA	NA	NA	371.7	120.014	NA	NA	NA	NA	NA	NA	NA	NA	NA	434.222	NA	NA	NA	566.617	NA	NA	NA	NA	NA	NA	241.966	NA	NA
LEUCINE_hn	529.487	603.013	2719.12	433.552	NA	NA	2784.76	NA	NA	2250.24	2948.63	NA	NA	944.784	553.462	398.982	1088.3	NA	NA	NA	NA	2173.81	2963.79	NA	383.6	738.246	NA	NA	NA	959.24	2677.67	862.567	NA	2423.08	NA	1865.72	NA	2951.47	738.589	178.599	NA	2974.66	694.291	NA	NA	NA	1565.76	NA	NA
N_ACETYL_L_LEUCINE_rp	820.37	498.327	16184	13294.1	156.991	NA	2036.62	NA	448	1275.58	1932.49	103.042	NA	924.784	3436.63	2277.28	406.518	NA	238.64	NA	NA	1531.83	100.284	316.522	1172.66	1218.13	NA	NA	NA	1949.55	444.674	4688.56	99.928	1175.08	NA	3010.77	595.009	2110.54	645.573	3242.12	728	1819.23	2555.46	NA	NA	NA	3879.14	NA	NA
SARCOSINE_hn	238.685	578.765	714.726	511.639	29.6619	NA	796.78	NA	NA	1098.89	932.233	30.2925	NA	1015.41	580.281	803.819	705.193	NA	1.52459	3528.57	NA	773.922	385.84	17.1168	1174.31	1486.79	NA	NA	NA	950.323	1075.98	790.268	1.17294	239.181	NA	908.894	NA	721.22	748.467	360.39	NA	1161.74	1144.02	NA	NA	NA	1386.23	NA	NA
SEROTONIN_hn	NA	NA	NA	NA	112.385	NA	NA	NA	NA	NA	NA	79.2985	NA	131.949	429.42	NA	112.048	NA	363.582	NA	NA	115.788	NA	77.0658	382.724	219.573	NA	NA	NA	131.567	NA	103.072	30.1329	NA	NA	125.369	NA	NA	NA	353.739	NA	174.443	NA	NA	NA	NA	273.252	NA	NA
STEARATE_hn	412.843	224.545	398.39	288.539	144.818	NA	109.676	63	NA	186.549	237.965	214.321	NA	733.916	100.347	174.81	1624.49	NA	378.875	NA	NA	399.007	1231.67	392.384	1945.09	645.896	NA	NA	NA	209.305	469.831	NA	159.745	111.451	NA	117.281	NA	292.127	305.268	182.523	NA	177.899	112.765	NA	NA	NA	170.991	NA	NA
TETRAHYDROFOLATE_hn	NA	102.769	NA	NA	107.172	NA	116.727	NA	NA	140.173	106.097	59.7962	NA	105.797	151.922	NA	168.47	NA	92.1382	NA	NA	NA	NA	27.6275	145.972	106.863	NA	NA	NA	NA	NA	136.419	46.7851	NA	NA	NA	NA	120.815	100.644	137.821	NA	NA	NA	NA	NA	NA	NA	NA	NA
GLYCEROL_hn	NA	NA	NA	NA	19.4101	NA	NA	NA	NA	NA	NA	NA	NA	NA	NA	NA	NA	NA	NA	NA	NA	NA	196.652	NA	726.242	621.041	NA	NA	NA	NA	NA	NA	37.2574	NA	NA	NA	NA	NA	NA	102.303	NA	NA	NA	NA	NA	NA	NA	NA	NA
DOCOSAHEXAENOIC_ACID_rp	NA	837.065	NA	NA	83.9738	NA	NA	NA	NA	319.411	NA	83.5423	58.4094	NA	10.9609	NA	NA	NA	128.077	NA	NA	NA	NA	134.191	NA	NA	NA	NA	NA	NA	232.64	NA	77.0287	NA	NA	9.12611	NA	146.625	NA	20.2356	NA	NA	NA	NA	NA	NA	5.47716	511.84	NA
L_METHIONINE_SULFOXIMINE_rp	NA	NA	NA	NA	669.825	NA	NA	NA	NA	NA	NA	406.714	NA	NA	94.1497	NA	325.563	NA	1160.64	213.62	NA	NA	NA	670.004	NA	106.365	490.905	NA	NA	NA	308.406	NA	1022.89	NA	NA	112.922	NA	NA	NA	28.9917	NA	NA	NA	NA	66	NA	60.082	NA	NA
VITAMIN_B12_rp	535.129	199.63	NA	NA	7.72368	NA	NA	NA	NA	NA	NA	0.471792	NA	120.368	7.49365	NA	NA	NA	0.422502	NA	NA	NA	971.549	2.84241	NA	NA	NA	NA	NA	NA	NA	NA	2.29432	NA	NA	7.90664	NA	NA	435.902	10.3893	NA	NA	NA	NA	NA	NA	9.04408	NA	NA
HOMOCYSTINE_hn	NA	NA	NA	NA	31.2121	NA	NA	NA	NA	NA	NA	11.0268	NA	NA	NA	10621.2	NA	NA	19.0006	NA	NA	NA	NA	125.523	NA	NA	NA	NA	NA	453.814	NA	NA	3.13147	NA	NA	NA	NA	NA	NA	NA	NA	NA	21238.3	NA	NA	NA	NA	NA	NA
[truncated: 589 more columns]

## Sheet: Table S1
# Normalized relative abundance data for Figures 1B and 1C
# The suffix, "rp", of the metabolite names represents measurements from RPLC-Pos-dMRM and "hn" from HILIC-Neg-dMRM.
Metabolite	Sample-1	Sample-2	Sample-3	Sample-4	Sample-5	Sample-6	Sample-7	Sample-8	Sample-9	Sample-10	Sample-11	Sample-12	Sample-13	Sample-14	Sample-15	Sample-16	Sample-17	Sample-18	Sample-19	Sample-20	Sample-21	Sample-22	Sample-23	Sample-24	Sample-25	Sample-26	Sample-27	Sample-28	Sample-29	Sample-30	Sample-31	Sample-32	Sample-33	Sample-34	Sample-35	Sample-36	Sample-37	Sample-38	Sample-39	Sample-40	Sample-41	Sample-42	Sample-43	Sample-44	Sample-45	Sample-46	Sample-47	Sample-48	Sample-49
(2R)_GLYCERALDEHYDE_3_PHOSPHATE_rp	0.139418	0.620584	1.13919	NA	0.649649	0.695233	1.26731	1.18324	NA	0.742707	1.47532	0.963325	1.41916	NA	0.673527	0.845675	0.778025	0.837737	NA	NA	0.924093	NA	1.07824	0.701306	1.35354	0.561844	NA	NA	1.10578	2.72388	1.23138	NA	NA	0.460182	0.547892	1.05526	0.576806	NA	0.967627	1.64716	0.412008	1.1828	10.6786	1.17404	NA	1.07172	NA	1.08475	0.81469
(S)_DIHYDROOROTATE_rp	0.233856	0.199	0.425573	NA	0.666934	0.703676	NA	NA	1.16302	0.783908	6.96599	0.616317	0.67138	1.43506	1.72058	0.8905	0.393717	1	0.306067	0.484271	NA	0.734911	5.68956	0.548716	NA	0.178324	0.732621	0.243712	NA	1.22385	NA	NA	2.41771	0.133247	1.0612	1	NA	NA	NA	0.578433	0.760148	1.9671	0.962006	1.09401	NA	0.486285	NA	0.777729	1.02755
1_METHYLADENOSINE_hn	0.163012	1.97595	NA	1.1188	1.96367	0.26714	0.0907308	NA	0.956132	NA	NA	0.73322	0.595702	0.575653	NA	1.3268	0.681937	0.495515	0.614679	4.57331	NA	1.25144	4.3328	1.69387	NA	1.71121	0.987418	0.333169	NA	0.315045	NA	2.30262	0.666869	0.676866	NA	1.30324	0.0596808	NA	NA	1.35847	0.819806	NA	0.930748	0.987276	3.41876	1.73361	1.80799	0.69492	1.42366
1_METHYLADENOSINE_rp	0.449255	1.05664	1.45042	3.69117	0.185722	1.37093	1.14278	0.02213	0.985073	0.861633	0.285255	0.940584	1.16146	0.535998	0.720274	1.0212	0.0875326	0.895434	1.10066	1.03042	0.924537	1.01181	0.702753	2.17102	1.22693	1.27163	0.107725	0.538561	1.23979	0.000655359	0.648946	0.82806	0.9647	2.27359	0.223945	0.804587	1.68034	0.3133	0.951696	1.28989	1.53937	1.11531	0.00507811	1.4326	0.859894	0.66416	0.67659	0.109508	1.54886
1_METHYLNICOTINAMIDE_rp	0.605791	1.23045	NA	1.45718	0.572933	1.81479	NA	NA	0.828485	NA	1.83005	0.979251	0.521429	1.1059	0.922024	0.802613	0.289503	1.55713	NA	0.0546446	2.92863	NA	0.250551	0.198693	0.824421	0.996565	NA	1.29566	NA	0.793652	NA	NA	NA	0.0117387	NA	NA	NA	0.95804	NA	1.85509	0.143567	0.58997	0.693214	NA	NA	0.107706	0.548881	0.862633	NA
2_AMINOADIPATE_rp	0.587488	0.887718	1.21307	1.5939	1.26618	0.736019	1.21666	0.385121	2.45454	0.920276	0.308538	0.980206	1	0.317162	1.78563	0.932507	1.29293	1.02553	0.88306	0.993472	0.29363	0.800679	0.260981	1.06431	0.346946	1.01307	0.783091	0.220858	0.373644	0.877399	1.33365	0.268272	0.841077	1.897	0.660973	0.63201	0.988338	0.858403	2.10247	0.396946	0.343352	0.84366	0.000486516	0.946451	0.586824	1.10293	0.433818	0.929029	1
2_AMINOBUTANOIC_ACID_rp	0.514497	1.44857	1.25074	0.864203	1.25191	0.855577	0.627267	1.26172	1.46756	0.734196	1.18874	0.91335	0.951476	0.574844	1.03588	0.337669	1.17835	1	0.799101	1.11956	2.33064	1.12423	1.29726	0.887852	1.30847	0.935396	1.02349	0.812428	0.385471	0.760259	1.60649	1.83698	0.831002	1.50716	1.114	0.951247	0.617442	1.18606	0.679119	1.37738	0.436262	1.20597	1.48002	1.35595	0.359086	1.14558	0.641185	1.33602	1.14349
2_DEOXYCYTIDINE_5_MONOPHOSPHATE_hn	0.609457	1.45131	NA	0.433676	NA	NA	NA	NA	1.05763	NA	1.27698	1.17162	3.50619	2.10898	0.266478	0.956219	NA	3.567	NA	NA	NA	NA	0.5522	NA	NA	0.774061	1.02797	1.24155	NA	1.74908	NA	0.961249	NA	0.988227	NA	NA	NA	NA	NA	0.93735	0.472855	NA	0.87663	NA	1.51181	NA	1.49463	NA	NA
2_DEOXYGUANOSINE_5_DIPHOSPHATE_hn	NA	0.564576	1.72014	0.402501	NA	0.823565	1.60139	0.306455	NA	1.50254	0.0743086	1.99501	0.760746	NA	12.8304	1.31122	NA	1.13698	NA	NA	NA	3.52165	0.754921	NA	NA	1.03665	0.568389	NA	0.743228	1.44257	0.456645	0.588059	NA	0.823305	NA	NA	0.337206	NA	0.495555	0.404938	NA	2.32879	1.81383	0.62176	0.87962	1.44198	0.602945	NA	NA
2_DEOXYGUANOSINE_hn	0.643036	0.88614	NA	1.68196	1.21397	NA	NA	NA	NA	NA	NA	1.74877	1.31177	NA	NA	1.5677	0.811936	1.01702	NA	NA	NA	0.99933	0.410715	0.986451	NA	0.40048	0.932422	NA	NA	1.18477	1.03962	NA	NA	35.1047	NA	1.80788	NA	NA	NA	1.5957	0.297966	0.559467	2.43379	2.43392	NA	NA	0.487467	0.709178	0.534953
2_METHYLMALEATE_hn	0.431264	1.44807	1.51508	0.724989	0.475317	0.799873	1.42503	0.0134565	1.17123	1.24445	0.750396	0.802782	1.51682	1.0543	0.475981	1.09371	1.59096	0.764593	1.33829	0.0224429	0.495148	0.887747	5.35056	0.549096	0.581257	12.9677	1.02654	0.900277	2.14083	0.874869	1.33524	0.79028	1.37532	0.182246	NA	0.680386	1.22189	NA	1.14661	1.08038	0.0140081	0.925009	1.36523	0.769298	0.947788	0.600825	0.728115	0.757927	2.06328
2_METHYLMALONATE_hn	NA	0.954421	NA	0.857274	NA	NA	0.652915	NA	0.659451	NA	1.32748	0.28075	1	1.53428	0.881742	0.864429	NA	1.68037	1.43733	1.31967	NA	9.07569	1.15742	NA	NA	1.26444	1.09802	0.706744	NA	0.00946656	2.64237	1.61162	1.51141	1.07735	NA	NA	0.479415	NA	NA	0.8147	NA	0.927803	2.02906	0.741069	0.674694	NA	1.40485	NA	NA
2_3_DIHYDROXYBENZOATE_rp	0.145486	0.576347	1.20106	0.504157	1.24854	1	1.2998	1.18705	0.730703	0.80236	1.30757	1.15402	0.971424	1.47002	1.09531	0.801689	0.899075	0.927424	1.31871	1.4458	2.51325	0.71064	1	0.643324	1.24647	3.13983	1.59803	0.793561	0.885867	0.881643	2.4471	0.953366	0.351945	1.06745	0.696186	1.20681	0.698293	0.635185	1.21484	0.927484	0.207588	0.650994	1.44618	1.31913	0.63627	2.14701	0.88111	1.06938	1
2_DEOXY_D_RIBOSE_hn	0.252764	0.38989	1.47747	0.230065	0.0182653	0.72258	NA	NA	0.810504	0.63698	NA	1.3576	NA	1.4835	NA	1.09224	3.11131	NA	1.86871	0.334482	0.363537	1.07946	NA	1.11516	0.0204219	1.64093	0.526308	1.65793	NA	1.68246	NA	1.64448	0.177836	1.43828	NA	1.07235	NA	NA	NA	0.209461	3.58409	1.1349	1.03947	1.32312	1.43711	1.43218	2.31545	1.24813	1.24191
3_4_HYDROXYPHENYL_PYRUVATE_hn	0.214134	0.958461	1.48451	2.59679	0.76774	2.63075	NA	0.963905	0.958391	0.908997	0.909169	0.983021	2.6486	1.1371	1.791	0.199086	0.506338	1.66536	NA	NA	1.13376	NA	1.71168	0.647055	0.821805	1.28854	5.48379	1.47178	0.530029	0.998823	NA	NA	NA	0.654332	NA	NA	NA	NA	1.02122	0.778206	0.322742	NA	0.760401	NA	NA	0.309971	NA	0.982531	NA
3_CYTIDINE_MONOPHOSPHATE_rp	0.746374	0.460879	0.927268	0.665033	0.537591	1.05755	0.619901	0.196434	1.22185	1.10117	0.628082	0.382601	0.74701	0.901665	1.26077	0.906652	0.951869	0.511952	0.741184	0.804814	0.769556	0.719909	3.03012	0.346029	2.82093	0.61107	0.367066	0.917587	0.338963	0.493981	1.25348	0.357438	1.73751	2.19962	1.62402	0.23381	1.0498	NA	1.6889	1.4865	0.919568	0.179909	1.61093	1.1557	0.824721	1.21619	0.645751	0.531457	0.467861
3_PHOSPHOSERINE_hn	0.342038	1.2522	NA	0.295642	NA	NA	NA	NA	0.746825	NA	1.0559	1.19403	1	1.1362	0.770981	1.33255	NA	1.2771	NA	NA	0.549484	NA	2.09659	NA	0.653993	0.438748	0.289556	0.956337	NA	NA	NA	NA	NA	2.09035	NA	NA	NA	NA	NA	0.0999218	1.15105	1.06371	NA	0.25178	NA	NA	NA	NA	NA
4_AMINOBENZOATE_hn	0.347548	0.789608	NA	1.62921	NA	NA	1.10429	NA	NA	NA	0.326735	1.82925	2.00169	NA	0.683738	1.41641	NA	1	NA	NA	NA	0.978258	3.84809	NA	NA	1.06057	1.68665	NA	NA	1.07906	NA	1.60524	NA	3.4205	NA	1.21746	0.897317	NA	NA	1.03865	0.3665	NA	0.968032	NA	0.699014	NA	NA	NA	1.07634
4_AMINOBUTANOATE_rp	0.478565	1.04524	1.10135	1.20808	1.07841	0.613263	1.02337	1.20816	1.28353	0.641891	2.02863	0.990401	0.865374	0.931731	1.04023	0.87483	0.868109	0.938135	0.664842	1.36487	2.82259	0.827579	1.20356	0.770606	1.19629	1.37533	1.28346	1.21717	0.540981	1.16526	1.39575	2.52551	0.642561	1.44386	0.853031	0.870719	0.761024	0.626199	0.860891	1.59909	0.442375	1.20345	1.38552	1.32048	0.575306	1.12442	0.666681	1.06583	0.943743
4_HYDROXY_L_PROLINE_hn	NA	1.0769	NA	0.826357	1.94946	NA	1.05348	0.992109	1.31863	NA	NA	0.984549	0.434555	0.809494	NA	0.786716	1.72094	0.909037	1.29661	0.0528073	1.64723	0.935669	0.553699	1.42053	0.305613	0.999071	1.05507	0.995909	1.14986	5.18425	NA	0.340042	1.25727	0.50346	NA	NA	1.03477	NA	0.315167	0.00863549	NA	0.965237	0.614727	1.07121	0.703447	NA	0.484347	0.748818	NA
4_HYDROXY_L_PROLINE_rp	1.34975	1.06635	0.968237	1.00552	1.14572	0.9536	1.14935	1.16496	1.11627	0.887849	1.21717	1.15336	1.0125	0.842333	1.20502	0.979377	1.13135	1	1.0022	1.00848	0.913586	1.13629	0.770431	1.00932	1.64768	0.920044	1.06202	0.854359	1.06628	0.859739	0.959187	0.94086	0.975772	0.699594	1.1005	1.04912	0.804703	1.22529	1.01453	0.973143	0.960788	1.06523	1.22817	0.881585	0.871178	0.902851	1.05872	1.412	1.1113
4_HYDROXYBENZOIC_ACID_hn	2.46767	0.160176	0.625283	2.95323	0.570205	0.660318	0.913912	0.387948	0.260318	0.471536	NA	0.0271853	5.07403	1.68489	NA	0.0216807	0.904608	2.52905	0.151286	0.134497	NA	1.02421	1.73925	0.464716	NA	5.05246	1.7647	0.599302	1.21402	0.565728	2.46097	3.84973	1.21734	0.246609	NA	0.432969	0.0409521	NA	0.880374	0.840004	0.131998	1.36641	0.738492	0.233694	0.174657	4.20999	0.573956	10.2575	0.855226
4_HYDROXYBENZOIC_ACID_rp	0.084695	0.487925	1.14225	1.17468	1.06905	2.92611	1.08602	1.91261	1.39052	0.607255	0.575547	0.311874	1.00992	0.535347	1.08007	1.34744	0.755964	1	1.19631	1.15241	NA	2.76112	1.26305	0.138962	NA	1.44216	1.06512	0.91506	1.21026	0.822672	1.54105	1.00794	0.67221	1.02836	0.294974	1.27631	0.661215	1.12727	1.61319	1.12838	0.390711	1.47313	1.54465	NA	1.30011	1	0.89849	1.28618	0.580346
4_PYRIDOXATE_hn	0.32932	0.932847	1.26196	1.82483	0.707544	0.362098	0.563007	1.89168	2.50402	0.98791	0.812855	1.11614	0.627106	0.400777	0.923193	1.6031	0.567446	1.19214	0.159852	0.599927	0.713423	1.40043	1	1.03084	0.792025	1.60378	1.24506	0.513474	1.21266	1.4378	2.63338	2.13665	0.288731	0.155244	NA	1.81425	0.533687	NA	1.04702	0.606909	0.158706	0.85733	0.826466	0.862317	1.79684	0.70869	NA	1.3932	0.988861
4_PYRIDOXATE_rp	0.643986	1.24467	1.29477	0.965845	0.362083	1	0.976985	1.22351	2.1893	0.837957	0.843702	0.93559	1.70911	0.357631	1.57806	0.994757	1.2347	1.91332	1.10601	0.774551	1.10609	NA	0.550274	0.120953	1.91068	1.41309	0.704864	0.423969	1.06365	0.0637406	0.992571	1.07049	1.02275	0.120676	1.21761	0.796612	1.20478	0.81127	1.11708	0.0794929	0.457442	1.07024	0.0498551	0.73312	0.467003	0.966608	1.0479	1.50053	1.5476
5_DEOXYADENOSINE_rp	2.45947	1.04699	1.19628	NA	0.840738	0.631411	0.249761	0.00550016	0.406514	0.849095	0.515428	0.923157	0.443225	1.29322	0.607739	0.971697	0.963049	0.411948	0.494127	2.5286	3.33848	NA	4.59905	1.00858	3.62563	1.75354	NA	0.86024	1.70544	1.71492	NA	1.49559	0.47191	0.00849044	1.00843	1.24853	0.340552	0.0538808	2.15278	1.24308	1.06631	1.00636	3.84215	0.943501	0.504611	1.43722	NA	3.02498	0.840597
5_METHYLCYTOSINE_hn	0.485398	2.62943	NA	0.617605	NA	NA	NA	NA	NA	NA	NA	1.27214	0.815394	NA	NA	0.882975	NA	1.32358	NA	NA	NA	NA	0.55225	NA	NA	1.80687	0.536849	NA	NA	1.41259	NA	NA	NA	0.505104	NA	NA	NA	NA	NA	NA	0.592145	NA	0.688342	NA	NA	NA	NA	NA	NA
5_METHYLCYTOSINE_rp	0.364847	0.607156	NA	NA	1.04407	1.50688	NA	1.20199	NA	NA	0.485134	0.62252	1.0168	NA	1.86992	1.0529	0.7595	1	NA	NA	1.23068	NA	0.811467	0.837604	0.750679	0.963504	NA	NA	0.957244	0.0634618	NA	3.35893	NA	3.13612	0.450517	0.886033	NA	0.32389	1.00104	1.00156	0.417221	1.50057	0.187641	NA	0.564569	0.803176	NA	1.40186	0.738518
5_METHYLTHIO_ADENOSINE_hn	0.76296	1.45331	1.14876	2.51329	0.882286	0.685131	0.861642	0.00144096	0.752317	1.31979	0.569989	1.16106	0.976227	1.21012	1.04267	1.20887	1.13027	1.26673	0.502477	0.167746	NA	0.792933	1	0.576119	NA	1.64335	1.99557	1.03116	1.69926	1.88507	1.34536	0.481361	1.07792	0.297287	NA	0.903305	0.918024	NA	1.12391	0.67286	1.14658	0.946695	1.66338	0.719219	1.38792	1.9678	1.71546	0.950312	1.01513
5_METHYLTHIO_ADENOSINE_rp	0.820861	1.48137	0.830583	1.13213	1.41261	1.14358	1.74442	0.000393411	0.887557	1.03838	1.25463	0.921041	0.94626	1.05645	1.112	1.00198	1.68427	1.05762	1.15042	0.371928	0.641122	0.777185	0.828655	1.31945	0.00011346	1.37307	1.19057	0.9525	1.22738	1.26964	0.998965	0.579083	1.11732	0.627448	0.485184	0.891196	1.78977	0.941969	1.41484	0.790195	0.821642	0.940881	0.000406891	0.78218	1.1569	1.79243	0.944284	3.38656e-05	1.01698
5_OXO_L_PROLINE_hn	NA	0.985579	NA	0.640397	NA	NA	1.43252	0.0124441	NA	NA	1.24991	0.940607	2.07896	NA	0.635517	1.21221	NA	0.790579	0.869241	1.38007	0.7882	NA	0.598812	NA	0.952611	1.23211	1.55966	NA	0.0130755	1.97727	NA	NA	0.942691	4.85949	NA	NA	0.905805	NA	6.60376	0.46167	NA	1.19129	0.807424	0.440775	NA	NA	NA	NA	NA
5_OXO_L_PROLINE_rp	0.661783	1.24463	1.22723	1.02947	0.779047	1.02218	0.699757	0.768942	1.1297	0.854667	0.446364	0.66458	1.61606	0.787967	0.350771	0.943768	1.00275	0.996229	1.0692	0.922583	1.95989	1.02281	0.94021	0.42983	1.50571	1.04392	0.959414	0.934975	1.17699	1.55206	1.1702	1.05257	0.992829	0.470026	0.0154171	0.932852	0.947562	1.80625	1.03631	0.409782	0.425121	1.16289	0.0748061	1.13854	0.845545	0.992916	0.850686	1.57173	1
6_PHOSPHOGLUCONIC_ACID_hn	4.0365	0.647411	NA	0.950685	NA	0.92243	NA	NA	0.167684	NA	1.34618	1.79189	0.977852	1.40892	0.265415	0.567306	NA	1.22143	NA	NA	NA	NA	0.637741	NA	NA	0.115599	1.45577	1.30147	NA	1.06805	NA	0.410659	NA	0.677275	NA	NA	NA	NA	NA	1.49977	1.80876	0.739527	0.767426	NA	1.1733	0.855993	NA	NA	NA
A_D_GALACTOSE_1_PHOSPHATE_hn	0.57028	0.726697	1.07298	1.78221	2.63985	0.572403	0.850562	0.0802405	1.41772	0.565661	0.940662	1.25429	1.01108	0.869412	1.82432	1.13218	1.44563	0.808534	2.45275	0.905802	0.631083	NA	0.831136	2.84762	1.48705	0.680126	0.98614	1.1047	1.58979	3.10544	0.509524	0.0155876	0.322545	1.24561	NA	0.863011	0.978537	NA	2.08322	0.919367	0.60505	0.68727	1.38202	0.991518	1.30867	1.41358	2.08559	0.585908	0.343553
A_D_GALACTOSE_1_PHOSPHATE_rp	NA	0.84152	0.116889	1.78779	0.44238	0.847537	2.44122	0.414779	1.40714	1.74254	0.460388	0.999965	1	0.505821	1.19303	1.09262	1.09822	1.23202	0.736803	0.984345	1.5342	0.86196	1.46832	0.299794	0.937095	4.02814	0.62853	0.984421	0.671526	2.75327	0.853643	0.725287	0.823742	0.417299	0.77463	0.833801	0.455392	NA	0.889974	1.07941	NA	0.641096	1.35859	1.24751	0.584423	5.46955	1.04439	1.08464	1.01289
A_D_GLUCOSE_6_PHOSPHATE_hn	0.227797	3.10022	1.18132	1.4729	1.8337	0.0205884	0.895877	0.070825	0.970302	0.45401	0.911531	1.27997	1.06361	1.23406	1.70153	0.784797	1.1209	0.617872	0.10794	1.01434	0.455478	NA	1	2.11831	1.76	0.118543	0.611405	1.38832	0.526766	2.00286	0.216486	0.0100362	0.430803	1.04999	NA	0.773658	1.02278	NA	1.70172	1.23887	0.601372	0.555405	3.2668	1.00206	1.2861	0.0333131	1.97171	0.847704	0.488886
A_D_GLUCOSE_6_PHOSPHATE_rp	0.642477	2.62887	1.04994	1.40763	0.833419	1.97235	3.44274	0.301443	1.13605	0.780368	0.74032	0.90012	1.45215	0.430756	1.21257	0.848546	1.35836	1.97993	0.804705	1.32751	0.55485	0.349018	2.4272	0.982658	3.49529	0.968418	0.905249	0.893948	0.709682	2.18142	1.36026	0.0593706	0.772762	0.743055	1.05453	NA	0.6784	2.47456	0.999745	1.23554	0.171816	0.693299	2.89272	1.42913	1.31841	1.1927	0.795052	1.33464	NA
A_KETOGLUTARIC_ACID_hn	0.31349	0.980593	2.52114	0.406243	0.170289	2.09244	1.13085	1.21201	2.26624	13.4547	1.16044	0.992657	2.47574	1.12018	1.05227	0.0342324	0.135888	2.23825	0.700292	0.949608	0.00946974	0.813688	0.862688	0.17451	0.00345884	1.37713	0.456583	1.14876	0.820233	0.770015	0.87702	1.57435	1.13228	0.691242	NA	0.731068	1.40548	NA	0.915003	0.264263	0.348125	1.09371	2.01267	0.658973	0.196002	0.57042	0.904595	1.40014	0.672333
ACETYLCHOLINE_rp	0.333674	0.835017	0.399612	0.0863561	0.870371	1.16715	1.02313	1.7778	0.206076	0.919823	1.27271	0.887419	1.71605	0.727524	1.29427	1.04181	0.800522	1.1643	0.867442	1.07834	1.22477	0.391616	1.12601	0.724367	0.901269	1.08338	1.48867	0.368517	0.901487	0.799669	1.10015	0.655624	0.932215	0.52503	0.789767	0.966551	0.329967	0.940564	0.853573	0.730924	0.473966	0.975859	1.95792	1.07911	1.05053	1.32805	1.01538	0.839144	1.43173
ACONITATE_hn	0.213542	1.19303	NA	1.25046	NA	1.30364	NA	NA	0.463005	NA	NA	0.11922	NA	2.01331	NA	0.835926	NA	NA	0.570803	0.634807	NA	NA	NA	NA	NA	369.069	0.615871	1.20379	NA	1.61922	NA	30.4588	1.01796	0.700646	NA	NA	NA	NA	NA	2.55721	0.26875	0.640452	0.203676	NA	0.395201	1.54695	0.726492	NA	NA
ADENINE_hn	0.381938	0.0361214	1.34325	1.46405	0.842189	0.635376	0.930691	0.00126459	1.35081	1.44065	0.541403	1.06886	0.020517	0.210303	0.982377	0.05107	1.19314	0.0212098	NA	NA	1.69538	0.616901	1.84936	0.820252	0.654221	3.21873	1.34801	1.16338	1.4434	0.838498	0.301756	2.50614	NA	11.0833	NA	1.12879	0.295231	NA	1.15624	1.29608	1.07426	0.900469	0.78257	0.880359	0.00725708	1.84689	0.893545	0.813747	1.05194
ADENINE_rp	0.789071	1.50487	1.10396	1.18185	1.14685	1.14481	0.945337	0.00733531	0.880529	1.39076	0.82264	0.763334	1.04543	1.03624	1.07871	0.970227	1.33991	1.17689	3.65667	1.22099	0.822646	0.84284	0.91757	1.04136	0.0107153	1.58877	1.41191	0.962507	1.24189	0.0130526	1.01905	0.608415	0.204783	0.574564	0.489851	0.850242	0.994062	0.905821	1.46255	0.820098	0.784456	0.921217	0.0134365	0.812139	1.06286	1.79948	1.00277	1.69858	1.00411
ADENOSINE_5_DIPHOSPHOGLUCOSE_rp	NA	2.01633	NA	0.322473	1.63612	NA	0.68092	0.113421	0.0958713	NA	0.288927	0.619876	2.1824	2.24121	0.494054	1.21091	0.264103	0.0345687	3.77726	0.121912	1.09995	0.311406	1.16993	0.741129	2.29174	1.00142	NA	1.28733	1.36729	0.701656	NA	1.02643	1.7696	0.405003	0.993836	0.737051	1.94742	0.323574	1.14773	1.10267	NA	0.312709	0.620667	NA	2.71846	NA	0.415261	2.19507	7.55312
ADENOSINE_3_5_DIPHOSPHATE_hn	NA	0.0725558	2.8376	1.25862	3.78937	0.793596	1.09209	NA	1.35736	0.476376	0.527599	0.405812	1.19637	1.4372	0.496483	1.26371	0.395249	1.18514	NA	NA	NA	1.68814	1	0.238695	NA	1.62338	0.716468	1.55721	NA	2.77601	2.39707	1.41948	NA	0.195404	NA	NA	1.62212	NA	NA	1.72292	NA	0.954577	0.471636	1.8687	0.182029	1.11646	1.1183	0.243087	NA
ADENOSINE_3_5_DIPHOSPHATE_rp	0.484058	1.19047	1.90646	1.1035	0.0895159	0.990592	0.168322	NA	1.06366	0.943774	0.869314	1.0167	0.81817	1.02443	0.877523	0.99978	3.53019	1.06476	1.25189	0.996145	1.09399	0.891399	1.10204	0.216325	1.47612	0.601718	0.888577	0.759758	NA	0.197037	0.604096	0.407584	0.866736	0.219725	0.769115	0.785323	0.0970684	0.14247	NA	1.00144	0.681587	0.994099	2.4722	1.20537	1.53542	1.05321	0.97269	0.117934	0.692475
ADENOSINE_5_DIPHOSPHATE_hn	NA	0.0113369	0.159465	0.589567	2.63575	0.735534	0.202804	NA	0.0958617	1.53211	0.0568492	0.71585	0.799257	4.1258	1.57336	0.911773	0.0194689	1.1389	NA	NA	NA	1.01831	0.795229	0.0173118	NA	0.671872	0.663856	0.104079	NA	1.04729	0.911378	1.03896	NA	0.663431	NA	NA	1.2286	NA	NA	1.64663	NA	0.0412991	1.79981	0.480972	0.115854	0.643664	0.358712	1.68021	NA
ADENOSINE_5_DIPHOSPHATE_rp	0.529695	2.08901	1.67767	1.22382	0.0748263	1.16357	0.492489	NA	1.05394	0.446519	0.899842	0.956464	0.698128	0.879465	0.911123	0.188294	0.642298	0.799902	2.53864	0.942457	1.067	0.920694	1.09802	0.019067	1.51767	2.19812	1.09135	1.12208	NA	0.0451357	0.57725	0.562858	2.38498	0.325648	0.96502	1.02646	7.57709	0.488214	NA	0.585682	0.609048	1.15998	0.027941	1.52438	1.93323	1.49997	0.849858	4.43684	0.552651
ADENOSINE_5_TRIPHOSPHATE_hn	0.298542	1.17514	1.39494	0.772763	0.0803875	0.774121	1.26674	NA	0.149958	1.51938	1.30832	0.933201	1.44317	1.00179	0.904715	0.670616	0.932577	1.14249	NA	NA	NA	0.562384	1.32728	0.496961	NA	1.58122	1.337	0.181061	NA	3.72449	1.31022	0.465772	NA	0.0302373	NA	NA	0.805557	NA	NA	1.61676	4.96159	0.598099	1.85578	0.808344	0.970403	0.809137	0.0271877	1.90326	NA
ADENOSINE_rp	0.754593	1.84431	9.90321	1.30686	8.4677e-05	0.37345	4.62027e-05	0.0854269	0.396942	0.982259	0.776362	0.26278	1.36878	0.560438	0.427589	1.06054	6.79515e-05	0.182243	1.26345	0.403441	2.26503	0.932767	1.12486	1.70283	1.51212e-05	2.91984	0.264196	0.615919	0.109085	3.21919	0.80075	0.863516	1.2528	3.44345	0.53545	1.04659	0.693624	1.21915	1.56304	1.79815	1.00846	1.28856	3.16858	1.08599	0.391231	2.0947	0.993968	7.08171e-05	0.96607
_AICAR_MONOPHOSPHATE_hn	0.372538	1.48072	0.603565	0.062876	0.665	0.151204	0.680557	NA	2.43904	0.713076	2.7117	1.8281	0.896526	0.15631	1.83876	0.446651	1.44144	0.680451	NA	NA	1.48843	0.0309663	0.608274	0.262078	1.74892	5.8337	1.56534	0.188884	NA	1.51284	NA	NA	NA	4.14007	NA	NA	1.54059	NA	NA	1.76912	0.81878	0.457613	3.42912	NA	NA	4.31849	1.24311	0.523937	NA
AICAR_rp	1.04618	3.66346	NA	0.819862	2.57673	0.994811	0.721171	NA	0.026099	NA	0.281578	0.377052	1.7966	0.582069	0.386263	1.05733	4.64963	1	NA	NA	0.190575	1.64525	0.704585	2.12762	1.64689	1.46973	0.0979543	1.35567	NA	3.60737	0.975171	0.30708	NA	0.394326	1.04394	1.46733	0.475052	NA	NA	1.8651	0.274335	0.239291	2.05912	NA	11.9234	0.801695	NA	0.336094	0.873542
ALLANTOIN_hn	0.0882189	1.00328	1.00483	0.00139675	1.40922	0.673908	0.868967	0.678874	3.0914	1.17683	0.316052	1.05981	0.679108	0.0849582	1.03697	0.998165	0.836364	1.04842	1.56872	0.00184599	0.714815	0.646982	0.332111	0.762851	1.235	1.10798	1.52515	0.0838448	0.963327	1.23504	NA	1.46915	1.42017	0.383766	NA	0.491339	1.14158	NA	0.736184	0.0195732	0.998883	1.06472	1.10055	0.828615	0.604526	0.863343	NA	0.863921	0.35372
ALPHA_D_GLUCOSE_1_PHOSPHATE_hn	0.42234	NA	1.12749	NA	2.63347	0.546451	NA	0.416746	NA	0.629317	1.03625	1.24124	1.12547	NA	2.01632	NA	0.527693	0.869609	NA	NA	0.26152	NA	0.822076	3.18252	1.36764	NA	NA	NA	0.587271	NA	0.084848	NA	NA	NA	NA	1.13155	NA	NA	1.49111	NA	0.279184	0.661915	NA	1.03316	NA	1.51121	NA	0.325975	0.454039
ALPHA_D_GLUCOSE_1_PHOSPHATE_rp	0.367017	0.896624	1.25739	1.39137	0.740982	0.706761	1.20226	0.928604	1.39966	0.0250692	1.89202	1.73292	1.33771	0.828674	0.188622	1.05168	1.01547	1.48578	0.737734	1.41178	NA	1.70916	1.58097	0.678944	NA	1.19837	0.664657	1.10094	0.64142	2.30919	0.831051	0.151087	0.805746	0.301341	1.10822	NA	0.0935815	2.40565	0.661093	0.784556	0.28931	0.82783	2.4982	1.41812	0.852975	22.1005	1.22145	0.5596	NA
ANTHRANILATE_hn	0.232055	0.772626	NA	0.175764	NA	NA	1.07925	NA	NA	NA	0.401883	1.93126	4.68636	NA	0.353236	1.1968	NA	1.35434	NA	NA	NA	0.857097	0.993116	NA	NA	1.19617	1.68569	NA	NA	1.04404	NA	NA	NA	3.93601	NA	1.2235	0.916824	NA	NA	1.23712	0.396591	NA	0.80467	NA	NA	NA	NA	NA	0.848823
ANTHRANILATE_rp	0.516156	5.59381	NA	NA	0.63273	0.485925	1.24493	0.19354	0.842392	NA	0.808669	0.943332	1	0.687292	0.990237	1.01237	0.723453	0.649895	0.0743924	0.0495023	NA	NA	15.4877	0.450885	NA	1.03797	NA	0.890373	0.730129	1.03358	NA	2.4557	0.0378608	0.583545	1.63541	1.04393	1.26082	0.670196	0.922989	0.973593	0.592262	0.962698	1.52494	1.70876	0.661002	1.22492	NA	1.62115	1.20786
BETA_ALANINE_hn	NA	1.90825	NA	0.276027	1.652	NA	NA	NA	NA	NA	1.40558	1.531	0.732775	NA	0.60735	0.517305	0.980324	0.8754	NA	NA	1.28537	NA	0.504068	1.0423	0.788631	1.21169	2.15754	NA	NA	0.6168	NA	0.465914	NA	0.125528	NA	NA	NA	NA	NA	0.529183	NA	NA	1.51568	1.3945	0.574684	NA	NA	0.862205	NA
BETA_ALANINE_rp	0.742588	0.509128	NA	1.75076	1.39828	1.71953	0.470589	NA	1.69728	NA	1.40576	0.818502	0.689683	0.794264	0.362373	0.998146	1.07672	1	NA	NA	1.45934	NA	0.96668	0.994255	0.892989	1.25962	1.34154	0.698206	NA	0.836111	NA	0.706998	NA	1.58524	1.09442	0.462249	1.62281	NA	NA	0.884368	0.609994	0.824569	1.35303	2.11763	3.7175	2.42834	1.16683	1.1447	1
BETAINE_rp	0.441745	0.985046	1.34528	1.05177	0.831015	0.90857	1.1693	0.405086	1.14833	0.816575	1.17567	0.946665	1.0914	0.822818	0.522095	0.897751	1.65783	0.85347	0.901345	0.635407	1.8042	0.830677	1.8177	0.825275	0.485772	0.986307	0.558762	0.327425	1.38042	0.985606	NA	0.133624	0.774172	2.83304	1.15742	1.00281	0.90921	1.29282	0.562259	0.0827852	0.232559	1.04909	1.71404	NA	0.927668	1	0.451674	1.31122	0.964985
CHOLESTEROL_3_SULFATE_hn	0.333333	1.91622	NA	0.0259614	NA	0.425491	NA	NA	1.13217	NA	0.830405	0.899573	1.22388	1.61826	1.33723	2.45677	NA	1.24551	NA	NA	NA	1.32249	0.857123	NA	NA	0.109361	1.34978	0.102037	NA	0.158675	NA	NA	NA	0.280334	NA	0.91902	NA	NA	NA	0.118088	0.171053	NA	0.219704	NA	NA	1.32881	NA	NA	1.20604
CHOLESTEROL_rp	0.962354	1.17569	1.2924	NA	0.45712	0.942759	0.683784	0.510301	NA	6.04496	2.20241	0.708832	1.12838	NA	0.954015	3.02962	1.54744	1	NA	NA	1.49612	1.07392	0.891882	0.55614	1.71797	1.64784	NA	NA	1.24842	0.266417	1.08115	1.47095	NA	0.305223	0.710278	1.32394	0.948408	1.21128	0.738885	1.12757	0.699103	1.5381	0.375888	1.55974	1.38744	0.515542	NA	0.946907	4.23296
CHOLIC_ACID_rp	0.616104	0.580554	0.637075	1.42292	0.126466	1.45154	1.14824	0.646437	1.75647	0.166685	1.24569	0.263462	1.00128	0.38393	0.386969	0.346028	0.355949	0.964686	0.203732	1.69222	3.31627	0.820128	1	3.14912	1.45455	0.751018	1.68414	1.01093	0.826337	0.501036	1.12729	1.21163	1.92615	1.26727	1.31915	1.2676	1.32715	1.44211	1.58601	1.08929	0.133873	1.35845	1.2029	1.89755	0.933884	1.15599	0.91143	0.231666	0.95923
CITRATE_ISOCITRATE_hn	NA	2.19625	NA	1.24843	2.02388	0.61174	3.37687	NA	0.00863298	NA	0.011524	1.52097	0.823605	0.0722847	0.701228	0.535205	0.850099	0.86953	2.37352	0.0810274	0.00428327	0.0490747	1.15784	0.0203132	0.73127	0.82812	1.4868	0.00362397	NA	1.66005	1.59834	0.569787	1.71838	0.142735	NA	NA	0.860764	NA	NA	1.12355	NA	0.80249	1.92117	0.591152	4.48395	10.1754	0.616257	0.237987	NA
CITRATE_rp	0.408843	0.924377	1.0263	1.11124	1.1356	1	0.836583	0.714183	1.11163	0.661385	1.74728	0.844874	0.558321	1.79564	0.851722	0.981232	1.37375	1	0.581492	0.502541	0.795396	1.009	1.68098	1.03872	3.32153	2.25315	1.07994	0.0862066	1.00929	0.792043	1.31368	0.983394	1.09148	0.25004	1.19782	1.24979	1.05533	1.53205	1.93204	0.732494	0.986808	0.544391	1.46867	0.361451	1.30754	1.10984	0.668924	1.37972	1.10856
CITRULLINE_hn	NA	1.08664	1.25112	0.684358	1.50899	1.1454	1.16844	NA	2.29885	0.831378	NA	0.797109	1.4207	0.56422	NA	0.561356	0.644457	1.18523	0.963196	0.881415	2.13035	0.381907	0.60003	1.28756	0.0442101	0.924703	0.709644	0.212242	NA	0.000252016	5.77163	0.813214	1.00659	0.54662	NA	0.974398	0.0321071	NA	NA	0.00349332	NA	1.10914	0.000304325	0.973466	1.12082	1.14076	NA	0.571161	0.825628
CREATINE_hn	0.802677	1.0769	1.17185	0.826357	1.46193	0.603416	1.05348	0.115704	1.31863	1.21656	0.663473	0.891541	1.23399	0.809494	1.28008	0.786716	1.12021	1.28665	1.29661	0.0528073	0.945598	0.935669	0.730863	1.05196	0.840854	0.999071	1.05507	0.995909	0.999496	5.18425	1.11771	0.340042	1.25727	0.50346	NA	0.958131	1.03477	NA	0.457578	0.00863549	2.83419	1.01829	0.614727	1.36579	0.703447	1.13193	0.484347	0.927023	1.06846
CREATINE_rp	0.279568	1.0965	1.3605	0.296288	1.03181	1.25054	0.980466	0.0969778	1.4796	1.05856	1.20502	1.93905	1	1.62392	2.11633	0.554999	0.995263	1.29226	0.352071	1.97344	1.60752	0.0539236	1.01418	0.90473	1.32716	1.18548	1.41319	1.09529	0.666064	0.076063	1.96198	9.17152	0.991942	1.87244	1.42354	1.37721	1.75743	1.14606	1.03484	0.0992606	0.214649	0.56304	0.0670911	1.20513	1.0357	1.3148	0.822559	1.26515	1
CREATININE_hn	NA	0.391814	NA	2.17471	NA	NA	0.483838	NA	2.89267	NA	NA	0.924694	1	0.219591	NA	0.423931	NA	0.954966	0.78085	0.810852	NA	NA	0.471579	NA	NA	4.0795	0.321907	1.59559	NA	1.18411	NA	1.19768	0.843255	1.10596	NA	NA	1.3075	NA	NA	0.111078	NA	0.837417	1.08381	1.18166	1.64661	NA	NA	NA	NA
CREATININE_rp	0.260267	1.80823	1.17272	1.19879	0.960195	1	0.220239	0.544776	0.0430113	0.980702	0.866393	1.10176	0.853262	0.332143	2.41616	1.103	1.00272	1.00345	0.965438	0.805332	1.05676	0.70986	0.568547	0.870079	1.37359	1.13659	1.08116	0.493484	0.891119	0.433664	1.73298	1.11983	0.826556	0.360311	1.34693	1.04176	0.414081	0.471946	1.3085	0.0557199	0.487543	0.755243	0.48209	1.52917	1.3267	1.13237	0.0400803	1.31662	0.99857
CYSTATHIONINE_hn	1.33677	0.542824	1.13649	0.325094	2.31503	NA	0.776499	0.00821148	0.792729	1.96699	0.674919	0.842778	0.596859	0.204651	1.34742	1.24	1.16119	0.944978	2.05311	1.48379	NA	NA	1.59076	1.60333	NA	0.846088	0.0211108	0.201996	1.73796	NA	NA	NA	1.89075	1.2954	NA	NA	0.777057	NA	3.64898	0.237732	0.501765	0.0623541	NA	0.0559897	NA	NA	NA	0.598224	NA
CYSTATHIONINE_rp	1.01422	0.436695	NA	NA	1.67729	NA	NA	NA	NA	NA	0.458982	0.849626	1.21881	NA	1.30943	1.17945	1.1627	1	NA	NA	0.304353	NA	1.20081	1.7463	0.823794	0.445617	1.62975	NA	NA	2.63424	NA	NA	NA	0.989966	0.724516	NA	NA	NA	NA	0.281186	0.178064	0.404548	2.42023	NA	NA	NA	NA	0.553677	NA
CYSTEAMINE_hn	NA	NA	NA	NA	NA	NA	NA	NA	NA	NA	0.498808	2.63309	NA	NA	0.324774	NA	NA	NA	NA	NA	NA	NA	NA	NA	NA	NA	NA	NA	NA	NA	NA	NA	NA	NA	NA	NA	NA	NA	NA	NA	NA	0.545803	NA	NA	NA	NA	NA	NA	NA
CYTIDINE_2_3_CYCLIC_MONOPHOSPHATE_hn	NA	1.99134	NA	0.616076	NA	NA	NA	0.00386127	2.2156	NA	0.125873	0.589391	0.84071	0.245992	4.86081	0.112401	NA	0.520358	NA	NA	NA	NA	0.902478	NA	NA	2.63229	0.653249	0.401634	0.322954	0.960646	NA	0.97634	NA	1.04658	NA	NA	NA	NA	2.03034	0.647162	NA	0.062497	0.925543	NA	0.587537	NA	NA	NA	NA
CYTIDINE_5_DIPHOSPHOCHOLINE_rp	1.16002	0.391064	2.0987	0.869718	1.08632	1.49268	0.498693	NA	1.59141	0.519723	1.54748	0.800617	0.794541	0.866645	0.605388	0.855843	1.12517	1	NA	NA	1.85464	0.828161	4.90361	0.957718	1.09231	1.1141	1.11283	1.10818	NA	2.83309	2.21283	2.76005	NA	3.72275	0.971688	0.644561	0.682468	NA	NA	1.37434	0.573008	0.700023	2.81545	0.478356	0.227045	0.360561	1.653	0.72865	0.809064
CYTIDINE_5_DIPHOSPHATE_rp	0.0705736	0.192003	1.59524	0.19783	1.30396	1.57766	0.937719	NA	0.177041	1.04688	0.843455	0.95225	0.37513	0.0373334	0.837907	1.2415	1.14229	1	NA	NA	1.70021	10.702	6.89288	1.31009	0.651293	0.518732	2.09426	0.251054	NA	0.464872	0.992705	1.08512	NA	1	0.533753	1.1209	1.23708	0.0379203	NA	0.369038	0.995492	2.12766	1.86084	0.736102	2.59187	0.80938	0.0326514	0.727504	1.38828
CYTIDINE_5_DIPHOSPHOCHOLINE_hn	2.31815	0.200744	0.0399822	1.0849	1.23265	1.17689	NA	NA	1.43289	0.993196	1.36656	1.13459	0.84156	0.665202	0.740319	1.11882	1.12107	0.794551	NA	NA	1.91597	NA	2.99528	1.01205	0.71379	1.0359	0.119766	1.08812	NA	2.82184	3.63964	6.49758	NA	1.70381	NA	NA	NA	NA	NA	1.24173	0.0769344	1.32738	2.58228	NA	0.255586	0.455065	2.11127	0.631759	NA
CYTIDINE_5_MONOPHOSPHATE_hn	1.47768	0.330217	1.34404	0.0956118	0.949142	0.329361	NA	NA	1.7849	1.48188	0.325821	1.31089	11.825	1.26089	1.33702	0.73185	0.700947	0.94514	NA	NA	2.59012	NA	1.19825	0.887447	1.05407	0.986906	0.540664	1.27798	NA	3.8047	NA	0.581989	NA	1.77283	NA	NA	NA	NA	NA	1.0684	0.172438	0.882686	3.90912	NA	2.96248	1.01652	0.293604	0.790382	NA
CYTIDINE_5_TRIPHOSPHATE_hn	NA	1.17774	NA	0.674292	2.18034	NA	NA	NA	0.258392	NA	NA	0.0278118	NA	0.641929	NA	NA	1.34633	NA	NA	NA	NA	NA	NA	1.39368	NA	21.3445	0.322316	0.02328	NA	0.621819	NA	1.12215	NA	75.3587	NA	NA	NA	NA	NA	0.789773	NA	NA	0.941591	NA	4.637	NA	NA	0.835761	NA
CYTOSINE_rp	0.850858	0.278178	0.628937	1.2042	0.357201	1.08087	0.513364	0.0109508	1.04353	5.80867	0.605493	1.59376	0.523436	1.15645	1.21699	0.754328	0.314689	0.909052	0.30776	2.68082	2.32942	0.811395	1.63898	5.653	0.0606401	0.755792	1.02277	1.25018	1.36932	0.639517	0.827737	0.760325	0.592093	0.674907	1.72893	1.57565	0.876122	0.556551	2.05636	1.00776	0.610939	0.951515	0.65046	1.01667	1.07452	0.858854	0.526565	0.930021	0.873609
D_CELLOBIOSE_hn	3.69671	1.34859	NA	0.571638	NA	0.686217	0.461951	1.22979	0.342225	NA	NA	0.999369	1.94713	0.535381	NA	1.05638	NA	0.77453	0.977561	0.333286	NA	6.19617	2.42273	NA	NA	0.54438	0.575226	2.82159	0.796881	0.512528	NA	0.0860914	0.89379	2.04095	NA	1.46609	0.397053	NA	0.225521	0.886582	0.255306	0.911914	0.923542	1.19549	1.05233	1.03738	NA	NA	0.683076
D_FRUCTOSE_6_PHOSPHATE_hn	0.42234	0.467793	1.12749	1.4142	2.63347	0.546451	0.634629	0.416746	0.976377	0.629317	1.03625	1.24124	1.12547	2.19464	2.01632	0.255033	0.527693	0.869609	0.376885	0.903929	0.26152	0.160575	0.822076	3.18252	1.36764	0.601587	1.10812	4.20093	0.587271	1.97967	0.084848	0.000981698	0.90454	1.05198	NA	1.13155	1.31095	NA	1.49111	0.972812	0.279184	0.661915	2.79267	1.03316	1.29645	1.51121	1.91896	0.325975	0.454039
D_FRUCTOSE_6_PHOSPHATE_rp	0.718093	2.45026	0.794445	1.29524	1.15183	1.11798	0.680593	0.298223	1.34868	0.971231	1.5597	0.177155	1.54698	0.808768	1.46234	1.09755	1.4343	2.09214	0.773771	1.13626	1.0213	0.485286	2.75038	1.10318	2.11756	0.959624	0.985865	0.8335	0.756173	2.5156	1.01568	0.0478741	0.891324	0.807002	1.07703	0.786547	0.229542	2.68681	0.984669	1.11254	0.778425	1.92245	3.43365	1.19874	1.11858	1.11396	0.799987	1.04349	1.07431
D_FRUCTOSE_rp	0.92882	1.02655	1.31146	0.49242	0.541608	0.782113	1.57942	0.443601	1.49821	0.779721	1.07115	3.49619	1.89363	1.38343	0.701186	1.39563	1.57975	1.81108	0.743121	0.407462	1.29022	0.554566	1	0.375086	2.18236	0.937174	0.785586	1.36039	1.40231	1.70246	0.547472	0.674579	1.52516	0.25385	0.462488	1.24421	1.48261	1.83227	0.320968	2.23979	0.998466	0.899005	2.12421	1.54704	0.94543	1.42715	1.89444	1.57448	0.978943
D_GALACTOSE_rp	0.033234	1.88397	2.37554	1.50922	0.99396	1.05901	2.22059	1.45445	0.28028	0.421749	2.0854	0.709712	1.46267	0.312925	1.5573	1.11348	0.786016	0.954924	1.12498	0.838426	1.78376	0.979561	1.29191	0.612201	1.45961	0.965551	1.06332	0.221632	1.1329	0.556826	1.25581	2.82685	1.08961	0.41907	1.59454	1.15167	2.43286	0.623573	0.57151	1.57914	0.335045	1.24372	1.5348	0.0796165	0.335846	0.747424	0.50553	1.2839	0.650377
D_GLUCONIC_ACID_hn	2.34553	0.803986	NA	0.862648	0.287247	0.167201	0.814022	0.277252	1.91758	NA	0.420953	0.743898	1	0.316929	1.29671	0.832278	1.61937	0.690416	0.674479	0.00566224	0.572953	0.317168	1.18524	0.415291	0.53071	0.36492	0.709669	0.035165	0.692301	0.815393	NA	0.0478825	0.723192	1.36726	NA	NA	0.00805147	NA	1.44207	0.231142	25.4656	NA	1.51781	0.154298	1.95589	1.28867	3.39781	0.257135	NA
D_GLUCOSAMINE_6_PHOSPHATE_hn	0.29845	2.03365	NA	1.39431	1.45051	NA	NA	NA	1.19594	NA	0.862	1.62866	0.788259	0.889177	1.72574	0.516182	1.15889	0.239462	NA	NA	NA	NA	1.02292	2.15636	NA	0.671094	0.173233	1.38814	NA	7.47544	NA	NA	NA	0.623345	NA	NA	NA	NA	NA	0.627435	4.06589	NA	0.116543	NA	NA	NA	6.51374	0.896926	NA
D_GLUCOSAMINE_6_PHOSPHATE_rp	1.92378	0.135874	NA	0.987022	0.865811	1.40352	NA	1.12346	0.727505	NA	1.43786	0.915168	0.872986	1.02294	0.295003	1.14203	0.9598	1.25906	NA	NA	0.191267	1.3208	1.99297	0.646496	1.37204	1.721	NA	1.61014	0.778073	0.406113	0.999897	0.190284	NA	0.820995	0.478817	1.44569	NA	0.0850163	0.764662	0.261892	0.298174	1.23171	1.82331	1.46632	1.42569	0.692258	0.618461	1.33444	0.934633
D_GLUCOSAMINE_rp	0.233288	1.15361	NA	0.865229	0.311157	0.604774	4.80604	0.16929	0.264848	NA	1.80351	1.27292	1.93982	2.60421	0.0626706	1.01211	0.392264	1.59073	1.10085	0.90652	1.6271	1.65887	1.73401	0.32497	2.44316	1.09316	0.554884	0.569798	0.566593	0.569858	NA	0.798104	0.801207	1.21094	0.00700196	NA	1.25261	1.19452	2.20477	0.615259	0.343115	0.159089	0.842407	0.784719	0.736102	1	0.686658	0.613073	NA
D_GLUCURONIC_ACID_hn	0.0556117	1.12778	NA	1.02294	0.788377	0.71689	1.32566	NA	1.15663	NA	0.962235	1.40508	1.60383	1.11033	1.7127	0.620953	1.35508	1	0.989172	0.775978	2.25263	0.904972	0.910822	0.429628	0.396763	0.992975	1.31502	1.04446	NA	4.24481	NA	0.863226	1.06898	0.259019	NA	1.00158	0.281415	NA	NA	0.271	0.176261	1.06797	0.395005	0.103644	1.07448	1.00461	1.47047	0.668626	0.90005
D_GLUCURONIC_ACID_rp	2.73685	4.04102	3.72329	0.700716	0.0977562	1	0.135008	0.0878056	0.131894	0.518543	1.98277	0.432688	NA	1.66249	0.32277	1.23233	0.120552	NA	1.32303	0.226764	0.975215	0.0408566	NA	0.382186	0.3374	1.23616	0.998038	1.18393	0.34639	0.760588	2.80215	1.26626	1.03899	1.32724	0.661349	1.68458	5.32378	2.20719	0.42603	1.38662	9.33799	0.784192	4.06299	0.282246	0.762189	1.2758	1.84872	0.511315	0.825266
D_ORNITHINE_rp	1.01377	2.60212	1.14909	1.22584	0.790457	0.737892	2.01417	0.840233	1.21845	0.511897	1.00118	0.958012	0.768477	0.55044	0.789704	0.961649	0.800004	0.768149	0.691358	1.62221	1.0452	0.841999	0.751748	0.461876	0.783129	1.39043	1.46072	0.750577	1.36591	1.99075	1.22248	1.09817	0.746599	0.155861	1.66666	0.876031	0.697953	0.626589	1.27454	0.550857	0.622451	1.07575	2.33854	0.959654	0.378027	1.02006	0.895354	1.55214	0.965497
D_RIBOSE_5_PHOSPHATE_rp	0.763064	1.32098	0.802157	0.912332	0.555855	1.13891	NA	NA	0.668796	0.0186294	0.713706	0.874035	1	1.21592	0.819263	0.783009	0.414239	1.81523	NA	NA	NA	NA	3.87236	0.67264	NA	1.02129	0.434419	1.22233	NA	1.40811	NA	0.0219357	NA	1.78742	1.25077	NA	NA	NA	NA	0.716482	0.823252	0.574868	3.77247	NA	1.2439	2.20286	0.59897	0.452938	NA
D_RIBOSE_hn	NA	0.675272	NA	0.712925	1.40991	NA	NA	NA	NA	NA	NA	1.03665	1.27778	NA	NA	0.59218	0.646258	1.71611	NA	NA	NA	NA	1.19202	0.948908	NA	1.05945	1.22092	NA	NA	0.536159	NA	NA	NA	0.406747	NA	NA	NA	NA	NA	1.08001	NA	NA	0.528117	NA	NA	NA	NA	0.761463	NA
D_TRYPTOPHAN_rp	0.879855	0.926789	1.24478	0.934951	1.51639	1.03552	4.18256e-05	0.976409	1.17949	0.944648	0.866281	0.905819	1.01706	0.82446	1.03201	0.950213	1.37649	0.958933	1.01163	0.974069	0.00018505	1.10596	1	1.21138	0.00010417	0.853118	0.851996	0.802655	0.982897	4.73813e-05	0.920588	0.949952	0.980483	0.991216	0.346237	0.827245	2.57689	0.971529	0.977276	0.921012	1.63103	0.985134	0.000253865	0.781756	0.94361	0.976049	1.07532	0.000588678	1.24162
DEHYDRO_L_ASCORBIC_ACID_rp	0.427908	0.397034	2.40845	0.590878	1.34403	1.70764	NA	0.759395	0.684072	0.563717	0.993126	1.01169	0.299446	1.1009	0.988828	0.670731	0.894466	0.611912	0.99265	0.839873	1.45897	0.5666	1.3955	1.02034	1.59816	2.44044	0.976841	1.42856	0.475461	0.699673	1.07809	0.844455	0.995715	1.20808	0.760409	1.35072	NA	NA	1.4672	1.26221	0.630024	0.895153	0.980034	1.13545	0.756244	1.39701	0.727448	0.979615	1.13306
DEOXYADENOSINE_MONOPHOSPHATE_rp	0.422848	1.80377	0.489138	1.14014	1.09987	1	0.390849	NA	0.877699	1.53344	0.849537	0.999654	1	1.12459	1.01349	1.09048	1.10618	0.998291	NA	NA	2.06563	0.977443	0.789501	0.686273	1.2412	1.282	1.03057	1.00847	NA	0.00809145	1.02261	0.523349	NA	0.309029	0.744408	0.852162	0.133383	NA	NA	1.03844	0.335673	1.22053	0.00977202	1.03348	1.26779	1.1306	0.935362	1.23522	0.612027
DEOXYCYTIDINE_hn	0.209877	1.29605	NA	0.735182	NA	NA	NA	NA	NA	NA	NA	1.65118	2.30688	NA	NA	0.717021	NA	2.15132	NA	NA	NA	NA	0.78999	NA	NA	1.00265	1.55453	NA	NA	1.21212	NA	NA	NA	5.08837	NA	NA	NA	NA	NA	0.274306	0.242798	NA	1.03571	NA	NA	NA	0.628631	NA	NA
DIHYDROOROTATE_hn	1.3536	3.44821	5.52383	0.0238	NA	NA	0.18557	0.431066	2.29579	0.612111	0.170624	1.01435	2.74123	3.02414	1.34443	0.18318	NA	0.916777	1.93205	0.0381055	NA	0.129507	1	NA	NA	1.72978	0.398775	0.000331369	0.728906	0.150526	NA	NA	1.40217	1.28751	NA	NA	2.35715	NA	2.77604	0.478548	0.124851	0.627066	0.992838	1.26605	NA	NA	1.91872	NA	NA
DIHYDROXYACETONE_PHOSPHATE_hn	0.412346	0.177747	NA	0.391647	4.1561	0.439018	NA	NA	0.0432818	NA	1.21347	0.951594	0.455013	2.29047	0.558712	0.493436	0.144632	1	NA	NA	0.140964	NA	1.14103	1.6072	0.366199	0.378333	0.0291301	0.0661366	NA	4.15235	NA	0.0268903	NA	1.53946	NA	NA	NA	NA	NA	1.33349	0.841152	0.393548	4.65467	NA	2.4482	1.063	1.78521	0.142402	NA
DIHYDROXYACETONE_PHOSPHATE_rp	0.226742	1.5187	1.2437	1.08142	0.581489	0.713361	1.37672	1.18403	0.94254	0.823986	1.57741	0.924455	1.35148	1.04213	0.736976	0.772904	0.781894	0.863421	1.06477	0.680892	0.950088	0.787018	1.03955	0.711038	1.36723	1.07886	0.868143	1.00421	1.09497	0.00521155	1.29972	0.990257	0.993282	0.964092	0.75312	1.0498	0.558198	0.911853	1.03758	1.0324	0.310549	1.05281	2.48528	1.23341	0.950456	0.988566	0.900348	1.05547	1
DOPAMINE_rp	1.16528	1.0937	1.31747	0.701279	1.25225	NA	0.921678	0.200164	1.2158	0.65159	1.1718	1.00157	0.903312	0.915026	2.00036	1.84264	0.985925	1.0366	1.13338	0.76144	NA	0.995209	2.05057	0.858809	NA	0.909839	1.16174	1.84593	0.201609	0.0731207	1.25965	1.03845	1.37121	0.622934	2.09633	0.949726	1.08259	0.104208	1.17854	1.0557	0.507612	1.1424	1.86082	1.71647	0.259566	NA	1.57415	1.85843	3.24839
ERYTHROSE_4_PHOSPHATE_hn	0.92814	0.667508	NA	0.994178	0.502964	0.675854	NA	NA	0.230296	NA	0.0989258	1.66656	0.961217	0.555402	2.25238	2.07968	0.554151	0.578592	NA	NA	NA	NA	1	0.374431	NA	0.164369	0.0771369	0.239739	NA	4.24218	NA	NA	NA	10.1339	NA	NA	NA	NA	NA	0.46899	0.627167	NA	0.97907	NA	NA	1.27492	0.245045	0.903964	NA
FARNESYL_DIPHOSPHATE_hn	0.234386	1.46143	1.03619	0.162285	0.754305	0.51316	0.524855	0.6056	1.60008	1.20239	0.800529	1.1838	2.59881	1.02713	0.777993	2.42092	0.610815	1.59783	0.543823	0.877846	0.942622	1.23294	1	0.591041	0.80013	1.05139	1.58481	0.817657	0.926566	1.16391	NA	0.992826	1.04481	0.681806	NA	0.735742	0.55539	NA	1.5532	1.49	0.276668	0.989908	0.838352	0.348308	1.00201	0.460747	0.843077	0.711138	1.10612
FOLIC_ACID_rp	0.652244	0.993582	1.23414	0.770351	0.624847	1.01736	0.00704165	0.858423	0.00189435	0.430725	0.839841	1.07359	0.774909	0.419898	1.71758	0.987368	1.08132	1	1.1673	0.64863	1.21065	NA	0.408502	0.443899	2.15052	0.359229	0.541802	0.692828	1.0535	0.495446	0.992954	1.02417	1.04799	0.609349	0.651059	NA	0.0104663	0.923081	0.844506	1.08121	3.55024	1.28001	0.537135	0.565895	0.950739	0.91425	0.977024	1.95414	NA
FRUCTOSE_1_6_BISPHOSPHATE_hn	1.60942	1.46379	1.06803	0.218319	NA	NA	1.5512	NA	0.901066	2.82761	0.169352	0.438958	1.57162	0.0046438	1.27528	0.743938	NA	1.7467	NA	NA	NA	0.807273	1.58043	NA	NA	0.645483	1.7574	0.114629	NA	1.07483	NA	0.109507	NA	2.0534	NA	NA	0.116134	NA	NA	0.950912	0.547466	0.700006	1.43992	NA	14.5653	NA	1.16495	NA	NA
FRUCTOSE_1_6_BIPHOSPHATE_rp	NA	7.98688	1.1756	1.88691	1.08544	1.03953	0.979274	0.938075	0.209159	0.868912	0.752211	0.559661	0.720664	4.0764	0.766927	0.854348	1.22546	1	1.51558	0.496066	0.728518	0.868651	1.71361	0.900646	3.83904	0.734153	0.646564	0.113832	0.977696	0.561848	1.41141	0.804777	0.55924	0.231322	NA	1.91813	0.852121	NA	1.08648	0.613095	NA	1.15406	1.43223	1.26956	0.49161	0.976482	1.90955	0.942846	1.2009
FUMARIC_ACID_hn	1.57651	0.580217	NA	0.707986	1.50384	NA	NA	NA	1.1336	NA	1.32008	0.52438	2.01726	1.61795	0.868327	0.838799	0.281695	1.78795	0.0421188	1.43254	NA	7.7097	2.25119	0.824313	NA	0.755693	0.987089	1.34606	NA	3.9649	1.02159	0.651409	0.0801624	1.17423	NA	0.816283	NA	NA	NA	2.28549	0.869204	0.745358	0.0257152	NA	1.52055	NA	2.66036	0.621543	0.942582
GERANYL_PYROPHOSPHATE_hn	0.0623782	1.43245	2.89866	1.02028	0.527395	0.278074	NA	0.174694	0.534027	0.810601	0.343687	2.32158	1.84786	1.01264	0.828643	1.79267	0.39028	2.44732	1.11303	0.751547	NA	0.523034	1	1.4584	NA	0.934176	0.352278	2.053	0.820506	0.554607	NA	0.842588	0.00922759	0.504719	NA	0.756983	NA	NA	2.70167	0.837718	2.50097	3.99789	0.889155	0.753981	0.74636	1.07689	NA	0.349067	1.40602
GLYCERALDEHYDE_hn	1.11727	0.0856575	1.08195	4.41345	1.48561	0.495516	NA	0.00243988	7.83576e-05	1.14684	0.00436113	0.906146	0.593189	0.000120924	0.00299745	0.00524919	1.065	0.827545	0.000590826	0.00299867	1.37543	NA	3205.74	0.869636	0.453454	0.488871	0.00123991	2.21975e-05	1.12508	0.891312	1.00374	1.05207	0.0019342	1.2799	NA	0.88289	NA	NA	2.24877	0.000176709	0.835912	0.913096	1.32122	NA	1.30977	1.22869	0.000723933	0.945326	1.00019
GLYCERALDEHYDE_rp	0.119859	1.13985	0.860095	1.08121	0.927567	1.02172	0.753655	1.15801	NA	4.23368	0.420935	0.69958	0.235145	NA	1.87845	0.625722	0.888113	1.90802	0.605054	3.76132	0.719397	0.958946	0.166621	0.631541	1.26268	0.695822	0.301159	NA	1.53675	0.769021	5.8371	NA	0.688859	1.05302	0.0536774	0.519198	0.338945	0.931183	1.03492	1.06068	0.117928	0.988286	0.633205	NA	NA	1.2758	0.548583	1.18113	1
GLYCEROL_2_PHOSPHATE_hn	0.0539029	0.390344	0.920695	0.925373	0.567151	0.818793	NA	NA	0.231938	1.58809	1.9504	0.0552802	1	1.84626	0.363707	0.373746	0.719165	0.836141	2.0313	0.140091	0.914402	1.05108	0.773232	0.438574	1.47311	1.76661	1.70261	0.328973	NA	0.249664	NA	0.903266	1.73128	0.930631	NA	0.983814	NA	NA	NA	1.62502	0.0234884	1.28415	0.638696	4.72173	1.25826	0.381751	2.77508	0.840546	0.515018
GLYCEROL_2_PHOSPHATE_rp	0.44988	1.25069	NA	NA	1.33774	NA	NA	0.741047	NA	NA	2.09412	1.14344	1.01311	NA	0.190031	0.986027	1.04783	1	NA	NA	NA	NA	1.337	0.926706	NA	1.04716	NA	NA	1.56872	1.16147	NA	0.529553	NA	0.398868	1.28425	NA	NA	NA	1.24423	0.4718	0.971445	0.425925	1.3679	NA	1.04125	NA	0.841512	1.11536	NA
GLYCEROL_3_PHOSPHOCHOLINE_hn	1.4883	0.445106	1.26765	0.000209661	1.44248	0.715873	NA	NA	1.14955	0.764567	1.63115	0.971895	1.33723	1.3954	0.363752	0.0016721	1.22547	0.828131	0.916166	0.00314822	0.412905	1.0163	0.771632	1.05092	0.860435	1.58071	0.425895	1.61215	NA	0.453669	1.42646	0.94843	0.830914	0.956119	NA	1.31693	NA	NA	NA	0.841798	0.515398	1.1105	0.677021	1.14993	1.47486	0.721054	1.29418	1.00298	0.462244
GLYCEROL_3_PHOSPHOCHOLINE_rp	1.54871	0.347773	0.993077	0.52066	1.13721	1.28734	2.21883	0.30585	0.65213	0.536796	0.383924	0.908587	0.82064	1.32193	0.39847	0.986417	1.09094	0.819314	0.801981	1.49003	0.43872	1.18617	1.35856	0.892395	1.92112	2.64505	1.31265	2.27313	0.536188	0.409672	1.63775	0.523465	0.957411	0.748956	1.07265	1.11076	0.39234	0.471131	2.38258	0.275417	0.617102	0.815814	0.250804	1.19951	3.26442	0.993717	1.04079	1.18752	1.09745
GLYCEROL_rp	0.610123	0.841458	NA	NA	1.41105	NA	0.89035	NA	1.63286	NA	3.46795	0.839177	1	0.661638	0.210478	0.55415	1.89115	0.766642	NA	NA	NA	1.88042	1.26422	0.425291	NA	1.6008	NA	0.751798	NA	0.656104	1.23596	NA	NA	0.147637	1.03381	NA	1.0785	NA	NA	1.50143	0.115524	1.03054	1.34515	NA	NA	NA	NA	0.349796	NA
GLYCINE_hn	NA	0.0794697	NA	0.834715	NA	NA	0.970459	0.971941	NA	NA	0.998145	1.00959	0.845011	NA	0.856475	1.05661	NA	0.811043	NA	NA	NA	NA	2.1507	NA	NA	0.70814	0.870608	NA	1.26748	NA	1.03725	0.10083	NA	3.11006	NA	NA	0.069631	NA	0.617851	NA	NA	0.936415	NA	NA	0.145248	NA	NA	NA	NA
GLYCINE_rp	0.890604	0.756546	0.583706	1.01178	1.01672	1.37457	2.19624	1.12493	2.02939	0.970878	0.738875	0.944264	0.763811	0.800114	0.800804	1.01102	0.926912	1	1.08559	0.770295	1.5874	0.0966778	4.02594	0.857859	0.412108	0.766623	1.1892	1.46381	1.00972	1.86812	1.29962	1.04538	0.953763	7.06964	0.891046	0.85948	0.384262	1.34083	0.976072	0.703285	0.701291	0.799668	2.26214	1.53031	1.54381	1.48269	0.598703	1.09998	1.41764
GLYCYLDEOXYCHOLIC_ACID_hn	0.586253	0.963919	2.12107	1.01973	NA	0.545088	0.773054	2.19325	1.82257	0.859315	0.319563	0.988366	9.69589	0.402932	0.455882	0.64343	NA	1.08112	1.07441	0.824838	NA	NA	0.918909	NA	NA	1.38387	0.484687	0.530382	0.594754	0.217554	NA	1.06727	0.826832	0.242801	NA	NA	0.87554	NA	0.568191	0.015676	1.24169	1.1218	0.72472	0.3711	0.650921	0.836738	NA	NA	NA
GLYOXYLIC_ACID_hn	NA	2.96475	NA	0.783218	NA	NA	0.918601	NA	0.837996	NA	NA	1.0175	3.63054	0.320615	NA	0.938702	NA	1.37216	0.875215	1.36864	NA	1.49347	1	NA	NA	0.318158	0.853847	0.792872	NA	0.472355	NA	0.00703034	0.890625	1.08514	NA	NA	1.30255	NA	NA	1.02936	NA	NA	0.47743	NA	1.07244	NA	1.08411	NA	NA
GLYOXYLIC_ACID_rp	0.12959	1.57131	1.35251	0.971366	0.145256	0.721334	0.316248	0.967886	0.923129	1.84773	0.65105	0.370026	0.353613	1.28466	0.382152	0.407233	0.158282	1.37765	1.1259	0.922513	0.635949	1.26513	1	0.0514133	0.828917	0.842822	1.03936	1.2605	1.08875	0.230098	1.38098	1.14952	0.346607	1.0664	0.117358	2.43692	1.2755	4.23049	0.691747	1.322	0.170672	1.26946	0.717682	0.21869	0.782831	1.02785	1.1591	6.03255	0.385942
GUANIDINOACETATE_rp	1.35359	0.832662	1.22103	0.819842	0.790983	0.897986	0.929209	1.11578	0.194393	0.863577	2.19275	0.931517	1.08244	0.560604	1.32279	0.510051	1.15181	0.863771	1.17282	1.04208	1.6349	0.948076	1.87434	0.721182	0.616916	0.913353	0.734509	1.09247	1.08273	1.00378	0.941559	0.313614	1.21623	2.31638	1.48384	1.06607	0.500483	1.10782	0.943673	0.126184	0.186243	1.20595	1.25889	0.976931	0.99036	1.90421	0.104506	1.18217	0.922255
GUANINE_rp	0.986248	0.970517	1.03386	1.0228	0.471262	1.95604	0.219394	1.40183	0.793014	1.11526	1.35752	0.964178	0.873065	0.539645	1.02768	1.0453	0.435605	1.20335	1.04212	1.1595	1.45342	1.05005	2.76546	0.37055	0.395306	0.288945	0.767582	0.514921	1.12652	1.35027	1.73177	0.694553	1.10741	44.0068	0.00381277	1.54732	0.697706	1.14153	0.984946	1.07333	0.399115	1.34805	1.3927	1.03313	0.627516	0.569518	1.19427	6.84894	4.03473
GUANOSINE_5_DIPHOSPHATE_hn	1.61032	0.107787	3.306	0.331179	0.953438	0.6836	1.2321	NA	0.576772	0.945641	0.278064	0.293345	0.629074	0.718642	0.280723	0.501592	0.468119	1.06653	NA	NA	NA	NA	1.62374	0.0420827	NA	0.0770559	0.822866	0.297919	NA	1.04801	NA	0.47641	NA	4.1989	NA	NA	0.774138	NA	NA	1.77683	10.3347	NA	2.23524	NA	5.04955	0.386516	0.743604	1.05263	NA
GUANOSINE_5_MONOPHOSPHATE_hn	0.833537	0.248001	0.255304	0.164852	0.555471	0.46056	NA	NA	0.18927	1.04604	0.0941042	0.727637	0.74937	2.04611	0.0612419	0.665762	0.577519	1	NA	NA	1.59815	0.556887	1.18054	0.726135	0.253925	2.02219	0.0445265	0.409792	NA	0.303152	NA	0.612194	NA	8.35241	NA	NA	NA	NA	NA	0.48147	0.62307	NA	0.832331	NA	3.88303	0.96064	0.0178272	0.877458	NA
GUANOSINE_5_MONOPHOSPHATE_rp	0.604876	0.311803	NA	1.0186	0.00201493	2.48622	0.474438	NA	0.289418	NA	1.40226	0.75187	0.629581	0.363319	0.882343	0.932854	0.00317295	1	NA	NA	3.32218	0.75652	1.86363	2.96913	0.0549046	1.3202	0.777267	0.495627	NA	1.19416	0.818264	0.541519	NA	3.52274	0.214279	1.71945	0.623176	NA	NA	1.48197	0.00295748	0.547206	1.49158	0.661541	1.46242	0.328093	0.578202	0.00645005	0.06957
GUANOSINE_5_TRIPHOSPHATE_hn	0.367231	1.05497	NA	2.2513	NA	NA	0.314257	1.06593	0.94237	NA	1.25159	1.08346	3.26138	1.22386	1.00047	1.22688	NA	0.58058	0.28089	0.0170452	NA	0.912324	1	NA	NA	3.83692	1.01622	1.18727	0.0130989	0.00663051	1.25658	1.51531	0.390487	1.85182	NA	NA	0.665017	NA	1.8369	0.410045	0.0761558	0.86024	0.435874	0.827396	1.10238	NA	0.0120023	NA	NA
GUANOSINE_hn	0.984242	0.80974	0.632763	0.886227	1.18425	NA	0.888138	0.0980736	0.191936	1.68223	0.637813	1.12693	0.696611	0.411195	1.04599	0.961873	0.745097	0.513874	NA	NA	1.42353	0.65878	1.42303	0.950365	0.19363	0.783732	0.764428	0.271259	0.280725	0.741841	1.25184	0.962648	NA	114.706	NA	1.11425	0.49502	NA	0.907182	1.63415	1.30225	0.569688	2.01344	1.69702	0.409539	NA	0.547546	0.597307	1.125
GUANOSINE_rp	0.801535	0.983349	0.572056	1.07497	1.03198	1.92152	0.946633	0.0112665	0.217425	1.77205	0.561659	0.42668	0.526586	0.393706	1.98606	1.14056	1.178	0.356995	1.27694	0.665292	2.35584	0.707445	1	0.984956	0.642302	0.741808	0.868996	0.246933	0.287139	0.0130992	1.16769	0.873887	1.07534	33.813	1.1124	1.13549	0.526298	0.604187	1.69896	2.0221	1.3347	1.54655	0.0197139	1.84658	0.494058	0.357794	0.424532	1.19944	1.00742
HISTAMINE_rp	1.05263	0.302152	18.9647	1.20252	0.745712	0.899659	0.567078	0.726626	0.803222	1.20704	1.00588	1.14902	0.798915	0.680878	0.782862	1.30713	1.35041	0.0654192	0.0995763	3.13454	1.40114	0.974394	2.97045	0.728329	0.0233839	0.869212	0.848182	1.26128	0.0338302	1.74211	16.4249	0.684065	0.13829	0.644712	2.00206	1.11665	0.487902	0.288853	0.0290417	1.4379	1.24898	1.26069	1.91034	2.26982	1.09599	3.10499	0.394951	1.62434	1.24686
HOMOCYSTINE_rp	1.57653	1.21278	NA	1.28191	0.955101	0.839732	NA	0.336418	1.37001	NA	1.05221	1.0143	1	0.678082	0.800956	0.847653	0.872764	1.30086	1.47319	0.101663	2.49757	1.28454	0.853095	0.686907	0.736174	1.01557	0.967768	0.794156	1.1593	0.475992	NA	0.456548	1.88595	2.33115	1.13199	1.04884	NA	0.543318	1.62863	0.523594	0.879104	0.869494	0.00263407	1.43451	0.917362	1.31124	NA	1.26517	1.05852
HYPOTAURINE_hn	0.773858	0.901408	0.907007	1.16111	1.3359	0.713633	1.06988	0.0333866	1.35241	1.13699	0.931371	0.986371	1.05814	0.911169	0.698327	0.946751	1.17847	0.748852	0.793113	1.57247	0.614628	0.598009	0.22562	1.02946	1.21011	0.955013	1.30579	1.06804	0.762647	1.78318	NA	0.879308	0.901521	0.794449	NA	1.35525	0.779486	NA	0.40135	0.672289	9.08186	0.706573	1.28208	1.1516	3.0641	1.46413	2.24557	0.842289	0.975941
HYPOTAURINE_rp	0.40907	1.20758	NA	1.55047	0.901166	1.15033	0.205392	NA	1.62988	NA	1.96422	0.82966	1.85513	0.678554	0.629465	1.18814	1.13834	1.61288	NA	NA	1.56908	0.995023	0.540284	0.864034	0.917865	0.513345	1.29681	1.10508	NA	1.36639	NA	0.932402	NA	2.84485	0.348124	1	0.586015	NA	NA	0.56615	0.91787	1.35163	1.54307	1.78705	2.47936	2.58886	0.652293	1.10874	0.929633
HYPOXANTHINE_hn	0.156998	0.00402388	0.698022	0.0426462	1.10345	0.756102	0.00455041	0.0184245	0.473173	2.24483	NA	1.052	0.530271	0.486554	NA	0.932232	0.790037	1.86522	0.0126786	5.99609	NA	0.870057	1.06681	1.02478	NA	0.35221	2.51776	1.74293	0.23068	0.475593	1.02905	2.2684	0.0103152	107.173	NA	1.23434	0.435001	NA	1.10388	0.452946	3.13613	1.32717	1.02441	0.686493	0.00118087	0.323947	2.01409	0.640009	1.49808
HYPOXANTHINE_rp	2.13832	0.520639	0.313943	0.759456	1.33109	1.52759	0.0593153	0.00281941	0.130982	2.36833	0.601868	0.403057	0.676482	0.835531	0.627478	1.07284	1.01774	1.15859	0.961976	0.858867	1.89681	0.899128	2.21213	1.0234	0.957142	0.718567	1.05646	1.14512	0.409525	0.246696	0.598068	0.482484	0.915671	19.6043	1.26175	0.92923	1.46256	0.702666	1.61616	1.81009	1.14872	1.62835	0.0004395	0.982625	0.534343	0.365133	0.864401	0.873108	1.04902
INDOLE_rp	0.374273	1.07241	1.04762	1.00451	0.912109	0.827971	1.09534	0.936715	1.30979	0.786757	1.17402	0.877849	1.04112	0.687065	0.408122	1.04585	1.64692	0.6863	2.05818	0.474386	1.20033	0.886751	1.73567	0.739272	0.7128	0.974566	0.439797	2.50938	0.953903	0.992589	1.39427	0.671864	1.86809	3.07426	1.20776	1.10617	0.61024	0.777225	1.03723	0.02637	0.267141	0.791396	1.92861	NA	1.01063	1.13178	0.559309	1.22645	0.996662
INOSINE_5_DIPHOSPHATE_hn	NA	0.986609	1.10781	0.703974	2.21632	0.375013	1.22661	0.623998	0.110707	1.71378	NA	0.665962	0.867627	2.52108	NA	1.22708	0.44291	1.09241	NA	NA	NA	1.4643	0.749117	0.899598	NA	0.811632	0.539683	2.04937	0.891281	0.921892	NA	1.64895	NA	0.546578	NA	NA	0.121654	NA	0.83249	1.02442	NA	NA	1.35862	NA	1.01212	1.56726	0.848003	0.12163	NA
INOSINE_5_DIPHOSPHATE_rp	0.621975	1.23315	1.96689	1.03534	2.06605	0.893731	0.0250077	NA	1.25378	0.395256	0.969808	0.943775	0.831966	0.782836	0.994438	0.966487	0.0245569	0.99164	1.48512	0.203294	1.78759	1.15492	1.25364	0.243285	1.56504	0.994685	0.847073	1.85811	NA	0.629332	0.590107	0.428029	0.0423398	0.448649	0.927429	1.79053	5.72023	NA	NA	0.529405	0.626573	1.00131	0.664906	NA	1.80792	1.16291	1.12268	0.167146	0.677599
INOSINE_5_MONOPHOSPHATE_rp	0.996347	0.487081	0.999295	0.664904	0.728215	1.61228	0.543022	1.91568	0.716498	1.33222	1.11224	0.907664	0.977424	0.726736	1.23247	0.816156	0.596746	1.10439	0.0928993	0.0770986	1.50349	0.875168	0.833606	0.591584	1.07133	2.08908	0.41617	0.530214	1.51359	1.00249	0.914856	0.933359	0.16512	0.396125	1.27961	0.809162	1.32143	NA	0.660504	1.4017	0.0882174	1.38118	1.65163	2.18794	0.991853	0.684231	0.628561	0.684587	0.766732
INOSINE_5_PHOSPHATE_hn	0.798685	0.09299	1.8303	0.570053	0.642549	0.854111	0.637122	NA	0.533659	2.28377	0.43661	0.0156094	1.07561	0.894346	0.37011	0.272582	0.716603	1.65424	NA	NA	NA	0.283391	0.501536	0.480653	NA	0.875063	0.991222	0.618459	NA	1.56173	1.04003	0.707964	NA	0.591586	NA	0.98131	2.92782	NA	NA	0.641701	0.370214	1.91775	0.88733	NA	2.11564	0.881951	1.46283	0.579095	0.797757
INOSINE_5_PHOSPHATE_rp	0.616505	0.159881	1.12555	0.959751	0.715801	0.939236	0.68413	0.144812	0.587233	1.53473	1.27162	0.451434	0.861903	0.676175	0.915152	1.21459	0.697665	1	NA	NA	2.26375	0.643874	0.842491	0.594352	0.787256	1.46587	0.499889	0.539181	0.684847	1.24123	0.687231	0.926848	NA	0.730272	0.971704	0.719847	1.93731	0.791069	0.986111	1.2028	0.0908395	1.04804	1.60552	0.991587	1.45161	0.752392	0.663201	0.959687	0.690967
INOSINE_5_TRIPHOSPHATE_hn	0.741356	1.14363	NA	1.02548	NA	0.769171	NA	1.01441	NA	NA	0.17801	0.682973	1.87435	NA	1.44816	1.13051	NA	1	NA	NA	0.762858	1.00298	5.13029	NA	0.781096	1.42613	0.629923	NA	1.01857	0.243071	0.702012	NA	NA	0.953668	NA	NA	NA	NA	0.594025	0.67203	5.03125	0.659529	0.232235	0.111154	NA	0.722807	NA	NA	NA
INOSINE_rp	2.00613	0.459142	0.273972	NA	1.35837	NA	0.00113389	0.0440323	0.183512	3.30387	0.439532	0.356659	0.554164	0.638739	0.538611	1.03281	0.918726	1.03097	NA	NA	1.26135	1.00437	2.13533	0.975965	0.511415	0.643725	1.04719	1.14859	0.235502	0.142587	0.560014	0.370626	NA	52.3041	1.48355	0.964543	1.40609	0.28281	1.01898	1.87078	1.21643	1.62235	0.000793004	0.875753	0.772201	NA	0.846982	0.680636	1.02487
ISOPENTENYL_PYROPHOSPHATE_hn	0.450783	0.0913826	NA	1.92558	1.8503	0.961105	NA	NA	NA	NA	0.102058	0.0501194	0.653186	NA	2.94356	0.18631	1.30975	0.50255	NA	NA	NA	NA	1.91468	1.41101	NA	1.04652	0.410284	NA	NA	0.659951	NA	NA	NA	0.517897	NA	NA	NA	NA	NA	0.218024	209	1.13178	0.305369	NA	NA	3.26483	0.117935	1.03854	NA
KYNURENIC_ACID_hn	1.11074	1.01749	0.610029	1.79731	0.893791	0.771419	0.10938	0.844388	0.422387	1.6282	0.0224702	0.418907	1.67673	0.632981	0.0125195	2.17712	1.73977	0.0114241	0.596234	1.07316	NA	1.28624	0.0411036	1.0592	NA	1.14632	0.831633	0.76521	0.59328	1.38321	NA	0.261415	1.31315	0.684035	NA	NA	0.0817831	NA	0.284361	0.485107	0.155556	1.69978	1.75752	2.50674	1.59891	0.725646	1.09578	0.603463	NA
KYNURENIC_ACID_rp	0.930491	0.0873657	0.889857	0.534427	0.237733	1.00279	1.07477	0.990045	2.27974	0.711385	NA	0.557379	1.6419	0.0202549	NA	0.447996	0.192733	1.60406	1.53669	0.742173	0.487278	NA	1.76816	0.136933	0.669616	1.97101	0.737299	0.019559	1.06274	0.60919	1.04496	1.18269	0.984315	0.948676	0.806853	1.14225	1.46998	0.094253	0.922953	0.133798	0.955607	1.465	0.00649493	0.71488	1.06234	1	1.06763	0.18298	1.30035
L_ALANINE_rp	0.528131	0.72806	1.19378	1.39494	1.1688	1.14132	0.65994	0.778558	1.1129	0.965824	0.849604	0.727226	1.21937	0.384159	0.97182	0.439455	1.11271	0.711631	0.960507	1.17108	0.568143	1.29398	0.0800655	0.963707	0.499655	1.10234	1.14566	0.372497	0.788824	1.45789	0.975496	0.476111	0.908022	1.79612	1.1679	1.16441	0.325718	0.887962	2.11702	0.0848738	1.46835	0.829004	1.88062	1.80465	1.11354	1.49677	1.06201	1.58743	0.897874
L_ARGININE_hn	0.56	1.06852	NA	0.0274396	NA	0.650298	0.454277	1.27691	1.65781	NA	0.51752	1.04978	1.40557	0.202497	1.03197	0.398296	NA	1.48081	0.820687	0.920813	NA	184.909	0.732666	NA	NA	1.03596	0.0448639	1.9104	1.05639	0.396259	0.959366	1.36758	0.92486	0.11841	NA	NA	0.347546	NA	0.66354	0.558982	979.271	1.06004	0.802614	NA	0.720564	0.911199	0.46249	NA	NA
L_ARGININE_rp	0.631627	1.11627	1.06333	1.14295	0.947546	1	1.17388	1.21757	1.16377	0.794344	1.0062	0.892802	1	0.74495	1.43734	1.16784	0.771673	1.42496	0.945513	0.883135	0.726442	0.369519	1.12837	0.898884	0.963423	1.25316	0.962962	0.827242	0.994577	1.21247	1.48402	0.992043	0.960787	0.404141	2.03398	1.08813	0.904552	1.09589	0.630846	1.2789	1.02996	0.890755	0.0202083	1.07199	0.666583	1.23706	0.693778	1.03734	1.09034
L_ASPARAGINE_hn	0.725735	3.20145	1.2723	1.63573	0.870663	0.0125064	0.292891	1.29342	3.06092	1.05388	0.829493	0.0529538	1.18364	1.46007	1.15309	1.26246	0.877985	1	1.08603	0.0402127	2.00313	0.191759	1.35423	0.653554	0.221294	4.61906	0.85291	0.482826	0.914968	2.68779	0.945982	0.7608	1.09404	0.296688	NA	1.01619	0.126108	NA	0.772566	0.428645	1.10514	2.33546	1.01528	3.25483	0.329235	0.99306	0.708415	1.2074	1.09969
L_ASPARAGINE_rp	0.0671024	1.24482	NA	2.17079	0.500605	0.58582	1.85216	0.326284	0.196175	NA	4.0425	0.0323326	1.94524	0.944703	0.0376671	1.32301	0.427039	1.22862	1.33558	0.270584	NA	2.04297	1.28555	0.252437	NA	0.987497	0.234374	0.337125	0.616824	1.15517	15.5018	3.04001	0.504414	0.651365	2.18935	1.40582	0.652686	0.295234	0.64242	0.853976	0.44154	0.0540691	1.03372	0.204099	2.01453	36.2329	0.64219	1.0377	0.354436
L_ASPARTATE_rp	1.25206	0.318229	0.618274	0.00418376	0.157376	0.929537	1.82801	0.0673511	0.607002	0.85701	1.76694	0.228869	0.656991	0.509674	0.807453	0.73341	0.155463	0.749837	0.241009	0.484763	1.92705	0.716066	10.3428	0.198969	2.36968	0.811909	0.672375	0.591346	1.51928	1.10859	1.21763	1.23109	1.07248	4.52351	1.1984	0.660037	0.670872	1.00352	2.89584	0.636351	0.819801	1.35609	2.30452	0.96898	0.133952	0.93336	0.922002	0.216857	0.655716
L_ASPARTATE_hn	0.147572	1.70008	2.66519	1.08764	0.809989	0.990343	0.00272201	0.869292	1.39092	1.81421	0.882553	1.36334	0.870341	0.521455	0.446431	0.807198	1.76824	0.659753	0.339854	5.90426	1.94504	0.998428	8.12408	0.526605	0.298458	1.79056	0.739524	0.681643	0.913926	0.481716	1.27853	2.93542	0.23207	0.514495	NA	0.725752	0.847417	NA	0.652102	0.766659	0.279281	1.08576	1.28958	1.93122	0.541262	0.824297	0.309512	0.53619	0.475482
L_CARNITINE_hn	0.00816317	0.786607	NA	0.982683	1.36726	NA	0.0673215	0.652529	NA	NA	NA	1.399	1.29488	NA	NA	0.742727	1.02093	1	NA	NA	NA	0.938555	1.05535	0.871388	NA	1.15315	0.91991	NA	1.92266	1.26208	NA	NA	NA	0.380152	NA	1.19139	2.69213	NA	0.452132	1.62623	0.018612	0.884715	1.70778	NA	NA	NA	NA	1.02233	0.941099
L_CARNITINE_rp	1.10874	0.477621	1.01539	1.57982	1.16066	1.43474	0.543463	0.222961	1.14366	0.966144	0.941471	0.668858	1	0.508827	1.71192	1.00579	1.0266	0.8555	0.427551	2.5863	1.4044	1.29853	1.16349	0.714401	1.72185	1.85112	0.687212	0.534808	0.620759	1.63545	1.14481	0.129478	0.443741	1.63259	1.2279	0.834963	1.06572	1.37214	1.35616	1.36815	0.406495	1.01995	2.12367	1.45522	1.38867	1.94834	1.02711	1.03279	0.887222
L_CYSTEINE_hn	0.33986	1.03301	6.29455	1.18801	NA	1.12768	NA	NA	0.445976	1.12761	NA	0.791662	0.740117	1.31407	NA	0.643304	NA	1.16684	0.220953	4.53102	NA	NA	0.894693	NA	NA	1.54708	1.64977	1.53278	NA	2.00209	NA	0.945239	0.435884	1.86387	NA	NA	NA	NA	NA	0.547934	0.835766	0.873757	1.38263	NA	0.979413	1.39817	1.84163	NA	NA
L_CYSTEINE_rp	0.401349	0.646432	0.748261	0.82048	0.563507	7.58282	0.918743	0.863052	0.545807	0.308575	2.27942	0.936759	1	0.811343	1.6985	0.770792	0.411107	0.166243	1.15004	1.85339	2.15094	0.676285	0.0462563	6.02302	0.888735	0.817356	0.343614	0.686746	0.811943	1.39631	1.50281	0.831421	1.77675	1.199	0.923816	7.24109	0.099873	1.05239	1.17026	1.42668	0.850159	0.601844	0.484966	0.576451	0.961358	0.417633	1.0882	0.0468402	14.9457
L_GLUTAMIC_ACID_hn	0.460674	1.14048	1.31791	0.733181	1.72473	0.594786	0.917201	1.25915	0.90249	1.00433	1.58503	0.997396	1.57788	1.17585	1.00768	1.09221	0.000573687	1.35066	0.215586	0.638741	0.966706	1.12855	1.60851	1.23968	1.1087	0.846401	0.953779	1.25256	0.800543	1.54642	0.283034	1.06338	0.179095	1.4961	NA	0.910503	1.37616	NA	0.918526	1.51427	0.655999	0.957276	1.90459	0.0909665	0.99643	0.0724998	1.19888	1.17961	0.71924
L_GLUTAMIC_ACID_rp	0.417531	1.22757	0.994786	0.957228	0.994208	1.1405	0.925423	0.837463	1.16665	1.04712	1.23672	0.989562	1.0575	1.03758	0.649196	1.00905	0.871451	1.10386	1.1167	0.359454	1.09999	1.05767	2.08762	0.808537	1.20797	1.00125	1.10887	0.891085	1.05538	1.79181	0.87146	0.990095	1.21504	7.17855	1.19791	0.724437	0.904883	1.40203	1.69809	1.54127	0.553954	0.915746	2.4999	1.18266	0.950811	1.29983	0.838535	1.05604	0.900029
L_GLUTAMINE_hn	0.571569	1.54627	1.04372	0.748815	0.934854	0.883092	6.07945e-05	1.24465	1.49157	1.0707	0.786709	0.954743	1.02248	1.89059	1.31181	2.11709	0.876385	0.765732	1.10723	1.30828	1.16205	0.110542	0.528409	0.828435	0.975308	1.03646	0.868006	1.96695	0.7521	0.0214697	1.17409	1.15548	1.05472	0.550362	NA	1.0051	0.0021786	NA	0.914874	3.60479	0.572144	1.00921	0.0653094	0.693322	0.81885	0.902559	0.000230324	0.737959	1.15251
L_GLUTAMINE_rp	0.641968	1.19173	1.16588	0.87265	0.403933	0.986277	0.728134	1.27876	0.926197	0.799287	0.782389	0.801222	0.183967	0.911972	1.39034	0.994352	0.103653	1.90539	0.878837	1.20675	7.42382	1.11801	2.8492	4.15873	0.146504	0.894963	0.935698	0.960567	0.839354	1.7969	2.21907	0.592735	0.871077	2.40707	0.882254	1.15944	1.11588	1.3549	0.735289	1.77979	0.331413	1.00271	2.96545	0.84604	1.09742	1.40472	0.691333	0.0660031	1.89734
L_HISTIDINE_1_rp	0.369181	0.706448	1.15775	1.06173	1.12232	1.00578	1.0474	1.32661	1.20895	0.863332	1.0338	0.824082	1	0.653476	1.11851	0.957585	1.0211	1.09044	0.893924	1.19355	0.848462	1.37649	0.709354	1.01148	1.32981	0.983934	0.997825	1.14971	0.970773	0.155802	1.47324	1.21514	0.789127	2.12436	0.84047	0.89163	0.811311	0.894463	0.666907	0.923555	0.858272	0.958202	2.57783	1.10359	0.698815	1.01898	0.879554	1.15859	0.845372
L_HISTIDINE_hn	0.0314807	77.9211	NA	1.40605	0.641934	NA	0.00465368	0.538851	1.21507	NA	1.2332	1.58602	1.16797	0.804799	0.57645	0.316824	0.0687856	1	0.00226028	1.81148	0.83054	1.06322	0.717382	1.07524	0.735982	0.376883	6.3069	1.03987	0.27924	0.202992	0.722113	1.11545	0.0232918	0.790882	NA	0.998944	0.0035045	NA	0.318928	0.858229	1.11685	0.982398	0.301897	0.00441427	0.526123	NA	NA	0.0775322	0.581989
L_HOMOCYSTEINE_rp	0.865529	2.12817	1.29201	NA	1.36184	1.05177	0.744127	0.0726137	1.13898	0.760205	0.945115	0.93798	0.426448	1.02424	0.659144	1.16899	0.674102	1.03246	1.15008	0.0433936	0.528172	NA	1	1.45646	1.19339	1.194	0.619015	1.03477	1.18504	0.0445712	1.55807	0.994652	1.2557	0.502509	0.706378	2.47944	1.4504	NA	1.27775	1.29564	0.601322	0.931833	0.355171	1.80861	0.60187	0.78856	0.757174	0.483565	1
L_HOMOSERINE_hn	0.156899	0.934552	NA	0.87178	NA	NA	0.00163974	0.130579	0.0102465	NA	0.654274	0.60938	0.337044	2.15631	0.248206	0.822378	NA	0.49865	1.02703	0.0123505	NA	82.5671	0.471695	NA	NA	1.34166	1.12595	0.0121509	2.14713	0.0856575	NA	1.72813	1.06487	1.18038	NA	NA	1.22607	NA	1.2156	0.923705	0.334884	NA	3.945	NA	0.0266164	NA	1.89269	NA	NA
L_HOMOSERINE_rp	0.578806	0.999115	1.08468	1.00319	1.00559	1.07694	1.06234	1.12517	1.49803	0.891147	0.668318	0.924784	0.767318	0.830516	1.05502	0.999743	0.978131	1.37715	1.02827	1.02235	1.22994	0.641919	1.6459	0.819272	1.07648	1.00088	0.899382	0.988053	0.945364	2.28078	1.05386	0.980112	0.943522	19.6929	0.951829	1.26055	1.04256	1.41681	1.02069	0.590193	0.73815	0.477782	2.1881	1.29093	0.830118	1.01955	0.785979	1.5005	0.988296
L_ISOLEUCINE_hn	NA	NA	0.713295	NA	1.08711	0.772256	NA	1.14468	NA	1.31322	0.920084	0.941948	1.58963	NA	0.904167	NA	0.967364	0.913486	NA	NA	0.677531	NA	0.444155	1.0525	1.17617	NA	NA	NA	1.0241	NA	0.525837	NA	NA	NA	NA	0.935157	NA	NA	0.811485	NA	NA	1.0902	NA	0.82969	NA	1.00795	NA	0.773966	1.72558
L_ISOLEUCINE_rp	0.555843	0.896564	0.976228	1.0667	1.17248	1.00949	1.26117	1.14523	1.22225	0.831297	1.11536	1.06475	1.04605	0.905617	1.11589	0.962601	1.14283	0.997861	0.981506	1.06149	0.913768	1.13999	0.804671	1.25887	1.60944	1.01523	0.958985	0.91302	1.04261	0.900094	0.916716	0.971374	0.966121	0.802871	1.1086	1.02658	0.842182	1.22178	0.991219	0.989527	2.47056	0.958581	1.32471	0.905777	0.903983	0.933226	1.06073	1.42269	1.09765
KYNURENINE_hn	22.8577	0.988704	NA	0.883967	1.03353	NA	1.58785	1.80238	2.60614	NA	NA	1.01082	2.10789	0.474321	NA	1.57737	0.666257	1.86713	1.05407	0.422356	0.860288	NA	1.45374	0.141413	0.72454	1.64888	0.888539	0.769109	1.18603	2.13981	NA	0.931883	1.03941	0.39283	NA	NA	1.4152	NA	0.339659	0.279839	1.73564	1.20598	2.21211	0.667933	1.09301	NA	NA	1.18181	NA
L_KYNURENINE_rp	8.56631	0.985356	1.11658	2.25072	0.992432	0.997279	1.05494	1.41347	1.59833	0.665892	0.765609	0.947561	1.31174	0.576853	1.27843	0.970478	1.04902	1.11382	0.706133	0.821002	1.42948	0.986713	1.54932	0.706079	1.40429	1.36056	1.62429	0.521452	1.11745	1.73278	0.840849	0.862789	1.13759	0.2974	0.881875	0.757527	1.07331	1.05802	0.935393	0.389703	0.997442	1.27783	0.000722021	0.653678	0.962316	1.00621	0.848062	1.52326	1.43322
L_LEUCINE_rp	1.03876	1.07876	0.989359	1.04492	1.09596	1.02368	1.18919	1.11044	1.24136	0.791356	1.12263	1.03467	1.01388	0.881429	1.07941	1.06016	1.07643	1	1.00956	1.17163	0.934828	1.19744	0.807463	1.26354	1.6583	0.934903	0.948827	0.88681	0.998857	0.876159	1.02982	0.994936	1.03	0.729909	1.08933	1.03368	0.853521	0.742771	0.964753	1.00463	1.66143	0.994829	1.24735	0.913726	0.917401	1	1.05026	1.37011	1.07072
L_LYSINE_1_rp	0.503063	1.3432	1.12943	0.994245	0.727634	1	0.763238	1.6616	0.860739	0.980777	0.820808	0.699538	0.847175	0.791457	1.03638	0.990047	0.623576	1.08843	0.815873	1.36576	1.3066	1.05899	1	0.713196	1.22069	0.877308	0.969481	1.62806	0.826079	0.0599231	0.583499	0.958334	0.853936	3.4522	0.597621	0.875018	0.850402	0.503275	0.91672	1.29976	0.331587	0.897059	0.0696961	1.01278	1.09697	0.968068	0.749591	0.903028	1.00908
L_LYSINE_hn	NA	1.46086	0.864722	0.763824	NA	NA	0.000285942	1.14066	0.769292	1.06233	0.744809	0.93069	1.52798	0.000119143	1.26995	0.0408971	NA	1.49932	0.782038	1.28114	1.67081	16.7667	0.50117	NA	0.530233	1.07348	0.908324	0.000108725	0.803485	2.50401	1.21162	1.17874	0.747838	0.502979	NA	NA	0.000362081	NA	0.850841	2.95867	NA	1.06721	0.409279	0.693589	0.827349	NA	0.00123353	NA	NA
L_METHIONINE_hn	1.01812	0.464116	1.06958	0.774494	1.06223	0.706254	1.23978	1.66705	1.40388	0.964379	0.767767	0.961283	1.77868	1.0375	1.01735	0.940161	0.738347	1.56283	0.865481	1.24084	0.642723	1.84043	0.855915	0.730604	1.03411	3.63371	0.771222	1.11705	1.03982	1.74311	1.09713	1.04986	0.921273	18.7121	NA	1.32862	0.902237	NA	0.918374	0.899539	1.26238	1.0532	1.40473	0.773963	0.680549	0.864319	1.4421	1.32592	0.931362
L_METHIONINE_rp	0.455833	2.26659	1.11072	1.00155	0.918008	1.03226	1.06853	1.52755	1.19645	0.74667	1.12155	0.943892	1.37868	0.868967	0.499791	0.896096	0.98943	1.10378	1.0493	1.16154	1.41597	0.895699	1.08055	0.670539	1.33926	1.0233	0.72082	0.956471	0.972628	1.49817	0.885918	1.11537	0.90619	0.693609	0.782063	1.03128	0.699355	1.21595	0.942608	0.815539	0.436524	1.0372	1.26418	0.887188	0.53758	0.813615	0.79689	1.64385	0.773199
L_ORNITHINE_rp	1.01377	2.60212	1.14909	1.22584	0.790457	0.737892	2.01417	0.840233	1.21845	0.511897	1.00118	0.958012	0.768477	0.55044	0.789704	0.961649	0.800004	0.768149	0.691358	1.62221	1.0452	0.841999	0.751748	0.461876	0.783129	1.39043	1.46072	0.750577	1.36591	1.99075	1.22248	1.09817	0.746599	0.155861	1.66666	0.876031	0.697953	0.626589	1.27454	0.550857	0.622451	1.07575	2.33854	0.959654	0.378027	1.02006	0.895354	1.55214	0.965497
L_PHENYLALANINE_hn	0.750527	0.981036	1.00075	0.820964	1.25929	0.698003	1.10935	1.24112	1.38773	1.01543	0.897594	0.997179	1.57973	0.927297	0.907658	0.901676	0.767143	1.00941	0.947135	0.905258	0.503381	0.921013	0.736088	0.870434	1.01713	0.452353	0.854446	0.972371	0.881686	1.4001	1.05348	1.12601	0.987718	1.29588	NA	1.03258	0.990406	NA	1.03334	0.732666	1.81188	1.04902	1.4561	0.769269	0.661051	0.846334	1.51394	1.11821	1.09789
L_PHENYLALANINE_rp	0.785095	0.953265	0.26287	0.977582	0.000298761	1.00909	9.78015e-05	0.977341	1.23387	1234.69	1.11422	0.933526	1.18077	0.803123	1.04277	0.964982	0.00182265	0.992609	1.00392	0.969198	6.34681e-05	1.1201	1	0.0526663	2.63641e-05	0.824105	0.894746	0.826008	0.946667	1.14856	1.10427	0.937201	0.944142	1.127	1.14892	1.01562	1.17891	1.05085	0.92882	0.950528	1.08403	1.058	1.4055	1.01718	0.933977	0.967391	0.948755	3.11034	1.03196
L_PIPECOLIC_ACID_rp	0.00495257	2.29458	0.00167458	1.11042	2.22012	0.993998	1.06999	0.819237	0.022023	0.260305	0.637005	3.38583	0.708627	2.91029	1.04592	0.230209	1.45298	0.929462	0.0065518	0.0315657	0.0199475	1.03893	1.11083	1.54984	2.05967	0.0149995	1.77489	0.0280308	1.36198	0.48287	1.03977	1.03045	2.31536	0.0595284	0.77832	1.11426	1.06028	0.0193639	1.25043	2.41927	2.64725	0.00744425	0.536336	0.651988	1.45463	0.979324	0.0388108	1.00749	0.684801
L_PROLINE_hn	0.714052	0.706201	0.872045	0.00120629	1.62263	0.523746	0.483086	1.16948	1.51157	1.04213	1.09577	0.968474	1.54885	1.06379	0.735212	0.00714393	1.18214	1.31017	0.891016	2.32351	0.488779	0.760395	1.62055	0.886759	0.290314	1.33906	1.74678	0.957827	1.4459	1.63006	1.00667	0.705894	0.0721975	0.26244	NA	1.25721	1.11345	NA	1.03415	0.0465818	1.11698	0.704957	1.90335	1.51501	1.17221	1.84306	1.23361	1.00941	1.02313
L_PROLINE_rp	0.501787	3.23184	0.991345	2.74089	1.28033	0.830028	0.728722	0.991096	0.198114	1.12638	0.517063	0.977879	1.18192	0.439257	0.69462	0.382619	1.56913	1.06498	0.536889	1.89252	0.910938	0.0885001	1.70619	0.825887	0.345267	0.43224	1.51214	1.15299	1.0699	1.41255	1.0777	0.326726	0.52615	1.00815	1.60255	1.01025	0.429051	0.964161	1.03596	0.225243	0.244623	0.631353	2.12976	1.5626	1.18371	1.46029	0.939206	1.2749	0.886846
L_SERINE_hn	0.899617	0.869612	0.700255	0.806557	0.938836	0.636243	2.389	1.23299	1.29226	1.07145	1.32612	1.06681	1.07686	1.03085	0.791449	0.867525	0.955756	1.05273	0.230888	1.9992	0.95896	1.16348	0.720044	0.834674	0.99535	0.192512	1.46138	0.965049	0.396313	0.00116907	1.1134	1.14635	0.290296	1.45703	NA	1.03077	0.000220731	NA	0.938354	0.555131	1.27857	1.82035	5.02604	0.939501	1.13664	1.11459	0.000224811	1.04456	59.3191
L_SERINE_rp	0.82404	1.11319	1.14889	1.05279	0.86689	1.34503	0.547229	1.2763	0.860072	0.924615	0.854703	0.843367	1.18747	0.56667	1.31421	1.06584	0.679602	1	0.179354	3.26967	2.13262	1.22711	1.08131	0.908161	1.56079	0.43264	1.54971	1.01376	0.513232	1.2508	1.23585	1.53611	0.202526	1.80022	1.10333	1.08975	3.13034	1.09395	0.902481	0.377913	0.805984	0.947081	1.85058	1.36205	1.1135	1.13786	0.650932	1.13892	0.944454
L_THREONINE_hn	1.16127	1.02676	0.918047	0.76623	1.48297	0.765767	1.03332	1.18412	0.0249558	0.608447	0.896915	1.00268	0.758182	0.0315885	1.16831	0.00692367	1.11325	1.21624	0.863565	1.01409	0.867867	2.16824	1	1.0377	1.10994	0.726141	0.735089	0.00898875	1.34403	0.927307	0.870379	1.1123	0.888892	3.77854	NA	0.0014588	2.35388	NA	0.451991	1.20351	2.16962	0.966882	2.00543	1.00942	0.906954	1.0041	0.0206372	1.08626	0.98572
L_THREONINE_rp	0.665858	2.76355	1.19315	0.892566	0.919731	0.913745	0.870078	1.09371	1.51303	0.950282	0.79315	0.898589	0.849089	0.881538	0.769485	0.978038	1.10983	1.22368	1.04762	1.01514	1.34951	0.813651	1.53182	0.965029	0.962852	0.830116	0.868736	0.865518	0.93301	2.38181	1.22568	0.960554	1.01254	16.2045	0.928034	1.04405	1.01594	1.12008	0.997485	0.582192	0.733743	0.68649	2.19371	1.31413	0.870098	1.02166	0.809189	1.39369	1.0008
L_TRYPTOPHAN_hn	2.08236	0.571484	0.91417	0.851618	1.15865	0.762123	0.820276	1.14608	1.4048	1.16213	0.91746	0.92535	1.10895	0.88829	0.789919	1.15551	0.00333078	1	0.974836	0.891988	0.161952	0.83836	0.796535	0.846848	0.962189	1.04314	0.807961	0.914076	1.06092	2.32517	0.945431	1.21239	0.989058	1.77316	NA	0.864906	1.02806	NA	0.829444	1.09447	4.395	0.971391	0.000805441	0.659507	0.651185	0.925804	0.00727445	1.08384	1.56342
L_TRYPTOPHAN_rp	0.879855	0.926789	1.24478	0.934951	1.51639	1.03552	4.18256e-05	0.976409	1.17949	0.944648	0.866281	0.905819	1.01706	0.82446	1.03201	0.950213	1.37649	0.958933	1.01163	0.974069	0.00018505	1.10596	1	1.21138	0.00010417	0.853118	0.851996	0.802655	0.982897	4.73813e-05	0.920588	0.949952	0.980483	0.991216	0.346237	0.827245	2.57689	0.971529	0.977276	0.921012	1.63103	0.985134	0.000253865	0.781756	0.94361	0.976049	1.07532	0.000588678	1.24162
L_TYROSINE_hn	2.79667	1.58084	0.897093	0.830716	1.17369	0.00112894	NA	1.74674	NA	1.05638	0.95684	1.00298	1.60669	NA	0.813613	0.826783	0.589239	1	1.46578	0.678221	0.236239	NA	0.588709	0.81365	1.04633	0.990982	0.968273	NA	1.29264	0.735828	0.952419	NA	1.01858	0.865889	NA	0.983266	NA	NA	0.991756	1.10453	6.41474	1.05988	1.22867	0.683514	NA	0.928348	NA	0.870359	1.00957
L_TYROSINE_rp	0.457531	0.944934	1.01089	0.973095	1.23183	1.11617	1.09703	0.168492	1.24348	0.988791	0.916928	0.933045	1.2834	0.90447	1.31251	0.997066	1.05142	0.898527	1.11561	0.664288	0.875865	0.964325	0.420212	0.822054	1.49965	0.0227728	0.886577	0.897436	0.564924	1.1859	0.0252493	1.03371	0.988314	1.25561	0.00452165	0.959089	0.919205	0.00509078	0.614548	0.989341	1.25647	0.895469	1.38469	1.07385	1.01914	0.860102	0.972029	0.412395	0.962571
L_VALINE_hn	NA	NA	NA	NA	NA	NA	NA	NA	NA	NA	0.958857	0.974863	2.08963	NA	0.900075	NA	NA	1.72747	NA	NA	NA	NA	1.13086	NA	NA	NA	NA	NA	NA	NA	1.10671	NA	NA	NA	NA	NA	NA	NA	NA	NA	NA	1.17666	NA	NA	NA	NA	NA	NA	NA
L_VALINE_rp	0.657434	0.668409	1.04065	0.96374	1.2273	0.955546	1.14768	1.23595	1.40586	0.831258	1.24213	0.972589	1	0.758423	0.973096	0.522454	1.22612	1.31091	0.986437	1.09952	0.745693	1.22625	0.85476	1.00722	1.82867	0.432148	0.634436	0.883745	0.988987	1.02832	0.902884	2.18266	0.946628	1.15255	1.00122	1.20295	0.540849	0.935022	0.927784	0.837862	0.646904	0.71566	1.15905	0.874573	1.10523	0.868337	1.17571	1.60832	1.00515
LACTATE_hn	1.11727	0.0856575	1.08195	4.41345	1.48561	0.495516	NA	0.00243988	7.83576e-05	1.14684	0.00436113	0.906146	0.593189	0.000120924	0.00299745	0.00524919	1.065	0.827545	0.000590826	0.00299867	1.37543	NA	3205.74	0.869636	0.453454	0.488871	0.00123991	2.21975e-05	1.12508	0.891312	1.00374	1.05207	0.0019342	1.2799	NA	0.88289	NA	NA	2.24877	0.000176709	0.835912	0.913096	1.32122	NA	1.30977	1.22869	0.000723933	0.945326	1.00019
LACTATE_rp	0.100222	0.925968	NA	1.07045	0.214092	0.475277	1.74108	NA	1.70178	NA	1.93984	1.31608	1.35086	1.12762	4.08722	0.825724	0.57297	1	NA	NA	0.86456	0.986116	0.863094	0.57297	0.162194	0.383346	NA	0.834769	NA	1.15776	NA	1.31772	NA	8.8937	0.335142	2.09962	0.377587	0.717762	NA	2.0249	0.620541	2.01802	0.707685	NA	0.390831	1.50471	0.759199	0.194279	0.813366
LINOLEATE_hn	0.0379057	1.697	1.16091	1.41376	1.11043	17.2735	0.987323	1.42377	4.36013	1.0505	0.573405	0.754213	2.54969	0.778604	0.953864	1.89298	0.455434	1.55706	0.909571	0.469728	1.70614	1.0997	0.748593	1.11242	0.534191	0.450765	0.377352	0.860711	0.682418	0.341777	1.3715	2.10176	0.639837	1.50088	NA	0.545786	0.826931	NA	0.550813	1.0589	0.489577	1.79544	0.454057	0.453404	1.04393	0.345193	0.758335	0.723836	0.991862
LINOLEATE_rp	0.409277	2.21028	1.5303	3.38002	0.684753	0.543123	1.32317	0.278347	0.673948	0.625941	1.5043	0.460528	1.56177	1.91539	0.98286	0.835049	0.729913	0.990824	0.420621	0.758845	1.48383	0.803638	0.834612	0.926896	1.24596	1.63382	0.359495	0.576031	1.19361	0.595242	1.33827	1.17432	1.88112	1.00864	0.267327	0.827292	0.961255	0.330657	0.404792	0.528091	0.851024	0.414955	1.20153	0.407791	9.99276	1.02362	0.48682	0.783435	1.18042
MALATE_hn	0.0613402	2.36689	1.69373	0.664495	0.00751682	0.869959	0.0732705	NA	0.814665	0.994981	1.24581	1.30218	2.46303	1.47931	0.731717	0.558638	3.5019	2.05269	1.09253	0.780954	0.325628	0.0222291	2.58829	0.0073757	0.162177	1.84938	1.53414	0.89756	NA	2.57857	0.690599	1.84378	0.744569	0.53006	NA	0.257714	0.00032209	NA	NA	1.43178	1.20476	0.767927	2.46899	2.12293	2.52194	2.34049	0.599422	0.00634086	0.381954
N_ACETYL_D_GLUCOSAMINE_hn	1.28058	1.3539	NA	0.111091	NA	NA	NA	0.00263033	NA	NA	0.0394662	1.29029	2.1353	NA	0.0396652	2.80488	NA	0.954991	0.499201	1.17409	NA	1.15781	0.423497	NA	NA	0.867144	0.35955	NA	0.00223109	1.04351	NA	NA	0.595532	0.532548	NA	NA	NA	NA	0.00611873	2.25074	0.0718294	NA	0.149566	NA	NA	NA	0.523487	NA	NA
N_ACETYL_D_GLUCOSAMINE_rp	0.217481	0.77993	1.31653	1.09976	0.825737	0.711967	0.475275	0.506586	0.782418	0.995896	2.05691	0.128553	0.875536	1.36163	0.662028	0.710103	0.89749	1.37513	0.917834	0.716613	1.40835	1.68336	1	0.614494	1.01369	0.886868	0.701873	0.410264	0.592549	0.0108867	1.02171	0.442186	0.946473	1.02011	0.608712	0.689319	0.736699	1.35737	2.25203	1.50276	0.199073	0.740324	0.00727115	1.08606	0.306899	0.537547	0.748481	1.05657	1.00428
N_ACETYL_DL_SERINE_hn	NA	NA	0.807954	NA	1.76688	0.964881	NA	1.32928	NA	110.117	0.69243	0.946601	1.32733	NA	0.976699	NA	1.69304	1.58274	NA	NA	2.50284	NA	1.53436	1.19642	0.215178	NA	NA	NA	0.719632	NA	NA	NA	NA	NA	NA	1.1282	NA	NA	1.04681	NA	NA	0.876357	NA	0.891113	NA	2.04797	NA	1.34979	1.11224
N_ACETYL_DL_SERINE_rp	0.469758	1.42564	0.973776	0.933946	1.5089	0.922182	1.06575	0.835757	2.23685	0.637338	0.876254	0.953746	0.84665	0.243779	1.22202	0.63412	0.396559	0.927279	1.04694	1.06825	0.00381691	0.767143	1.03592	0.440253	0.0237884	0.527463	0.909277	0.476584	0.923039	0.0697606	0.699116	0.963522	1.13823	1.12364	0.811885	0.38608	1.33813	0.0139561	1.07343	0.170653	2.03022	1.07737	0.886419	0.819011	0.77199	1.16808	0.966755	1.59084	1.00425
N_ACETYL_L_ASPARAGINE_hn	0.232549	1.54071	3.0288	1.1926	1.27482	0.409835	0.0202555	0.539919	1.26467	1.68875	1.52601	1.88913	3.80179	0.83889	1.16255	1.00592	1.59059	1	0.725132	0.880669	0.156495	0.59523	0.98381	0.648583	0.937467	1.89606	0.92313	1.44465	0.867345	0.519829	0.685926	1.97891	0.168641	1.28691	NA	1.4061	0.936155	NA	1.78627	0.00274919	0.296504	0.772531	0.759622	0.90766	1.03275	2.19993	0.706813	0.863011	1.0356
N_ACETYL_L_ASPARAGINE_rp	0.605237	1.01859	1.44197	NA	0.948129	0.945253	0.79215	1.0091	1.33096	0.784736	0.765776	1.00246	0.829402	0.591247	1.45047	1.09608	0.572855	1.43645	0.933689	0.935062	0.726617	NA	1.60404	0.598609	0.938181	1.47727	NA	0.92208	1.04423	1.01969	1.13606	1.04523	0.961561	0.12523	0.593939	1.0274	0.768002	1.06374	0.705878	1.36248	0.763691	1.12585	1.37816	0.966024	0.762292	0.9357	0.697257	1.28241	0.925776
N_ACETYL_L_ASPARTIC_ACID_hn	0.526446	1.59768	NA	0.817678	2.07247	NA	0.105201	0.00108326	1.30174	NA	0.0800667	0.276785	NA	0.827819	0.0144769	0.0503378	0.00979497	NA	1.26368	0.065481	0.266758	0.304274	NA	1.46373	0.562705	0.974865	0.999805	0.896725	0.183618	3.02589	13.191	0.514025	1.27743	0.0729992	NA	0.491538	0.251725	NA	2.85354	0.0100956	1.10451	1.5339	2.54827	NA	0.619511	NA	0.513154	1.42323	1.31791
N_ACETYL_METHIONINE_hn	0.702592	0.117973	0.159823	0.979368	1.17069	0.680607	1.41172	2.33697	0.635224	0.748498	0.468276	0.408368	0.758078	0.960901	0.116489	0.131388	3.3803	1.70445	1.15535	0.00411323	NA	0.473821	9.31752	1.15215	NA	0.536522	0.612537	1.57383	0.489042	1.24152	39.4021	1.55119	2.99796	1.25946	NA	NA	0.796176	NA	1.38123	0.424134	1.11148	0.892351	1.07966	0.956861	1.15758	1.02776	0.776803	0.328954	NA
N_METHYL_L_GLUTAMATE_rp	0.579798	0.853227	1.42845	1.18717	1.2527	0.911883	1.07473	0.436991	2.50656	0.89063	0.217715	1.11554	1	0.339732	1.02743	1.08097	1.16896	1.06469	0.705081	0.986507	0.198932	0.660738	0.300636	1.08477	0.369485	1.05103	0.869978	0.31124	0.385791	0.867915	0.776062	0.573315	0.599672	2.31157	0.614936	0.464499	1.01529	0.848504	1.69034	0.218554	0.388621	1.46855	0.640254	1.077	0.708501	1.06299	0.233969	1.00604	0.926309
N_PHOSPHOCREATINE_hn	0.231884	7.49884	NA	0.0265549	2.13399	1.07604	0.285974	NA	1.18005	NA	0.772981	1.02662	1	1.21261	1.22166	0.915455	1.39603	2.19238	3.50064	0.672367	4.69219	NA	1.09714	1.22125	0.484569	2.83116	1.0769	1.1166	NA	4.0357	NA	0.729231	0.177482	0.0328183	NA	NA	1.40066	NA	NA	0.000145308	0.996047	1.15477	1.61379	0.780571	1.35476	0.341264	0.360722	1.7553	NA
N_TRIMETHYLAMINE_rp	0.956522	0.878494	1.394	0.858083	1.02919	1.49741	0.763724	0.558118	1.11845	0.713375	1.08668	0.964629	1.08776	1.24702	1.76527	1.28903	1.56102	1.06692	0.734847	1.28266	1.18381	1.23839	1.02518	0.938948	1.79015	2.49386	1.30707	0.866359	1.00401	1.11071	1.18546	2.86802	0.883135	1.38676	0.228914	1.56002	0.92425	4.49341	1.05372	2.54171	0.520463	0.886617	1.31351	0.826262	0.653909	0.75838	1.25054	1.31448	0.732727
N_N_DIMETHYL_GLYCINE_rp	0.685901	0.921983	1.05139	1.12854	1.06307	0.748921	0.959233	1.18576	1.26563	0.733116	0.953721	0.946468	0.862372	0.990332	1.2208	0.579307	0.929817	0.987573	0.763994	1.18842	2.16249	1.01673	1.39713	0.757984	1.26342	1.53898	0.998965	1.04585	0.594834	1.22284	1.37345	1.84401	0.770959	1.07739	1.51412	1	0.482433	1.09765	0.8027	1.50987	0.563642	1.21797	1.4189	1.28883	0.342368	1.09894	0.843602	1.1691	1.02977
NAD_hn	1.01189	0.825064	1.18549	0.807854	1.58979	0.769842	0.763692	NA	1.12073	1.81017	0.778441	0.940616	2.5381	1.21638	1.28935	0.971444	1.21367	2.23736	NA	NA	3.16528	0.780903	1.3054	1.075	0.214428	1.49808	1.01801	1.02661	NA	1.82303	1.16761	0.479948	NA	0.59643	NA	0.235559	1.03476	NA	NA	0.986771	1.94845	0.847492	1.0403	1.72285	2.28445	1.70836	1.26435	0.960529	1.03636
NAD_rp	0.52999	1.48346	0.44937	1.04975	1.43915	NA	0.639767	NA	0.948103	1.76841	0.77213	0.86855	0.974427	1.09274	0.979716	1.06553	1.11891	0.954439	NA	NA	1.18932	1.15007	0.65348	0.891633	1.39068	1.09835	1.02956	0.847988	NA	0.00503994	1.04471	0.551554	NA	0.233566	0.634582	0.724885	0.578367	NA	NA	1.14792	0.647433	1.09302	0.00401831	1.24056	1.66399	NA	0.711471	1.30017	0.558318
NADP+_hn	NA	NA	NA	NA	NA	NA	NA	NA	NA	NA	0.0810877	0.150473	NA	NA	0.0921013	NA	NA	NA	NA	NA	NA	NA	NA	NA	NA	NA	NA	NA	NA	NA	NA	NA	NA	NA	NA	NA	NA	NA	NA	NA	NA	0.330614	NA	NA	NA	NA	NA	NA	NA
NICOTINAMIDE_MONONUCLEOTIDE_hn	1.02451	0.320613	0.623745	1.73246	1.84264	1.70801	1.41273	NA	0.893761	2.14053	1.16405	1.66222	1	1.28502	1.56342	0.930633	1.39292	0.751499	1.44525	0.00640979	0.532338	0.99742	2.34162	0.867485	1.02946	1.62742	0.0045326	1.3302	NA	1.21699	1.68665	0.470541	1.29991	0.494449	NA	1.06652	0.989234	NA	NA	0.764835	1.64799	0.56463	1.34439	2.55439	1.04228	0.403711	1.42132	1.27158	0.682679
NICOTINAMIDE_MONONUCLEOTIDE_rp	NA	0.279746	0.558111	0.921923	1.03843	1.63892	0.152331	0.0124058	2.22455	1.01921	0.36929	0.84736	1.30699	0.982832	1.06783	1.99463	1.13488	1.47924	NA	NA	2.04484	0.541621	0.196927	0.646658	1.24515	1.12009	1.16936	0.478335	0.0796683	0.794366	0.656114	1.00575	NA	0.0291805	1.39138	0.50671	0.0678672	NA	2.51476	0.498356	NA	2.13187	0.495385	1.59122	1.3744	1.19665	0.157445	1.16079	0.942181
NICOTINAMIDE_rp	0.381901	1.69505	1.27502	1.03846	1.00828	1	0.573375	1.01458	0.893659	0.501872	0.889225	1.09258	0.884494	0.89956	0.951133	0.876983	0.813025	1.08164	0.963998	0.839696	1.49004	0.867312	0.839193	0.838802	1.36273	0.911941	0.849514	1.0814	0.945094	0.951573	1.01893	3.54407	0.953648	0.66965	1.15527	0.981736	0.71299	0.409555	1.00031	1.09417	0.450081	1.07494	1.25186	1.09479	0.290115	0.823141	0.622412	1.00203	1.12642
NICOTINATE_rp	0.280559	1.05079	1.37805	1.17645	0.852205	1.13041	0.615105	1.18491	1.05231	0.578698	0.952772	0.387763	0.82624	0.9794	1.29415	0.944894	0.963648	1	1.18701	0.802017	1.71053	0.991884	0.735757	0.83633	1.2209	0.981139	0.900127	1.29284	1.06752	0.111583	1.00905	0.687331	0.967857	1.04625	1.12811	1.16861	0.698689	0.249331	0.962774	1.00029	0.385825	1.06845	0.217977	1.03948	1.07618	0.804132	0.72763	0.938527	1.24795
O_ACETYL_CARTINE_hn	0.377317	1.04149	0.846312	0.906346	1.52482	0.377416	NA	0.00434746	0.502965	1.68495	NA	0.159458	1	1.12341	NA	1.71926	0.903929	2.16946	0.742335	1.51875	NA	1.82707	0.873042	0.802357	NA	0.984564	0.238147	0.162244	1.20314	1.06991	6.4059	1.55175	2.61835	3.2312	NA	NA	NA	NA	0.0665584	1.32297	0.652126	1.77916	1.81607	0.438573	0.908554	0.984761	0.679223	1.00633	NA
O_ACETYL_L_CARNITINE_rp	2.07424	0.344804	1.50239	1.94455	1.03966	0.79652	0.570434	0.122705	0.0426623	1.00984	0.693544	0.982485	1.15231	1.02163	1.78181	0.977532	1.02898	1.48031	1.23544	0.327693	1.36995	1.04885	1.26373	0.808285	1.43836	12032.6	1.40516	1.15335	0.388836	3.47808	0.961435	0.656896	0.815854	3939.26	0.872424	0.643485	1.21921	1.77329	1.81234	0.764058	0.535891	0.787235	0.000172774	1.62466	1.95787	3.27566	0.000448397	0.994756	0.734356
O_ACETYL_L_SERINE_hn	NA	0.180737	0.807954	0.572131	1.76688	0.964881	1.03099	1.32928	1.00174	110.117	0.69243	0.946601	1.32733	0.995097	0.976699	0.513731	1.69304	1.58274	1.84083	0.146652	2.50284	0.417047	1.53436	1.19642	0.215178	1.84262	0.718273	1.36913	0.719632	2.7199	NA	0.617945	1.94255	0.970538	NA	1.1282	1.20765	NA	1.04681	0.716757	NA	0.876357	0.0554889	0.891113	3.45633	2.04797	0.239807	1.34979	1.11224
O_PHOSPHO_L_SERINE_rp	0.346608	1.93795	0.654786	1.35795	1.17589	1	1.3166	NA	1.08661	1.05626	0.795606	1.10475	1.28192	0.333977	0.329858	0.9226	1.09086	0.788537	NA	NA	1.15505	NA	3.64456	0.683645	0.370386	0.947037	1.02422	0.421442	NA	2.83741	1.41513	1.39777	NA	2.45634	0.00446189	NA	0.238402	NA	NA	0.159325	0.401164	0.689204	1.51552	1.26273	1.10042	1.33939	0.644386	1.32899	NA
OROTATE_hn	1.25499	0.00702347	3.62102	0.0010874	0.0603849	NA	0.273638	0.314279	0.000123344	0.30121	1.37327	1.34982	1.63423	1.66543	0.892775	0.953436	1.09926	0.890118	0.0138611	0.0128428	0.672472	0.978761	1	1.0859	1.16163	2.96179	0.877397	2.57023	1.43401	2.38468	1.53589	201.56	0.165312	0.0427182	NA	1.11593	0.131469	NA	0.114076	0.0147306	0.352381	0.614551	1.94706	NA	0.00618577	NA	0.891565	0.726593	0.744048
OXALOACETIC_ACID_hn	0.463902	0.391118	NA	0.933476	NA	NA	NA	NA	0.707674	NA	0.166065	0.686533	2.7832	1.36256	1.90596	0.730891	NA	2.26361	NA	NA	NA	NA	0.615035	NA	NA	1.04301	0.662302	1.51415	NA	0.359934	NA	0.439868	NA	0.81225	NA	NA	NA	NA	NA	1.42033	0.208909	NA	0.465354	NA	0.325131	NA	0.17142	NA	NA
OXALOACETIC_ACID_rp	0.113979	1.36444	3.55842	0.477709	0.632103	0.18906	1.97746	0.415136	0.374048	0.462157	0.88076	0.803075	0.473123	0.496492	0.155335	0.545522	1.07654	0.949868	0.154134	3.52284	0.714437	0.274731	1	0.747791	0.235297	0.825244	0.708537	0.0432183	0.53642	1.29331	3.31515	2.79331	1.05598	0.72169	1.84033	0.470284	0.748764	0.493327	0.681428	0.430042	0.305622	1.47797	1.17776	0.0777477	1.07495	0.382144	0.212198	1.53867	1
PALMITATE_HEXADECANOIC_ACID_hn	0.998733	1.10357	NA	1.18817	NA	0.53808	0.10107	0.961661	0.601877	NA	0.242334	0.7327	3.07722	0.678225	0.2037	1.5799	NA	1.01004	NA	NA	0.948886	NA	0.679087	NA	1.22236	0.859679	1.58111	1.17102	0.557063	0.463887	0.731269	1.35753	NA	0.477464	NA	NA	1.88795	NA	0.398559	0.782549	1.43174	0.0464338	1.15344	NA	0.532243	1.18588	0.0197923	NA	NA
PALMITATE_HEXADECANOIC_ACID_rp	0.286497	1.01515	1.1027	1.31729	1.26377	1.87338	0.309114	0.407595	NA	0.562031	3.84683	0.58925	0.952678	NA	0.404702	1.31452	2.37272	0.98847	0.695841	0.842323	0.739563	NA	1	0.569258	0.826829	0.994422	0.18528	NA	1.08589	0.53958	0.732667	NA	1.53204	0.570093	2.01899	0.849419	1.56832	0.431504	2.57771	0.93407	0.495755	0.654767	1.02739	1.57944	NA	0.678126	0.933525	0.779696	2.4506
PHENYLPYRUVIC_ACID_rp	0.202145	1.34611	NA	NA	1.28674	NA	0.739245	NA	NA	NA	2.33538	2.14893	1.58172	NA	2.41092	0.311888	1.10589	0.760475	NA	NA	NA	NA	1.57122	0.787758	NA	1.40512	NA	NA	NA	0.988328	1.52375	NA	NA	1.23416	1.80066	0.807347	1.37519	NA	NA	1.54907	0.397826	0.0996058	1.59967	1.12972	NA	NA	NA	1.1977	0.724542
PHOSPHO_ENOL_PYRUVIC_ACID_rp	0.460817	0.653509	1.30652	0.944732	1.13628	0.78066	NA	1.32766	1.78435	0.985834	1.05405	0.850656	1	0.913315	1.03493	0.494413	1.08022	0.774958	1.1499	1.06212	1.3247	0.880745	5.22224	0.715801	1.31808	0.998162	0.996587	1.325	0.815304	0.922426	1.22707	1.76558	0.903451	0.776323	0.705271	0.970762	NA	1.65467	0.187823	0.92952	0.390655	0.215521	0.716202	1.38768	0.602243	1.42491	0.904183	1.27095	0.886907
PHOSPHO_ENOL_PYRUVIC_ACID_hn	0.980833	2.23481	1.00953	0.319436	0.123282	0.688038	NA	NA	0.00460938	0.169886	0.00262875	0.0197557	1.54772	3.67419	0.00207917	0.371898	1.98893	1.13606	NA	NA	0.272333	NA	1	0.0627385	0.285686	0.592713	0.0372262	2.17654	NA	3.69186	NA	0.885895	NA	16.6274	NA	NA	NA	NA	NA	0.000761599	1.95398	1.04564	0.482784	NA	10.2991	1.82902	0.585839	0.0593286	NA
PHOSPHOCREATINE_hn	4.83076	7.84483	NA	0.00622835	2.37363	0.875624	0.2913	NA	1.20198	NA	0.733129	1.07079	0.990723	1.13016	1.15876	0.939617	1.40566	3.4861	0.135857	0.470674	3.75907	0.163005	0.573422	1.10094	0.210204	3.0254	1.11388	1.16123	NA	3.60505	NA	0.669721	4.07533	0.0322154	NA	NA	1.53625	NA	NA	0.000186814	0.193496	1.09587	1.9533	1.82768	1.40402	0.516493	1.2857	1.65304	NA
PHOSPHOCREATINE_rp	0.0575666	20.2528	1.36541	0.271137	3.26674	1.83544	0.375873	0.444881	2.88612	0.538709	1.87528	1.4887	1.04559	0.734537	1.29742	0.93408	2.53186	1.26295	1.35048	0.074415	0.275719	1.11019	2.0304	0.122657	1.48649	7.06016	1.11866	1.84155	0.213652	4.12089	2.00775	0.151409	0.916288	0.021531	0.987553	0.328178	1.55657	NA	1.84887	0.0227788	0.986606	0.0215607	2.86142	1.24797	2.58677	0.559191	0.0141453	0.285105	0.526529
PHOSPHOGLYCERIC_ACID_hn	0.0531838	1.86294	0.991797	0.314377	1.84577	0.220863	NA	NA	0.710056	2.07405	0.194502	0.137263	1	1.00793	0.929065	2.24146	1.01838	0.000475109	NA	NA	0.281138	NA	1.02275	1.45369	0.319967	0.472466	1.05159	1.28017	NA	3.41481	NA	0.621537	NA	0.641848	NA	NA	NA	NA	NA	0.00591886	3.39508	3.1527	0.44756	NA	23.6759	1.75069	2.11812	0.974423	NA
PURVIC_ACID_hn	1.45572	67.1703	1.20302	0.0341295	1.52345	0.612539	NA	NA	1.86977	1.08929	0.603017	1.00279	1.34027	0.0128208	1.13628	0.970091	1.1726	1.51355	0.190376	0.0654775	NA	0.935208	0.964667	0.664524	NA	4.08162	0.0350388	1.33565	NA	0.930861	NA	0.145967	0.955839	0.21271	NA	0.807422	NA	NA	NA	1.05646	0.882255	NA	1.49894	NA	10.6119	1.30169	2.24411	0.960106	0.759862
PUTRESCINE_rp	0.558107	6.20639	0.905604	1.12898	1.30044	0.722026	0.594008	0.567232	1.00205	0.983688	1.17282	1.034	0.695248	0.975166	0.815931	1.04358	1.15014	0.806583	1.25617	0.187308	0.424086	1.15155	1.6692	1.2321	0.275177	1.07077	0.999903	0.994359	0.417377	2.37679	1.0839	0.699914	1.2137	3.04873	0.998114	2.53168	1.38227	NA	1.42805	1.77361	0.655785	0.605058	2.13089	0.547942	1.76062	3.38681	1.28033	0.782571	0.894482
PYRIDOXAL_5_PHOSPHATE_hn	16.3457	3.18369	NA	1.76272	NA	0.550794	NA	NA	1.39314	NA	1.38365	0.925249	0.919234	0.797974	0.85315	0.218451	NA	2.99228	NA	NA	NA	NA	1.49773	NA	NA	1.08784	1.45143	1.05403	NA	NA	NA	NA	NA	5.77307	NA	NA	NA	NA	NA	0.869392	0.642908	0.726749	NA	NA	NA	1.7923	1.33839	NA	NA
PYRIDOXAL_5_PHOSPHATE_rp	0.360568	0.603056	1.03653	0.807549	1.39383	34.4239	0.937983	NA	0.795937	0.92254	0.805045	0.902056	0.681959	1.13208	1.01917	1.42272	0.00467855	1.41495	NA	NA	0.569519	0.579519	2.66161	1.11164	1.77667	0.645981	1.04006	0.829143	NA	3.62661	0.935968	0.360082	NA	1.26859	1.31487	0.50428	1.14915	NA	NA	1.21683	1.22994	0.893207	2.92499	1.24498	1.50442	0.230263	0.408383	0.0172838	0.233341
PYRIDOXAMINE_rp	NA	1.07432	1.06054	1.13404	0.979301	1.02144	0.227914	1.32967	1.49068	0.893846	0.924625	0.845547	0.912493	0.428693	1.39014	0.580934	0.777703	0.644606	0.480784	1.17844	1.06269	1.23456	1.25837	0.452294	1.34624	0.598586	0.539399	0.438048	0.864014	1.42975	0.820121	1.02462	1.45898	1.06441	NA	0.92978	0.930979	NA	0.796664	1.44832	NA	0.93664	4.1678	0.847663	0.894132	0.853468	1.31049	0.800303	1.00935
PYRIDOXINE_hn	0.978326	1.56387	NA	1.28349	NA	0.525211	1.43772	0.967494	0.284042	NA	0.63211	0.68831	3.32088	0.28548	0.633934	0.693977	NA	0.992793	2.57203	0.000561811	0.221796	NA	1	NA	1.27605	0.973347	0.983101	2.29377	1.01943	0.653272	NA	2.94797	2.51499	2.65028	NA	NA	0.567285	NA	0.73076	0.508162	1.17429	0.99568	1.17603	0.992451	0.306225	0.615106	1.74021	NA	NA
PYRIDOXINE_rp	0.284676	1.07505	1.21976	1.00152	0.9885	0.790236	1.72183	0.855465	1.21703	0.0407982	0.917404	0.965911	1	0.665311	1.13922	0.986544	0.73444	0.995472	0.986778	0.971373	0.00201654	1.32223	1.50223	0.475458	0.0032698	0.517888	0.837609	1.17496	0.924817	0.152913	0.698849	0.979087	0.98705	1.01273	2.74762	3.12947	0.627019	0.181725	1.12063	0.694846	150.488	1.10176	0.401753	0.975458	0.788779	0.769876	0.946926	1.08405	1.11526
PYRUVIC_ACID_rp	0.123258	1.88488	1.12865	1.21892	1.10991	0.229039	0.933978	0.355141	1.08131	0.704862	0.744538	1.28231	1.03093	1.24869	0.970061	1.54846	1.16617	0.718746	1.08689	1.06215	1.74448	0.823018	1.39887	0.438144	1.32772	0.986838	1.22973	1.22542	1.1704	0.992691	1.44836	1.35606	1.05127	1.16815	1.11787	0.314849	0.858665	0.67914	0.698019	0.734143	0.130974	1.21029	1.07711	0.463205	0.507295	1.35108	0.675953	1.41308	0.909089
RIBOFLAVIN_hn	1.02889	1.63156	1.1491	1.7038	1.04177	1.01288	NA	0.58673	NA	0.997437	0.46726	0.690782	1	NA	0.562378	1.4134	0.81191	1.73827	NA	NA	2.3591	NA	2.50715	0.51289	0.325993	2.14318	1.1764	NA	1.02696	0.35698	1.08651	0.843656	NA	0.0822075	NA	NA	NA	NA	0.657141	3.92908	1.11069	NA	0.207427	0.807444	0.470148	0.824013	NA	0.988997	NA
RIBULOSE_5_PHOSPHATE_hn	1.276	1.90168	0.939667	0.192554	1.03221	0.762292	NA	NA	0.645422	0.475539	1.83253	1.05987	0.412987	2.02893	0.776848	0.99457	0.426225	1.1973	NA	NA	NA	NA	3.39339	1.20985	NA	0.43113	0.635008	1.25229	NA	2.21021	NA	0.0669523	NA	0.613456	NA	NA	NA	NA	NA	1.35353	2.17549	0.0515526	2.46332	NA	4.37154	1.30983	NA	0.0388109	NA
S_5_ADENOSYL_L_HOMOCYSTEINE_hn	0.0738832	0.887817	1.03337	0.54239	1.40828	0.798145	0.00672676	0.909649	1.35889	1.39707	NA	0.673332	0.295899	1.52943	NA	0.0277759	0.372308	5.21764	1.25586	0.0233989	2.93128	4.81	0.139699	0.25914	0.178942	0.972336	0.462573	0.078031	1.33466	2.33251	NA	1.06418	1.41142	7.42715	NA	1.03634	13.3126	NA	0.806699	0.0841953	0.0781787	1.69592	3.79731	1.16003	0.167501	0.59541	3.89515	0.969702	1.56614
S_5_ADENOSYL_L_HOMOCYSTEINE_rp	0.877103	0.301497	0.878602	1.18157	0.930526	0.94432	0.769321	0.00262956	0.251269	0.999615	1.97332	0.758698	0.498006	1.58553	0.761078	1.05805	1.37011	1	1.40703	0.00407326	1.66772	0.679177	2.54078	0.71051	1.03449	3.77424	1.17104	1.01573	0.0573515	4.09516e-05	1.05949	4.42753	1.28774	1.73977	0.000123267	1.14005	1.73837	0.0166298	0.15865	0.623115	0.913684	0.819802	2.92075	1.22047	0.883454	2.24796	1.085	1.31299	1.12104
SARCOSINE_rp	0.848314	0.0329286	1.03876	1.26502	1.17871	1.05385	0.155516	0.781126	1.88225	0.960622	0.0199746	0.810111	0.187536	0.432318	0.713074	1.05076	1.0302	1.0539	3.54488	0.496649	0.321627	1.18149	2.01733	1.07438	0.0809256	0.875238	0.991121	1.46099	0.589551	0.533395	0.995339	1.46415	0.016316	4.9909	1.25524	1.12088	0.449373	0.449597	1.80456	0.03701	0.436284	0.934376	0.618697	1.95334	0.939718	1.24869	1.23707	1.78209	1
SEROTONIN_rp	0.796359	0.00210671	0.925511	0.978621	0.230788	0.897411	1.07069	1.96759	2.79592	0.986568	0.892273	1.00001	0.848833	0.0638685	0.860711	0.893835	1.10085	1.61828	0.0834485	2.1735	0.875338	1.55087	0.425255	0.619039	2.92446	0.0014496	NA	0.0821793	0.154461	0.00411948	NA	0.643005	0.0851986	2.08793	0.628042	1.47648	1.0824	0.0291588	0.994148	0.0044146	1.20478	3.53943	0.625799	1.305	1.03236	0.935852	NA	1.36705	1.05893
SN_GLYCEROL_3_PHOSPHATE_hn	0.0567759	0.305085	0.985068	1.1263	0.670479	NA	NA	NA	0.711814	1.5013	1.91252	0.056459	1.22818	0.394788	0.582748	0.802779	0.648054	1.07517	5.12564	0.515901	0.339125	0.995711	0.963323	0.515836	1.4003	1.27236	1.081	1.0688	NA	0.470013	NA	0.868077	0.0845288	0.664046	NA	0.949244	NA	NA	NA	0.362829	10.8205	0.46789	0.623349	2.26474	1.1279	NA	2.30878	0.818581	0.471468
SN_GLYCEROL_3_PHOSPHATE_rp	0.463626	1.3471	12.1748	0.983522	2.56191	1.10909	1.19029	0.73801	0.65513	0.803821	1.16946	0.923822	1	1.19179	0.885276	0.37921	0.53927	0.606567	1.04439	0.954967	0.42717	1.00098	1.47782	2.22681	1.01163	1.12544	0.943141	0.933161	1.08568	1.17808	2.81395	1.03321	1.02143	0.923742	1.56068	1.38785	0.764014	NA	0.974617	1.44155	0.331086	1.02922	0.302068	1.19504	0.88405	0.0659488	0.769408	3.75316	0.0263614
SORBITOL_rp	0.572908	0.900087	1.00839	1.09487	1.24275	0.950215	0.185465	0.991676	1.16833	0.320031	0.890433	0.526166	1	0.889824	1.07928	0.877527	0.036459	0.902525	1.0452	1.03533	0.648624	0.110326	1.07469	0.0809433	1.75448	0.860432	0.811662	0.759595	0.989446	1.5615	1.10504	0.966017	1.03101	0.982449	0.338447	NA	2.51974	0.990513	0.953379	1.28033	0.724705	1.05437	1.65529	0.786369	0.937463	1.00795	0.986108	1.59794	NA
SPERMIDINE_rp	NA	2.42507	0.656092	NA	0.838527	0.423234	0.887871	0.381974	0.297069	0.715255	1.69076	1.10421	0.609709	6.17396	0.825165	0.249803	0.584632	1.01065	NA	NA	1.95137	1.71856	0.974526	1.57738	0.966662	1.68632	NA	0.122973	0.0955895	2.30201	1.07528	0.510763	NA	0.551557	NA	2.48208	2.17425	NA	3.07034	0.367484	NA	1.10762	0.182215	0.717308	0.685431	1.34583	NA	0.444139	1.32683
SPERMINE_rp	0.499166	1.15457	1.06514	0.372208	1.08834	1	0.114234	0.209859	0.539312	1.31236	0.852222	1.02435	0.355146	0.481157	1.25926	0.418108	0.724883	1	1.45799	0.384314	0.598522	0.884553	0.407163	1.0958	3.04042	0.735684	0.362897	2.29688	0.284291	1.35312	0.548421	1.00494	0.38421	0.12719	0.0955407	2.82437	0.970786	0.360511	6.27168	0.758545	1.07052	1.29866	1.76661	0.0460731	1.58413	0.906363	0.449978	0.528181	1.22166
STEARATE_rp	0.199984	0.998065	1.73696	0.838329	1.77128	3.47422	1.29215	0.71283	0.434528	0.0703929	2.05372	1.01665	4.33781	1.84352	0.639937	0.724606	1.31882	0.761671	0.528507	0.911281	1.52961	0.336362	0.917141	0.571008	1.53094	0.239229	0.148338	0.948052	0.795549	0.15757	0.861052	0.890865	0.490841	0.712909	0.181307	0.370097	0.365813	0.0772966	0.1596	1.56127	0.702894	1.13208	1.67916	0.579325	1.01176	2.50123	1.2573	0.694975	0.0682895
SUCCINATE_hn	NA	0.863606	NA	0.834528	NA	NA	NA	1.14573	0.64327	NA	0.20936	0.333938	NA	1.5238	0.591368	0.851506	NA	NA	1.23043	1.09806	NA	0.701648	NA	NA	NA	1.28121	1.08279	0.693467	0.764111	1.56793	NA	1.71184	1.25893	1.05776	NA	NA	NA	NA	0.575725	0.862067	NA	1.04936	1.77535	0.627984	0.720288	NA	1.42396	NA	NA
SUCROSE_hn	0.200652	0.771207	1.17401	0.680479	0.57824	0.76651	0.352491	0.370206	0.451432	0.409085	0.164071	0.228683	6.6832	1.91982	0.261805	0.749172	0.710432	0.811458	0.643839	4.23784	0.910274	0.507545	1.05861	0.561572	0.278426	0.4068	0.168472	1.29033	0.146717	0.581729	1.09959	1.40684	0.95572	0.625701	NA	1.93525	0.652338	NA	0.989741	0.271144	0.316923	1.14365	1.45445	0.39249	0.470358	0.96345	0.170866	4.24792	0.567808
SUCROSE_rp	0.307081	6.62032	0.777257	3.13579	0.759173	1.09977	NA	0.88148	NA	1.05702	3.74901	0.947965	2.16217	NA	1.03969	0.974496	0.325667	1	0.353662	0.15451	1.10841	0.596856	1.17012	0.15249	0.853993	0.267877	0.15061	NA	0.608105	0.0704512	1.06004	0.0952687	0.226413	0.397221	1.81246	0.0114799	NA	1.36526	1.24066	0.255074	0.120299	0.976224	0.486493	0.580522	19.3575	0.53244	NA	2.1255	1
TAURINE_hn	0.416994	1.32667	1.09565	1.012	0.468732	0.715903	0.694742	0.170827	1.17652	1.00779	0.986891	1.02627	1	0.921051	0.750839	0.928244	1.05859	0.799144	0.903446	1.57896	1.2594	0.977423	0.805641	1.09867	1.02303	0.929879	1.10658	1.06647	0.728939	1.47289	1.10794	0.881568	0.967011	0.933497	NA	1.05552	1.18827	NA	0.583584	0.0896115	1.28947	1.11689	1.01866	1.25537	2.21803	1.25023	1.45945	1.07387	0.961502
TAURINE_rp	0.383847	1.42711	1.09484	1.15528	0.927794	1.1563	0.390522	NA	1.34595	0.797778	2.02219	0.857924	1	0.503788	0.387345	1.11055	0.872734	0.84162	0.766168	0.933395	1.82757	0.994516	1.59184	0.935559	0.544493	1.10036	1.23232	1.86704	NA	2.36579	NA	1.01699	1.04464	0.614992	1.08355	0.942444	1.212	0.297871	NA	0.0347338	0.833202	1.05144	1.90086	1.94405	2.5536	2.53058	0.425261	1.15017	0.802208
TETRAHYDROFOLATE_rp	0.425678	0.758669	2.31323	NA	0.34731	0.652057	0.738179	0.724483	0.915269	0.316355	1.45296	0.890052	2.53074	0.996925	0.906543	0.437997	1.2965	2.72678	NA	NA	1.67991	1.179	0.850726	0.584875	1.24478	1.56792	NA	1.05303	1.59114	0.928428	0.887893	1.13339	NA	0.480007	0.415374	0.440787	1.14264	0.244137	2.68531	0.956657	0.92522	0.805704	0.677256	1.55818	1.17307	3.22034	1.02374	0.573986	1.6635
THIAMINE_MONOPHOSPHATE_hn	0.46496	1.31867	NA	0.864825	NA	NA	NA	NA	NA	NA	0.421336	0.396276	NA	NA	1.69985	1.30055	NA	NA	NA	NA	NA	NA	NA	NA	NA	1.38051	1.40241	NA	NA	2.07995	NA	1.35514	NA	0.197642	NA	NA	NA	NA	NA	1.01978	0.0600592	NA	4.96039	NA	0.737485	NA	NA	NA	NA
THIAMINE_MONOPHOSPHATE_rp	0.85098	0.341306	NA	1.65108	1.43261	NA	NA	NA	NA	NA	0.82273	0.884877	1.5882	NA	0.305795	1.01068	1.20392	1.27183	NA	NA	NA	0.872502	0.568309	0.832672	NA	1.2813	1.36313	NA	NA	1.03526	NA	0.182639	NA	6.70643	0.92516	NA	NA	NA	NA	0.605439	1.04269	0.866518	0.952108	NA	2.99952	NA	0.907349	0.855513	NA
THIAMINE_ION_hn	0.0032072	0.598842	NA	0.80588	NA	NA	NA	1.07531	NA	NA	1.43575	1.00146	NA	NA	1.42601	0.916869	NA	NA	NA	NA	NA	NA	NA	NA	NA	2.89692	1.04927	NA	1.20954	NA	NA	NA	NA	0.442494	NA	NA	NA	NA	0.335391	NA	0.561826	1.10606	NA	NA	NA	NA	NA	NA	NA
THYMIDINE_rp	0.239111	1.07946	1.23506	1.06117	0.663862	0.974014	NA	0.914447	0.74331	1.04505	0.652965	1.20034	1.76865	2.10736	2.16154	0.265719	0.660406	0.947457	0.972537	0.858243	3.00463	1.01106	1.19257	0.716847	1.4378	1.74217	1.23337	0.377736	0.883404	0.604127	1.21782	NA	1.02554	0.747372	1.14069	0.79533	NA	NA	0.958912	0.759993	0.141333	0.567283	0.680601	0.676571	NA	1.33678	0.0823488	1.01974	3.24582
THYMINE_hn	0.4274	1.36719	1.13699	0.670318	1.33417	0.718714	0.683996	0.180874	1.18831	1.02037	0.954072	1.01845	0.997626	0.945701	0.728793	0.916844	0.908752	0.881691	0.820561	1.48951	1.22214	0.967482	0.798652	0.913864	0.993932	0.951103	1.14229	1.09378	0.841477	1.22471	NA	0.899401	0.935887	0.957733	NA	1.06688	1.19534	NA	0.59492	0.0762549	1.35774	1.0505	1.16265	1.14314	2.29791	1.28485	1.42226	0.911125	0.938932
THYMINE_rp	0.199286	0.675395	0.344389	1.6445	0.0251395	0.936833	0.996353	0.0160845	0.921459	1.99645	1.19599	0.928783	1.37916	0.875989	2.22305	1.07436	0.0135679	2.76957	0.246536	3.19403	0.0167203	1.04813	0.502422	0.0238349	0.0118935	0.532425	0.947877	0.424686	1.14754	1.76573	0.339221	NA	0.220377	336.903	1.59172	1.74493	0.565249	0.534583	2.78149	1.03931	1.45494	1.47829	0.00789619	NA	NA	1.67328	0.58195	0.0186408	0.78624
UDP_GlcNAc_rp	NA	0.717827	0.0444909	0.0564348	NA	NA	0.289747	2.09945	1.36524	1.76499	1.71426	1.15635	NA	0.267181	0.309947	0.687347	NA	NA	NA	NA	0.867318	2.29349	NA	NA	1.78105	2.18627	NA	0.0229299	1.18254	1.99716	NA	0.539888	NA	0.191575	NA	0.828616	1.46439	NA	0.116517	0.226711	NA	0.547211	1.09369	0.252673	4.49359	NA	0.297305	NA	0.605412
URACIL_hn	0.304177	0.838094	1.38078	0.416152	0.724502	0.637683	1.1371	0.207851	2.15265	1.08943	1.16163	0.959435	0.975428	0.598745	0.422904	0.688106	1.30504	1.68385	0.0169001	2.34045	NA	0.73694	0.58231	1.05616	NA	0.619489	3.87186	0.582653	2.24205	1.09523	NA	1.30873	0.024159	13.2144	NA	1.20826	0.662466	NA	0.11799	0.23656	0.44024	1.11196	1.87944	0.630983	0.39776	1.07047	3.08633	0.837473	1.09076
URACIL_rp	0.295443	2.32343	2.69959	NA	1.02408	1.54371	1.16649	0.084445	NA	2.05552	0.670355	0.975526	0.112483	NA	0.753047	0.507698	1.16422	0.510472	0.419408	2.83962	1.2418	255.519	0.672585	1.10349	1.22878	2.15988	NA	NA	0.912532	0.780167	0.67298	1.05352	0.203679	1.1042	1.16765	1.21885	0.262698	0.292978	1.23207	0.616427	0.393684	1.22455	7.91474	NA	22.2752	0.877283	0.478545	1.08979	1.02821
URATE_hn	NA	0.135659	NA	0.556592	0.923257	NA	0.210816	NA	3.06254	NA	NA	1.01306	1.00358	0.273787	NA	1.03955	0.531135	0.75646	NA	NA	NA	0.484242	116.432	0.624919	NA	1.12563	0.0533825	0.700402	NA	0.954068	NA	NA	NA	1.44888	NA	NA	1.10115	NA	NA	0.65709	NA	0.689191	0.511404	NA	NA	NA	3.04726	0.600602	NA
URATE_rp	1.60639	0.145374	1.0061	1.14698	0.59529	0.855926	0.883468	0.579661	2.94411	0.993902	0.698597	0.889139	0.215604	0.184	2.26615	0.803251	1.02287	1	1.20287	0.699646	1.03114	1.26474	1.20546	0.47014	0.522094	1.22593	0.889968	0.246094	2.30298	0.526764	NA	NA	1.17756	0.375448	1.10179	1	0.59973	0.651858	0.377003	0.124637	0.354454	1.11215	0.384664	0.748491	NA	0.974392	1.62232	1.11277	1.0787
URIDINE_5_MONOPHOSPHATE_rp	0.666292	0.577111	2.73027	0.738041	0.862272	NA	0.436174	0.294684	0.928216	0.948122	0.341766	0.557096	0.95189	0.69126	0.172509	0.242061	0.944989	0.890897	NA	NA	2.06511	0.624786	1	0.803804	1.89631	0.65042	0.792355	0.894234	0.595947	0.037345	1.00067	0.444955	NA	1.39194	1.19675	0.97114	0.855115	NA	0.919552	0.467452	0.298642	1.2435	2.73201	0.244072	1.44301	NA	0.534003	1.05418	0.681627
URIDINE_5_DIPHOSPHATE_hn	NA	0.735231	1.05764	0.52521	1.8075	0.521966	1.34707	NA	0.216083	0.833426	1.83044	0.62673	0.451808	2.81932	0.224236	1.00245	0.637196	0.858236	NA	NA	1.27771	NA	3.04244	0.04842	1.58083	0.294628	1.55928	3.45075	NA	1.91841	NA	1.13179	NA	10.4918	NA	NA	0.0371088	NA	NA	0.363064	NA	0.282315	2.42265	NA	0.257907	0.835778	1.22787	0.73039	NA
URIDINE_5_DIPHOSPHATE_rp	NA	0.214728	0.474935	0.430507	0.231771	2.91585	1.43636	NA	3.09117	1.86616	0.946049	1.64969	0.805187	0.378798	0.697572	0.480288	1.14432	1	NA	NA	1.33348	0.30719	1.99317	0.490933	1.44544	0.894323	NA	0.333421	NA	0.759353	0.446594	NA	NA	1.1291	NA	0.300276	0.0721411	NA	NA	1.29321	NA	0.718561	1.98235	0.0799292	NA	1	0.0949433	0.248358	0.46852
URIDINE_5_MONOPHOSPHATE_hn	0.914513	0.197069	2.13032	1.2236	0.906338	NA	0.530877	NA	1.23863	1.36579	1.30637	1.16657	0.499925	0.811366	0.61311	0.806784	0.812069	0.243209	NA	NA	NA	0.557422	0.677319	0.967473	NA	0.803739	0.935071	0.863673	NA	2.31748	NA	0.309782	NA	1.84536	NA	NA	1.52032	NA	NA	0.324732	0.616279	0.904288	1.86676	NA	1.63939	NA	0.773385	0.758005	NA
URIDINE_5_TRIPHOSPHATE_hn	0.440181	1.02147	0.975086	0.670395	1.42663	0.751303	1.38829	NA	NA	1.8027	0.108057	0.0795115	0.980843	NA	0.00629977	0.8786	1.5737	0.912156	NA	NA	0.0929523	0.675437	5.94161	2.42706	1.16014	0.292884	0.981931	NA	NA	0.296803	NA	0.263406	NA	0.933127	NA	NA	0.137612	NA	NA	0.793179	7.85788	0.697071	2.50916	1.08294	3.9142	1.05854	2.13062	1.5012	NA
VITAMIN_D3_CALCIOL_rp	0.551178	2.43981	3.12169	0.157667	1.41905	0.607651	1.50262	0.531727	1.38932	0.563924	3.10116	0.0734146	1.49209	0.58465	0.995152	0.698095	0.854769	0.249321	0.626371	0.126493	1.73944	0.913047	1.00243	0.494208	1.26794	1.57503	0.152585	1.22414	0.271252	0.811668	0.251746	0.51265	0.931098	0.732882	0.619842	0.926061	0.693937	2.24841	1.29448	0.230222	0.0157413	1.1046	2.04874	1.25994	0.648114	0.913846	1.2746	1.31204	0.613709
VITAMIN_D3_hn	0.321341	1.44653	1.00308	0.0585682	NA	0.776358	1.304	0.414629	1.89798	1.93273	0.842995	1.35737	3.42367	1.32372	1.15612	2.72786	NA	1.33791	0.999657	0.104597	0.836785	0.550261	1	NA	0.415055	1.0317	0.909878	3.01744	1.78006	1.5995	NA	1.50892	0.120069	0.459919	NA	2.09349	1.21729	NA	0.499864	1.03391	0.185819	NA	0.299477	NA	1.23125	0.596554	1.27532	NA	2.31645
XANTHINE_hn	0.946231	1.00337	0.995275	1.87604	1.26278	0.74233	0.575165	0.0340743	1.9785	0.986681	0.805077	1.05017	0.944818	0.610359	0.582553	1.55255	0.74254	1	0.0020444	0.00053388	0.765911	1.31727	1.35934	1.0606	1.10462	1.03924	0.000486658	0.897373	1.1113	0.304767	NA	1.42819	0.00137555	1.13179	NA	0.0241678	0.890968	NA	1.82678	0.136315	1.08639	1.09746	1.5391	0.899823	0.0675142	0.666441	2.41763	0.663383	8.84421
XANTHINE_rp	NA	1.07713	0.958005	1.04967	1.14966	1.02434	0.000699063	0.019947	2.27661	1.00954	1.18816	1.05737	0.643791	0.431116	0.492619	1.24307	1.24475	1	1.02265	0.844212	1.27018	0.000224978	1.08722	0.691155	1.58337	0.908172	1.01359	0.394595	1.73919	0.00209825	NA	1.05708	1.27802	0.747385	NA	0.0476804	1.29661	NA	1.97623	0.0473207	NA	1.11333	0.00331582	0.683445	0.115137	1	2.34988	0.973897	0.0454466
XANTHOSINE_hn	NA	0.950586	1.53842	0.853902	1.05225	0.876989	0.666537	0.17307	1.67504	1.20663	0.174966	0.477531	0.556095	0.499302	2.36099	0.810423	0.980381	1.35272	2.69857	3.011	0.863967	0.611198	1.49488	0.594006	1.22923	0.908795	0.834623	0.531038	2.11502	0.631194	NA	0.612218	0.677566	17.2647	NA	0.953452	1.18544	NA	1.30638	1.13032	NA	0.955655	7.33213	0.637372	0.714638	0.980106	2.03515	0.770667	1.0388
XANTHOSINE_rp	0.465577	0.918787	1.05551	0.914564	2.00874	0.938699	0.997918	0.15286	2.68661	0.977193	1.58677	1.34625	0.431162	0.158217	0.484789	0.842327	0.11717	1	1.13374	0.718907	0.665377	0.861796	1.99839	0.167458	0.720381	1.02042	0.984617	0.149563	2.04867	0.679794	0.543276	0.663068	1.00432	0.12328	1.21659	1.16399	1.41148	0.351209	2.12914	1.08765	0.466564	1.04035	6.22674	0.618398	0.165382	1.02837	2.49741	0.140273	1.12754
XANTHURENIC_ACID_rp	0.814264	0.733207	0.951771	0.974291	1.54855	1.00374	1.42718	0.958893	1.17644	0.886857	0.991475	0.860982	0.975644	0.849898	0.988425	0.955077	1.38374	0.886898	1.00691	0.974576	0.638414	1.04588	1	1.23172	1.7425	0.839741	0.855599	0.794695	0.999798	0.00581757	0.929483	0.945508	0.970793	1.01243	0.352342	0.841258	1.30556	0.968978	0.965968	0.89703	1.49721	0.957962	0.0103429	0.778167	0.956451	1.02848	1.06786	0.0575909	1.21698
(_)_3_DEHYDROSHIKIMATE_rp	0.424094	0.932448	NA	NA	0.84335	NA	NA	1.34367	NA	NA	2.27056	NA	1.24557	NA	0.832108	0.667203	0.854512	0.725977	NA	NA	NA	NA	1.42163	0.670547	NA	1.49968	NA	NA	0.952014	0.642017	NA	NA	NA	0.482313	1.14611	NA	NA	NA	1.4942	1.001	0.19634	0.539542	0.395628	NA	NA	NA	NA	1.26788	NA
(R)_MALATE_rp	0.110976	0.166972	NA	NA	0.773031	NA	0.180776	NA	NA	NA	0.967615	NA	2.58282	NA	0.550283	2.62135	1.45569	1.61265	NA	NA	NA	3.93499	2.1484	0.62623	NA	1.16061	NA	NA	NA	0.764093	NA	NA	NA	0.895309	0.919877	NA	1.40107	NA	NA	0.279592	0.375203	1.20994	0.10887	NA	NA	NA	NA	0.634251	NA
2_DEOXYCYTIDINE_5_MONOPHOSPHATE_rp	NA	2.75103	NA	NA	0.440156	NA	0.400989	NA	0.823081	NA	0.985603	NA	0.738782	1.76101	0.55355	0.810151	0.408088	0.395314	NA	NA	NA	0.712527	0.490693	0.151805	NA	0.86442	0.865583	0.830802	NA	1.7972	NA	0.732351	NA	0.757498	1.15603	NA	0.973958	NA	NA	0.771726	NA	0.485943	3.50602	NA	2.0595	NA	0.981956	0.252436	NA
2_DEOXYGUANOSINE_5_DIPHOSPHATE_rp	NA	NA	NA	NA	0.450756	NA	NA	NA	NA	NA	1.43478	NA	0.74021	NA	0.496546	1.64208	1.70271	0.122512	NA	NA	NA	NA	9.3424	1.62893	NA	NA	NA	NA	NA	NA	NA	NA	NA	NA	NA	NA	NA	NA	NA	1.58675	NA	0.547764	NA	NA	NA	NA	NA	2.03073	NA
2_DEOXYGUANOSINE_5_MONOPHOSPHATE_hn	1.21759	0.19927	NA	0.378282	3.69269	NA	0.601132	NA	0.482622	NA	1.6594	NA	2.5282	1.2931	1.55124	0.564885	1.05456	1.86556	NA	NA	NA	468.395	1	0.489168	NA	1.21175	0.647456	1.03237	NA	1.33421	NA	0.918941	NA	1.27837	NA	NA	1.81251	NA	NA	1.21169	0.184109	NA	1.1566	2.93883	0.920282	NA	0.921815	0.889767	NA
2_DEOXYGUANOSINE_5_MONOPHOSPHATE_rp	0.400234	0.946226	NA	NA	0.177537	NA	1.01237	NA	NA	NA	0.584539	NA	0.854664	NA	0.839354	1.09596	0.036647	1	NA	NA	NA	0.525838	12.0785	2.71098	NA	1.63722	NA	NA	NA	0.920654	NA	1.20041	NA	4.67847	0.239618	NA	0.891066	NA	NA	0.983435	0.351925	0.858405	1.08048	NA	0.630719	NA	0.44982	0.356791	NA
2_DEOXYGUANOSINE_rp	0.585898	0.780571	NA	NA	1.55761	NA	0.756046	0.728061	NA	NA	0.863654	NA	1	NA	0.633047	0.389475	0.50678	4.68046	NA	NA	0.185268	1.17722	0.799154	0.0961697	0.169973	1.40525	NA	NA	0.851478	0.0788287	NA	NA	NA	6.25144	0.230842	NA	1.14529	NA	0.426027	1.65743	0.398909	0.432396	0.451318	NA	NA	NA	0.429878	0.322261	NA
2_DEOXYINOSINE_rp	NA	1.56116	NA	NA	1.0524	NA	0.569951	0.00851657	NA	NA	1.19866	NA	0.444579	NA	1.49802	1.12762	1.26306	0.551649	NA	NA	NA	1.0748	3.65192	0.934304	NA	0.541609	NA	NA	0.885154	0.354535	NA	NA	NA	21.0891	4.23216	NA	0.974765	NA	0.63996	1.17078	NA	1.0889	2.08792	NA	NA	NA	0.504198	0.896932	NA
2_DEOXYURIDINE_5_MONOPHOSPHATE_rp	0.322134	1.55793	NA	NA	0.779416	NA	NA	NA	2.86199	NA	0.886755	NA	NA	0.339577	0.536972	1.1761	1.25841	NA	1.08253	0.802321	NA	NA	NA	1.01891	NA	0.811235	NA	0.605504	NA	0.87739	NA	1.34073	1.34405	1.00154	0.826422	8.44301	NA	NA	NA	1.79392	0.213439	NA	1.67341	NA	0.651433	NA	1.05261	1.24023	0.512823
3_5_DIIODO_L_THYRONINE_rp	NA	0.668136	NA	NA	1.046	NA	NA	NA	NA	NA	1.12558	NA	0.936133	NA	1.23477	1.05297	0.569147	2.56028	NA	NA	NA	1.06576	3.94885	0.929921	NA	1.47976	NA	NA	NA	0.17024	NA	0.27731	NA	0.634944	1.95938	NA	NA	NA	NA	0.225474	NA	1.60523	0.0839117	NA	1.38324	NA	NA	3.00639	NA
5_PHOSPHO_D_RIBOSE_1_DIPHOSPHATE_rp	NA	0.458899	NA	1.17814	0.534445	NA	NA	NA	NA	NA	1.0884	NA	NA	NA	1.8129	0.675809	1.82117	NA	0.888545	1.01958	NA	NA	NA	0.783809	NA	1.07387	1.05469	NA	NA	0.737127	NA	NA	0.844196	1.33252	NA	NA	NA	NA	NA	1.17319	NA	1.05155	1.44618	NA	NA	NA	NA	0.554756	NA
5_6_DIHYDROURACIL_rp	0.381222	1.03616	NA	NA	1.0255	NA	0.73735	NA	1.95543	NA	0.447618	NA	1.06357	0.303695	0.630108	0.824081	1.23378	0.680762	0.941574	0.560468	NA	1.08029	0.835837	0.580633	NA	0.981175	NA	0.405295	NA	3.47913	NA	0.139305	1.57733	0.140852	0.812946	0.863441	0.856966	0.215053	NA	0.957847	0.544341	0.977897	1.01308	NA	1.01654	NA	NA	1.30016	1.29314
A_KETOGLUTARIC_ACID_rp	1.73104	1.39808	1.24217	0.611547	0.955783	1.19519	NA	0.736578	1.37222	2.40165	1.3343	NA	1.53078	0.920944	1.35662	0.477706	0.721119	1.60267	1.70398	0.464826	0.982856	0.800298	0.819136	0.589687	0.708025	1.15196	NA	0.784669	1.24989	0.541892	0.427786	0.448724	1.10307	0.785235	1.41186	0.889814	NA	0.0561034	0.596098	0.911357	0.263832	1.18677	0.972346	2.21193	1.08714	1.1609	0.635501	1.69716	1.05901
ACETOACETIC_ACID_rp	0.0891499	2.45281	NA	0.130058	NA	NA	0.564751	1.40066	0.0783195	NA	0.846241	NA	1.29806	1.17179	1.46164	1.46052	NA	1	0.00686362	1.87671	NA	1.16164	1.54184	NA	NA	0.116205	1.28285	0.823763	1.06493	1.20369	NA	1.42622	0.0866676	0.285948	1.24163	0.844197	0.727998	1.59358	1.39704	NA	0.28713	NA	1.41308	1.39075	0.26668	NA	1.29821	NA	0.193458
ACETYLCHOLINE_hn	0.972761	1.62053	1.14099	1.24108	1.20553	NA	0.533504	NA	NA	1.07954	1.29774	NA	1	NA	0.865555	0.722638	1.21309	0.760997	0.746198	3.15465	NA	1.03098	0.422519	0.847363	NA	0.841229	0.792602	NA	NA	0.74444	NA	NA	0.618144	1.88018	NA	1.11499	0.286501	NA	NA	0.544465	0.640159	NA	0.429114	1.3557	NA	NA	1.11292	1.11117	0.350619
ADENOSINE_5_MONOPHOSPHATE_hn	1.21759	0.19927	NA	0.378282	3.69269	NA	0.601132	NA	0.482622	NA	1.6594	NA	2.5282	1.2931	1.55124	0.564885	1.05456	1.86556	NA	NA	NA	468.395	1	0.489168	NA	1.21175	0.647456	1.03237	NA	1.33421	NA	0.918941	NA	1.27837	NA	NA	1.81251	NA	NA	1.21169	0.184109	NA	1.1566	2.93883	0.920282	NA	0.921815	0.889767	NA
ADENOSINE_5_MONOPHOSPHATE_rp	0.400234	0.946226	NA	NA	0.177537	NA	1.01237	NA	NA	NA	0.584539	NA	0.854664	NA	0.839354	1.09596	0.036647	1	NA	NA	NA	0.525838	12.0785	2.71098	NA	1.63722	NA	NA	NA	0.920654	NA	1.20041	NA	4.67847	0.239618	NA	0.891066	NA	NA	0.983435	0.351925	0.858405	1.08048	NA	0.630719	NA	0.44982	0.356791	NA
ADENOSINE_5_PHOSPHOSULFATE_rp	0.595314	2.20813	NA	NA	0.161369	5.87122	NA	0.185391	NA	NA	2.22997	NA	0.948068	NA	1.8142	2.04691	0.992576	0.676443	NA	NA	0.489505	NA	4.44592	0.565493	2.23547	1.58217	NA	NA	0.734441	0.831989	NA	NA	NA	1.10949	0.637992	2.29051	NA	NA	1.08718	1.52478	0.590811	0.564973	3.87883	0.599338	NA	0.902657	NA	1.20726	4.94012
BIOTIN_rp	NA	2.09274	NA	2.51165	1.35758	NA	NA	0.400324	1.70967	NA	0.388043	NA	1.58228	0.858346	1.86212	1.29668	0.394263	0.223749	NA	NA	NA	0.745081	1.13547	0.502599	NA	0.857675	1.13574	0.774566	0.519031	0.0576146	NA	NA	NA	1.09787	NA	NA	NA	NA	0.430097	0.980636	NA	0.9919	0.341058	NA	NA	NA	NA	0.349876	NA
CADAVERINE_rp	0.610562	0.99224	0.814374	1.24373	1.19937	2.46262	1.67026	0.969336	0.81599	1.35122	1.75435	NA	0.709872	0.695332	0.924151	0.821002	0.944931	1.04205	1.34078	0.708237	0.906627	0.927522	0.900168	1.53091	3.21513	0.880821	1.05951	2.16637	1.16881	1.10353	NA	0.721318	1.2452	0.571448	1.22099	1.47249	0.737934	NA	1.6968	0.408162	0.961449	1.0531	1.45976	NA	14.6517	1.75645	0.0234015	0.548982	1.53613
CHOLESTEROL_3_SULFATE_rp	1.53637	0.103622	NA	0.442148	0.932276	NA	1.60215	NA	NA	NA	1.48836	NA	0.290695	NA	0.766902	0.793021	1.57414	0.571044	NA	NA	NA	1.39869	3.11061	0.976606	NA	0.297856	NA	NA	NA	3.08324	NA	NA	NA	3.37738	0.941721	NA	0.306198	NA	NA	1.9919	0.562392	1.70512	0.82599	NA	NA	NA	2.42406	0.999003	NA
CYTIDINE_2_3_CYCLIC_MONOPHOSPHATE_rp	NA	2.38811	NA	NA	NA	NA	NA	NA	NA	NA	0.925816	NA	NA	NA	1.48723	0.515425	NA	NA	NA	NA	NA	NA	NA	NA	NA	0.691452	NA	NA	NA	2.75985	NA	NA	NA	0.983223	0.0268606	NA	NA	NA	NA	1.40326	NA	0.596029	4.55047	NA	NA	NA	NA	NA	NA
CYTIDINE_5_DIPHOSPHATE_hn	1.00161	0.996027	0.524368	0.0480169	NA	0.655242	0.210155	NA	1.28821	2.17525	1.04167	NA	0.452318	1.67956	0.0878226	1.03604	NA	0.727359	NA	NA	NA	NA	5.35036	NA	NA	0.238626	2.06682	0.0541658	NA	2.57504	NA	0.196989	NA	1.26292	NA	NA	0.608106	NA	NA	0.423392	0.140483	NA	2.88762	NA	0.997162	1.58105	0.8291	NA	NA
CYTIDINE_rp	0.407811	0.281609	NA	NA	0.956683	NA	0.574758	0.204973	0.907444	NA	1.11932	NA	0.426037	0.672779	0.547302	0.342381	1.46397	0.984368	0.656629	2.68623	0.0591993	0.98366	1.65562	0.738344	0.092288	0.886866	NA	0.564527	0.716174	1.1095	NA	NA	0.3267	0.41242	0.403296	1.77509	0.465574	0.0464439	0.996164	1.09905	0.424426	0.780729	2.16158	1.45734	NA	NA	0.578623	0.717635	1.00045
D_CELLOBIOSE_rp	0.498523	2.02557	0.863445	NA	0.565926	0.943279	NA	1.06047	NA	1.64909	1.33478	NA	1.0206	NA	1.14541	0.772583	0.230712	0.913518	NA	NA	1.72432	NA	0.858345	1.76211	1.56667	1.0428	NA	NA	1.03628	1.56742	NA	0.665624	NA	0.559014	0.701933	1.3663	NA	1.08716	0.948406	2.43221	0.336425	0.907167	1.64456	1.18864	1.21245	0.808217	0.878275	0.976836	0.131487
D_GLUCONIC_ACID_rp	0.767286	0.524172	NA	NA	1.75103	NA	0.569381	0.0497163	NA	NA	0.889107	NA	1.36751	NA	0.817537	1.52713	1.51941	1	1.59211	0.0833962	NA	5.73112	1.54029	0.876272	NA	1.11049	1.42337	NA	1.30591	1.43237	NA	0.802399	1.56456	0.946563	0.0105371	NA	0.993472	0.615735	0.461855	1.10591	1.66428	0.661303	2.1917	NA	0.53053	NA	NA	1.38703	NA
D_GLUCOSE_rp	0.124457	2.15918	0.911628	3.12545	0.692556	1.01127	1.70087	1.42187	0.15641	1.08837	1.79246	NA	1.21104	0.496391	0.960453	0.955691	0.71334	0.525288	0.94647	1.025	2.24794	0.459296	0.7449	0.620945	1.13054	3.1646	1.38108	3.96167	1.24357	0.867434	1.19352	0.019791	1.03134	9.72648	0.433625	1.92866	1.03938	0.354667	0.598739	1.05562	0.8571	1.19767	2.34651	1.61679	0.35029	0.818787	NA	0.765202	1.04387
DEHYDRO_L_ASCORBIC_ACID_hn	0.131265	0.329882	0.0261844	1.33404	NA	2.75119	0.0750294	0.296215	0.444269	0.0374436	0.99252	NA	0.658358	1.63691	0.252137	1.04607	NA	1.59767	0.737667	0.659759	4.18539	0.219337	0.0150542	NA	0.0900956	5.14833	0.981437	1.58738	0.475554	0.724132	3.97502	4.91622	0.994288	0.117446	NA	NA	0.736473	NA	1.13622	0.0329867	1.11786	2.43711	0.213227	2.60437	0.897202	4.2927	1.93206	NA	NA
DEOXYCYTIDINE_rp	NA	1.07105	NA	NA	NA	NA	0.145769	0.00448201	1.24981	NA	0.868995	NA	1	1.00943	0.259074	1.92513	NA	1.22374	NA	NA	2.13013	1.31587	0.647871	NA	0.0872747	0.34469	NA	1.10057	1.32015	1.23424	NA	NA	NA	3.40558	0.450554	1.42963	0.274991	0.466871	1.68275	0.62685	NA	1.39209	1.5857	NA	NA	NA	0.872372	NA	0.781262
DIHYDROFOLATE_rp	NA	0.929046	NA	NA	0.8174	NA	NA	1.5767	NA	NA	1.43103	NA	1	NA	1.61476	1.00287	1.87912	0.876761	NA	NA	NA	NA	0.752652	0.260202	NA	0.501604	NA	NA	0.926309	NA	0.846577	0.784882	NA	0.958779	1.41507	NA	NA	NA	0.918473	0.770399	NA	1.31643	NA	NA	1.29381	NA	NA	1.00904	NA
E1RYTHROSE_4_PHOSPHATE_rp	NA	NA	NA	NA	NA	NA	NA	NA	NA	NA	1.02712	NA	NA	NA	0.777458	2.14397	NA	NA	NA	NA	NA	NA	NA	NA	NA	NA	NA	NA	NA	0.583823	NA	NA	NA	NA	NA	NA	NA	NA	NA	0.543979	NA	1.21101	0.916572	NA	NA	NA	NA	NA	NA
GABA_hn	0.635394	1.34563	1.28572	0.918676	1.85718	NA	0.0737198	NA	0.910609	1.03997	1.51597	NA	1.9738	1.26261	1.09617	1.0098	1.24865	1.50843	1.46594	0.291457	0.976772	0.985176	1.71429	0.684373	1.08957	0.812137	0.0146563	1.2347	NA	1.60099	NA	1.12041	0.0425465	1.41805	NA	1.00455	0.0618094	NA	NA	1.54835	0.707415	NA	1.77124	NA	1.00703	NA	1.1175	1.12958	0.514559
GLUCOSE_hn	0.635287	NA	NA	NA	NA	NA	NA	NA	NA	NA	0.298351	NA	2.75656	NA	1.83477	NA	NA	1.03462	NA	NA	NA	NA	0.555433	NA	NA	NA	NA	NA	NA	NA	NA	NA	NA	NA	NA	NA	NA	NA	NA	NA	0.442378	0.316369	NA	NA	NA	NA	NA	NA	NA
GLYCYLDEOXYCHOLIC_ACID_rp	0.156067	1.09806	NA	NA	1.428	0.855888	0.563085	0.913272	0.486814	NA	0.788671	NA	NA	0.189058	0.633027	0.378648	0.463041	NA	0.0850708	1.61931	2.24086	0.93742	NA	0.409594	1.23678	0.786735	NA	3.93632	1.10537	1.33491	1.02823	NA	0.14026	1.83964	0.870463	0.0748724	1.43139	0.801269	0.762203	3.08945	0.165088	1.88959	1.2996	0.816305	NA	1.01659	1.25648	0.541862	2.16841
GUANOSINE_5_DIPHOSPHATE_rp	NA	0.406297	1.50198	NA	1.70551	NA	0.0314139	0.347659	0.657208	1.02079	0.765908	NA	1	1.24155	0.0304279	0.887407	0.386137	1.10127	0.249177	0.0953633	0.854041	1.73445	2.58028	0.464211	1.67504	1.62368	NA	1.27598	0.894472	2.71504	0.8369	0.804931	2.11084	4.47997	NA	0.641021	0.981446	NA	0.796109	0.822625	NA	0.227286	0.153312	NA	1.21654	NA	0.794405	0.321025	0.335162
GUANOSINE_5_DIPHOSPHOGLUCOSE_hn	NA	1.40951	NA	0.144152	NA	NA	1.57805	NA	0.0410718	NA	0.985405	NA	NA	2.94269	1.04354	0.0259384	NA	NA	NA	NA	NA	NA	NA	NA	NA	1.72438	3.5089	0.0232769	NA	0.069735	NA	0.00996911	NA	1.71238	NA	NA	3.98384	NA	NA	0.0664365	NA	NA	0.0815204	NA	1.10307	NA	0.0682489	NA	NA
GUANOSINE_5_DIPHOSPHOGLUCOSE_rp	NA	0.639951	NA	NA	NA	NA	0.352582	0.446843	0.228444	NA	2.32348	NA	0.939455	0.268635	0.369126	1.8538	NA	1.09407	NA	NA	1.39203	0.494625	2.59602	NA	2.78962	1.11818	NA	1.59732	1.28936	NA	1.58405	NA	NA	1.52531	NA	0.395487	1.21941	NA	0.807956	1.1459	NA	1.85062	NA	NA	NA	NA	0.603753	NA	1
GUANOSINE_5_TRIPHOSPHATE_rp	NA	0.663385	NA	NA	1.32678	NA	0.735477	1.72956	NA	NA	1.23436	NA	2.69491	NA	0.330977	1.41901	1.09336	0.555743	NA	NA	NA	NA	4.07847	0.585785	NA	0.664054	NA	NA	0.770114	1.45512	NA	NA	NA	1.10908	NA	NA	0.883394	NA	1.30265	1.697	NA	1.0278	1.06452	1.62563	NA	NA	NA	1.10321	NA
INOSINE_5_TRIPHOSPHATE_rp	0.397519	1.01235	NA	NA	0.837831	NA	NA	NA	NA	NA	1.48782	NA	0.438567	NA	1.19703	0.862728	1.03114	0.475511	NA	NA	NA	NA	1.31667	0.891297	NA	0.833781	NA	NA	NA	1.04351	NA	NA	NA	2.95371	1.32976	NA	NA	NA	NA	1.0992	0.290853	0.937614	2.29036	NA	NA	NA	NA	0.801156	NA
L_ASCORBATE_rp	NA	2.9997	NA	NA	NA	NA	NA	6.68116	NA	NA	1.97198	NA	NA	NA	1.37107	0.173075	NA	NA	NA	NA	2.20352	NA	NA	NA	1.23747	1.04792	NA	NA	0.740416	1.27369	NA	NA	NA	0.0710878	1.10822	1.34054	NA	NA	0.958209	1.62146	NA	1.35003	1.85828	NA	NA	NA	NA	NA	1
L_CYSTINE_rp	0.228052	2.48235	NA	NA	NA	NA	NA	2.48446	NA	NA	0.671071	NA	NA	NA	1.88333	1.48326	NA	NA	0.234181	2.4153	NA	NA	NA	NA	NA	1.87186	NA	NA	0.742202	0.862707	0.996677	3.25703	0.167808	0.0103949	1.82561	NA	NA	0.278853	0.690459	2.55589	0.324252	1.04552	1.56221	0.0868338	0.502932	NA	1.01452	NA	NA
MALATE_rp	0.110976	0.166972	NA	NA	0.773031	NA	0.180776	NA	NA	NA	0.967615	NA	2.58282	NA	0.550283	2.62135	1.45569	1.61265	NA	NA	NA	3.93499	2.1484	0.62623	NA	1.16061	NA	NA	NA	0.764093	NA	NA	NA	0.895309	0.919877	NA	1.40107	NA	NA	0.279592	0.375203	1.20994	0.10887	NA	NA	NA	NA	0.634251	NA
N_ACETYL_DL_METHIONINE_rp	0.473862	0.20803	1.68104	1.54637	0.0783943	1.42869	NA	2.60138	NA	0.324755	0.394516	NA	1.07447	NA	1.34214	0.793285	1.42543	1	1.66158	0.114159	0.921828	NA	1.16143	0.533719	0.729941	2.03877	0.670425	NA	0.769038	2.0772	2.23164	NA	1.02545	1.00657	0.586102	1.07278	NA	NA	0.0782863	1.56681	0.237672	1.24911	1.66238	2.62068	NA	1.19454	NA	1.65573	0.717361
N_ACETYL_L_ASPARTIC_ACID_rp	NA	14.1512	NA	NA	1.13236	NA	NA	0.784444	NA	NA	0.808183	NA	2.40733	NA	1.4629	0.180804	1.17537	1.0178	NA	NA	NA	1.01156	0.875463	1.05849	NA	1.82567	NA	NA	2.27126	0.0801055	NA	0.440171	NA	0.17106	NA	NA	NA	NA	1.50177	0.755831	NA	0.746325	0.142517	NA	0.274296	NA	0.120095	0.92288	NA
N_ACETYL_L_LEUCINE_hn	0.482581	0.97962	NA	0.0946089	0.407634	NA	0.154219	0.0332749	NA	NA	0.74707	NA	4.00652	NA	0.870564	0.11056	1.16488	4.50581	NA	NA	NA	6.01698	0.885631	0.781997	NA	0.0433622	1.83387	NA	0.313765	0.271448	NA	0.866946	NA	2.71185	NA	1.095	0.173389	NA	0.274919	1.21141	0.180645	NA	0.142654	0.889413	0.778428	NA	0.698223	0.866655	0.761597
O_ACETYL_L_SERINE_rp	0.392839	1.025	NA	1.00691	0.52329	NA	NA	NA	0.953144	NA	0.93016	NA	NA	0.689981	0.694395	1.00044	0.541464	NA	0.958314	0.794626	NA	NA	NA	0.481267	NA	0.741574	0.853441	1.05185	NA	0.165219	NA	1.08857	0.999465	1.07325	0.667523	NA	NA	NA	NA	0.111828	0.267529	0.912045	1.13001	NA	0.874231	NA	NA	2.78155	NA
O_PHOSPHO_DL_SERINE_rp	0.218049	0.53215	NA	NA	1.82343	NA	NA	NA	NA	NA	2.06654	NA	NA	NA	1.51324	1.16149	0.752795	NA	NA	NA	NA	NA	NA	0.618744	NA	3.42771	NA	NA	NA	0.73318	NA	1.09411	NA	0.938921	1.34066	NA	NA	NA	NA	0.125377	0.459572	2.32141	3.22957	1.17494	0.913909	NA	NA	1.48261	NA
PROGESTERONE_rp	0.236897	1.97464	NA	NA	NA	NA	NA	0.614204	NA	NA	3.00011	NA	NA	NA	0.591569	1.20273	NA	NA	NA	NA	NA	NA	NA	NA	NA	3.04579	NA	NA	0.39004	0.358445	NA	NA	NA	2.96566	0.720727	NA	NA	NA	0.915956	0.326968	0.228512	0.905587	1.99328	NA	NA	NA	NA	NA	NA
PURINE_rp	1.02902	1.0419	NA	0.953415	1.38061	1.34319	1.40752	0.303562	NA	NA	0.902904	NA	1.82641	NA	1.20111	1.19226	0.26266	0.943682	1.15387	0.690085	0.848137	0.790207	0.273596	1.0344	1.87689	0.950023	0.840588	NA	0.849851	0.0620211	0.46723	1.30775	1.06706	1.02532	1.51753	NA	0.045434	1.26285	0.638884	0.974883	1.12871	1.13984	1.9287	1.36259	1.10048	0.549244	0.905741	1.29493	NA
PYRIDINE_2_3_DICARBOXYLATE_rp	0.604427	1.51079	1.10579	NA	0.50127	0.979677	NA	5.42213	NA	0.830134	0.0871076	NA	1.0512	NA	1.15207	0.897473	0.600889	1.55194	0.46605	0.861071	NA	0.951212	1.50508	0.610121	NA	0.712844	NA	NA	0.855121	3.39533	0.958938	0.943616	0.666838	0.150355	0.93295	NA	NA	1.12482	0.377877	1.33089	0.482194	0.637321	1.35871	NA	0.372009	1.02068	NA	1.47547	NA
R_S_2_HYDROXYBUTYRIC_ACID_rp	NA	1.95226	NA	NA	NA	NA	NA	0.249754	NA	NA	1.04189	NA	NA	NA	1.23438	1.22038	NA	NA	NA	NA	NA	NA	NA	NA	NA	1.68595	NA	NA	1.5239	0.764778	NA	NA	NA	0.518729	0.498428	NA	NA	NA	1.47978	1.07364	NA	1.0494	0.812893	NA	NA	NA	NA	NA	NA
SPERMINE_hn	0.372512	0.738476	NA	0.915426	NA	NA	1.22023	0.582663	NA	NA	0.532317	NA	1.44868	NA	1.90438	0.211443	NA	1	NA	NA	NA	NA	1.49853	NA	NA	2.07076	1.33816	NA	0.569633	0.224545	NA	NA	NA	2.58746	NA	NA	0.97485	NA	1.20525	0.79667	0.292902	1.26398	0.433492	0.81643	NA	NA	NA	NA	NA
THIAMINE_rp	NA	1.08851	NA	0.684013	0.868017	NA	1.17967	1.07329	0.890678	NA	0.71213	NA	1.47343	1.16704	0.69495	0.936766	0.77401	1	1.24371	0.0379467	NA	NA	0.739638	1.84106	NA	0.904786	0.713571	1.17577	1.02239	0.569501	1.1132	0.188202	1.57594	0.41861	NA	NA	0.487079	0.438719	0.979814	1.67877	NA	0.520618	0.74124	NA	0.948817	NA	0.889008	1.11121	NA
THYMIDINE_5_MONOPHOSPHATE_rp	NA	0.379304	NA	NA	NA	NA	0.0937695	0.079634	0.400103	NA	3.62453	NA	1.12946	1.87785	0.628657	0.542764	NA	0.923763	NA	NA	0.60248	2.52432	2.29812	NA	3.0326	17.0712	NA	0.568911	0.586399	5.53157	NA	NA	NA	0.771947	NA	NA	0.13748	NA	0.272215	1.2498	NA	1.52201	0.232425	1.04429	NA	NA	0.760248	NA	NA
URIDINE_5_DIPHOSPHOGLUCOSE_hn	3.70919	1.07056	NA	1.01381	0.176468	NA	1.0664	NA	0.782541	NA	0.712976	NA	2.57198	1.10962	1.30281	1.0319	20.676	0.398367	NA	NA	NA	71.9477	0.118741	0.0749091	NA	0.526982	1.12148	1.20101	NA	5.14975	NA	0.00083293	NA	0.886355	NA	NA	1.02352	NA	NA	0.893901	1.21629	1.76615	0.986693	NA	2.81067	NA	0.774159	0.0658254	NA
URIDINE_5_DIPHOSPHOGLUCOSE_rp	NA	0.139433	NA	NA	NA	NA	0.134596	NA	NA	NA	1.11137	NA	1	NA	0.171803	0.868654	NA	2.93012	NA	NA	0.529802	0.902174	4.22623	NA	2.34028	0.710637	NA	NA	NA	NA	0.517274	NA	NA	3.51191	NA	1.09162	0.559191	NA	NA	1.40985	NA	0.571118	NA	0.0831227	NA	NA	0.161784	NA	0.569868
URIDINE_5_DIPHOSPHOGLUCURONIC_ACID_rp	NA	3.35447	NA	NA	1.23178	NA	0.717249	NA	0.12016	NA	0.305494	NA	NA	0.83187	2.28061	0.606604	0.438168	NA	NA	NA	1.46246	0.0627027	NA	0.752167	0.916062	0.593584	NA	1.95818	NA	1.0006	NA	2.58911	NA	0.145606	0.302249	NA	0.723657	0.0346538	NA	1.97248	NA	NA	0.890628	NA	0.287256	NA	NA	0.132675	NA
URIDINE_rp	NA	0.0349285	NA	NA	1.17427	NA	1.3885	NA	0.318366	NA	0.875367	NA	0.218388	0.215417	1.95293	1.20952	1.02254	0.224681	NA	NA	1.35303	0.00100796	1.6815	1.15559	0.286066	0.189957	NA	0.362006	NA	0.233547	0.802472	NA	NA	23.0097	0.00838661	1.24004	0.870774	0.244539	NA	0.522675	NA	2.54697	0.129711	NA	NA	NA	NA	0.0121637	0.974589
XANTHOSINE_5_MONOPHOSPHATE_rp	0.332113	0.956462	0.579132	1.0587	0.798273	NA	0.236369	NA	1.06421	0.109924	1.07923	NA	0.620282	0.73153	1.07625	0.824698	0.775953	1	NA	NA	3.96799	0.622958	0.949576	0.427238	0.327051	0.824036	0.870768	1.00369	NA	1.95621	0.888567	0.964118	NA	3.75974	1.25319	0.321633	0.373545	NA	NA	0.780157	0.430838	1.29624	1.70075	NA	0.891168	NA	0.153837	1.0361	1.73993
2_DEOXY_D_RIBOSE_rp	0.042735	1.73996	NA	NA	1.34362	NA	NA	NA	NA	NA	NA	NA	1.34194	NA	NA	1.34651	1.71387	0.851757	NA	NA	NA	NA	1.49133	0.404187	NA	1.95202	NA	NA	NA	0.399765	NA	NA	NA	1.55041	0.426848	NA	NA	NA	NA	1.76827	0.0664907	1.01351	2.05375	NA	NA	NA	NA	2.36287	NA
2_DEOXYADENOSINE_5_DIPHOSPHATE_rp	NA	2.55557	NA	NA	NA	NA	NA	0.255293	NA	NA	NA	NA	1.10461	NA	NA	0.889253	NA	0.602438	NA	NA	NA	NA	1.23576	NA	NA	1.92099	NA	NA	1.09018	NA	NA	NA	NA	0.632225	NA	NA	NA	NA	1.35368	2.04743	NA	0.978515	NA	NA	NA	NA	NA	NA	NA
2_DEOXYGUANOSINE_5_TRIPHOSPHATE_hn	NA	0.630918	NA	NA	NA	NA	NA	NA	NA	NA	NA	NA	1.16098	NA	NA	NA	NA	1.08049	NA	NA	NA	NA	1.49307	NA	NA	2.26791	NA	NA	NA	NA	NA	NA	NA	0.531836	NA	NA	NA	NA	NA	NA	NA	3.45831	NA	NA	NA	NA	NA	NA	NA
2_METHYLMALONATE_rp	NA	1.06309	NA	NA	1.22214	NA	NA	NA	NA	NA	NA	NA	NA	NA	NA	1.31839	0.451589	NA	NA	NA	NA	NA	NA	0.794411	NA	0.861437	NA	NA	NA	0.898802	NA	NA	NA	0.39655	0.521726	NA	NA	NA	NA	1.08362	NA	0.440908	1.33247	NA	NA	NA	NA	1.27031	NA
25_HYDROXYVITAMIN_D_rp	NA	1.64332	NA	NA	NA	NA	NA	0.0916655	NA	NA	NA	NA	1.10596	NA	NA	0.305927	NA	0.271963	NA	NA	NA	NA	1.26867	NA	NA	0.453577	NA	NA	0.736987	0.986479	NA	NA	NA	0.755002	NA	NA	NA	NA	0.936238	0.742041	NA	1.3202	1.13282	NA	NA	NA	NA	NA	NA
3_5_DIIODO_L_THYRONINE_hn	NA	NA	NA	NA	NA	NA	NA	NA	NA	NA	NA	NA	NA	NA	NA	NA	NA	NA	NA	NA	NA	NA	NA	NA	NA	NA	NA	NA	NA	NA	NA	NA	NA	NA	NA	NA	NA	NA	NA	NA	NA	0.605636	NA	NA	NA	NA	NA	NA	NA
3_HYDROXYKYNURENINE_rp	0.269176	0.420193	NA	0.901847	NA	NA	NA	0.00925803	NA	NA	NA	NA	1.73435	NA	NA	0.213551	NA	0.956303	1.06742	0.828368	NA	NA	1.23018	NA	NA	0.924068	0.408886	NA	0.0121119	0.0532602	NA	NA	0.951424	0.839517	0.280933	NA	NA	NA	0.113961	1.66867	0.67237	1.11216	0.523978	NA	NA	NA	1.43262	NA	NA
6_PHOSPHOGLUCONIC_ACID_rp	NA	0.981994	NA	1.92075	3.58074	NA	NA	NA	1.37009	NA	NA	NA	NA	1.19409	NA	0.590239	0.40002	NA	NA	NA	NA	NA	NA	0.853911	NA	1.03722	NA	0.317227	NA	3.13935	NA	NA	NA	3.60972	NA	NA	NA	NA	NA	0.806245	NA	0.541456	0.610891	NA	NA	NA	NA	0.715469	NA
BETAINE_ALDEHYDE_CATION_rp	0.476755	2.44142	NA	NA	1.24108	NA	NA	NA	NA	NA	NA	NA	1	NA	NA	2.36715	1.99093	0.823991	NA	NA	NA	0.831853	1.31215	0.46263	NA	0.952183	NA	NA	NA	0.916482	NA	NA	NA	0.696149	1.14565	NA	NA	NA	NA	0.463677	0.441558	0.816083	1.08583	NA	NA	NA	NA	1.29868	NA
BIOTIN_hn	0.851626	0.0101016	NA	1.44244	NA	0.764953	0.50508	0.0503328	0.398584	NA	NA	NA	0.135082	0.0800608	NA	1.04527	NA	1	0.31499	0.0100897	NA	0.668597	1.36157	NA	NA	0.737411	0.104844	0.669665	0.666074	0.272992	1.02721	0.908586	0.284711	27.9964	NA	NA	0.549947	NA	0.586036	0.113468	1.14837	1.39097	0.701449	0.842197	0.698641	0.879798	0.403152	NA	NA
CARBAMOYL_PHOSPHATE_hn	NA	0.830279	NA	1.13865	0.639799	NA	NA	NA	1.08443	NA	NA	NA	0.746023	1.09309	NA	0.947878	0.746317	1	NA	NA	0.498118	0.928981	1.55095	0.484575	2.08638	1.41522	1.02073	1.1681	NA	0.360126	0.963079	NA	NA	0.895051	NA	NA	NA	NA	NA	1.16405	NA	2.19649	0.347413	0.752983	NA	NA	0.0276821	0.775046	NA
CITRULLINE_rp	NA	0.881569	NA	NA	1.50552	1.22349	NA	NA	NA	NA	NA	NA	1.74617	NA	NA	0.758374	0.890063	1	1.01489	1.1202	0.801291	0.856219	0.783851	0.659861	1.1946	0.692786	NA	NA	NA	1.33933	NA	NA	0.99904	0.997962	0.688366	1	NA	0.797744	NA	0.165868	NA	0.938079	2.14108	NA	NA	0.746377	NA	0.82038	0.859164
D_3_PHOSPHOGLYCERIC_ACID_rp	0.373605	0.962108	0.0993053	NA	1.28957	NA	NA	0.241952	NA	1.82339	NA	NA	1.13045	NA	NA	0.980679	1.30009	0.754559	NA	NA	NA	1.34527	0.651022	0.737522	NA	1.22711	NA	NA	0.496036	1.7668	1.37038	NA	NA	0.379434	0.513679	NA	NA	NA	1.14389	1.0558	0.469675	1.29466	0.479468	0.60456	NA	NA	NA	0.901356	NA
DECANOATE_hn	0.14928	1.80749	NA	1.79906	NA	NA	0.711596	NA	0.844071	NA	NA	NA	1.64593	1.10749	NA	1.42347	NA	1.10826	NA	NA	1.01656	0.883511	0.875362	NA	1.12944	0.760009	2.04291	0.891758	NA	0.506576	NA	0.911263	NA	0.812648	NA	2.79936	0.745856	NA	NA	0.836936	0.0679155	0.213949	0.4418	NA	0.704006	NA	0.639045	NA	0.475127
DEOXYURIDINE_rp	NA	1.32852	NA	NA	0.0411357	NA	0.0315481	NA	NA	NA	NA	NA	0.0168189	NA	NA	0.939673	1.34628	1.97304	0.331127	3.10027	NA	0.495481	0.0293055	0.855753	NA	NA	NA	NA	NA	3.62333	NA	NA	0.293655	0.430337	1.5159	NA	0.0142391	0.715957	NA	0.174862	NA	1.2312	3.02915	NA	NA	NA	0.693006	1.81327	NA
FOLIC_ACID_hn	0.106148	1.15486	NA	0.0160263	NA	NA	NA	NA	1.31526	NA	NA	NA	NA	0.418544	NA	0.900116	NA	NA	0.0990394	0.0696198	NA	NA	NA	NA	NA	0.48171	1.08805	0.912879	NA	0.265188	NA	1.16663	0.0904739	0.614006	NA	NA	NA	NA	NA	2.2709	0.110929	1.00147	0.243591	NA	0.68301	NA	1.81746	NA	NA
ISOPENTENYL_PYROPHOSPHATE_rp	0.231884	0.34312	NA	NA	1.43419	NA	NA	0.0963708	NA	NA	NA	NA	0.855938	NA	NA	NA	1.15891	1.40428	NA	NA	NA	NA	1.37608	0.929818	NA	1.27348	NA	NA	1.01678	0.484887	NA	NA	NA	2.5948	0.262165	1.12886	NA	0.0840525	1.09268	2.10261	0.311213	1.41588	0.484887	NA	NA	NA	NA	1.3218	0.986296
PROGESTERONE_hn	1.31982	1.92504	0.851952	0.325853	0.520438	0.568505	1.71913	0.97587	0.301034	0.654018	NA	NA	1.18807	0.341747	NA	0.552938	0.796184	1.12644	0.26586	0.748586	NA	0.0420989	0.315436	3.26295	NA	0.0959285	1.86345	0.119752	0.542658	0.495161	0.336025	3.09403	1.7888	0.15746	NA	1.38853	0.794365	NA	3.51942	0.717262	1.47801	0.636212	0.566445	0.680118	1.16252	2.3555	0.0256143	0.578339	1.00174
RS_MEVALOLACTONE_rp	0.268996	1.46276	NA	NA	1.07647	NA	1.34065	NA	NA	NA	NA	NA	NA	NA	NA	0.899266	0.930849	NA	0.114112	1.86753	NA	NA	NA	1.06053	NA	1.56517	NA	NA	NA	1.74568	NA	NA	0.132216	0.753359	0.347247	NA	0.536524	NA	NA	1.07429	0.217415	0.240467	1.35298	NA	NA	NA	NA	1.68041	NA
SEDOHEPTULOSE_7_PHOSPHATE_rp	0.497429	0.566808	0.644093	1.36932	1.26594	0.172875	1.3475	0.075855	1.0456	0.475273	NA	NA	1.04741	1.00968	NA	1.32892	2.12849	0.947761	NA	NA	2.76392	1.22129	1	2.57865	1.13123	1.33333	0.866413	1.69817	2.36812	1.50452	1.20695	0.778503	NA	0.102413	NA	NA	0.845429	0.725523	0.188571	0.480738	1.45629	1.4912	1.40971	0.206941	1.41235	4.03886	0.409941	0.0618429	NA
URIDINE_hn	0.851626	0.0101016	NA	1.44244	NA	0.764953	0.50508	0.0503328	0.398584	NA	NA	NA	0.135082	0.0800608	NA	1.04527	NA	1	0.31499	0.0100897	NA	0.668597	1.36157	NA	NA	0.737411	0.104844	0.669665	0.666074	0.272992	1.02721	0.908586	0.284711	27.9964	NA	NA	0.549947	NA	0.586036	0.113468	1.14837	1.39097	0.701449	0.842197	0.698641	0.879798	0.403152	NA	NA
2_HYDROXYGLUTARATE_hn	NA	0.589915	NA	1.72236	NA	NA	1.65671	NA	1.0611	NA	NA	NA	1.22062	1.11703	NA	0.4634	NA	1.29162	0.498534	1.41896	NA	NA	0.462671	NA	NA	2.83021	1.29061	1.24201	NA	0.685342	0.203167	NA	0.0691718	1.04128	NA	NA	2.28656	NA	NA	0.40297	NA	NA	0.694408	0.299252	NA	NA	1.33059	NA	NA
AGMATINE_rp	0.469552	1.58168	0.739943	5.54268	0.0290113	2.35312	1.51473	0.433866	1.20736	1.26279	NA	NA	1.42722	1.28756	NA	NA	0.0130372	1.50629	1.43257	0.496367	0.836873	0.742172	0.58644	6.04155	0.859614	0.916828	0.0379225	0.286289	1.48947	1.27111	3.65428	0.0988287	2.16845	0.477832	0.427822	0.108396	1.12441	1.52115	1.26347	0.108364	0.39427	NA	1.39125	2.22566	1.59238	2.3825	0.0109315	0.572601	1
D_GLUCONO_1_5_LACTONE_hn	NA	0.233821	NA	1.68903	NA	NA	NA	0.34299	NA	NA	NA	NA	1	NA	NA	0.911528	NA	0.826397	NA	NA	NA	NA	1.25682	NA	NA	0.983967	0.409535	NA	0.4379	0.362451	0.76856	NA	NA	0.12813	NA	NA	NA	NA	0.0448984	0.654529	NA	NA	0.306824	NA	NA	NA	NA	NA	NA
FLAVIN_ADENINE_DINUCLEOTIDE_rp	NA	0.0792344	NA	NA	NA	NA	NA	NA	2.52111	NA	NA	NA	0.770413	0.0805645	NA	2.67131	NA	1.0114	NA	NA	NA	NA	1.24539	NA	NA	1.4389	NA	0.205098	NA	NA	0.818481	NA	NA	1.33605	NA	NA	NA	NA	NA	0.806245	NA	NA	NA	NA	NA	NA	0.0459158	NA	NA
OXIDIZED_GLUTATHIONE_hn	NA	1.10288	NA	1.50435	NA	NA	1.22573	0.789119	0.27781	NA	NA	NA	0.866593	1.17581	NA	0.144092	NA	1	0.20504	NA	NA	30.332	0.604833	NA	NA	2.85769	1.42782	1.55861	5.7305	3.37937	3.83263	0.986343	0.573021	0.979369	NA	NA	1.49005	NA	0.0462434	1.22534	NA	NA	1.19941	1.46974	0.864107	NA	0.375213	NA	NA
OXIDIZED_GLUTATHIONE_rp	NA	0.984241	NA	1.06899	NA	NA	0.588167	0.0253667	0.598469	NA	NA	NA	0.781648	0.715265	NA	0.852376	NA	1	1.94571	0.0380677	NA	0.675252	0.990976	NA	NA	2.91491	0.568626	0.547668	7.48567	0.161719	1.6447	0.660988	1.78862	1.42748	NA	NA	0.966293	NA	1.3475	1.38317	NA	NA	0.217539	1.51053	1.08826	NA	0.697985	NA	NA
REDUCED_GLUTATHIONE_hn	NA	3.11376	NA	0.190715	NA	NA	0.000603701	1.18312	1.16494	NA	NA	NA	0.486598	1.94608	NA	0.111356	NA	1	NA	NA	NA	21.8463	1.62808	NA	NA	1.45011	1.90865	0.593182	0.326773	0.583709	3.07653	1.787	NA	3.38733	NA	NA	0.000297769	NA	0.673709	2.95973	NA	NA	1.99388	1.85646	57.5731	NA	0.896583	NA	NA
REDUCED_GLUTATHIONE_rp	NA	0.295082	NA	1.06253	NA	NA	1.25655	0.77398	0.548064	NA	NA	NA	2.54007	1.4451	NA	1.47675	NA	1.84939	1.9295	0.0939354	NA	0.100014	2.24433	NA	NA	1.04753	1.14895	1.19983	2.57167	3.26905	6.48243	0.0112515	2.90596	1.92073	NA	NA	1.38746	NA	0.344947	1.50239	NA	NA	0.205363	1.5561	13.794	NA	1.19143	NA	NA
URIDINE_5_DIPHOSPHO_N_ACETYLGLUCOSAMINE_rp	NA	NA	NA	NA	NA	2.191	NA	NA	NA	NA	NA	NA	0.585265	NA	NA	NA	NA	0.506079	NA	NA	NA	NA	1.72334	NA	NA	NA	NA	NA	NA	NA	0.644329	NA	NA	NA	NA	NA	NA	NA	NA	NA	NA	NA	NA	NA	NA	0.741094	NA	NA	NA
1_METHYL_L_HISTIDINE_hn	NA	1.56387	NA	1.28349	NA	NA	1.43772	0.802001	0.284042	NA	NA	NA	0.202835	0.28548	NA	0.693977	NA	1	2.57203	0.000561811	NA	NA	0.637539	NA	NA	0.973347	0.983101	2.29377	1.06178	0.653272	NA	2.94797	2.51499	2.65028	NA	NA	0.567285	NA	0.821749	0.508162	NA	NA	1.17603	2.43236	0.306225	NA	1.74021	NA	NA
2_DEOXYADENOSINE_5_DIPHOSPHATE_hn	1.05935	1.79077	NA	0.396587	NA	NA	NA	NA	NA	NA	NA	NA	1.6078	NA	NA	0.767937	NA	1.78705	NA	NA	NA	NA	1	NA	NA	0.486215	1.4249	NA	NA	1.09175	NA	NA	NA	0.99562	NA	NA	NA	NA	NA	0.376238	0.510504	NA	1.36291	NA	NA	NA	NA	NA	NA
2_3_DIHYDROXYBENZOATE_hn	0.324484	1.73668	NA	1.12444	1.569	NA	NA	0.207482	2.97108	NA	NA	NA	3.7095	0.656742	NA	0.212983	1.45537	1.98983	1.25007	1.07166	NA	1.80613	1	0.65938	NA	1.07719	0.798371	1.03183	0.298924	0.0235059	NA	NA	0.672323	0.613819	NA	2.69249	NA	NA	1.28933	0.725679	0.353982	NA	0.0476037	NA	NA	NA	NA	1.79791	1.13293
2_AMINOADIPATE_hn	0.0552907	0.647439	NA	1.69801	NA	NA	NA	NA	1.05496	NA	NA	NA	1.20803	1.78434	NA	1.31468	NA	0.917618	0.380211	0.522493	NA	5.80447	2.12702	NA	NA	1.35879	1.04719	2.29262	NA	0.282942	NA	5.17731	1.64154	0.696733	NA	1.25802	NA	NA	NA	0.101518	0.330395	NA	1.86304	NA	0.832154	NA	0.414018	NA	0.795766
2_AMINOBUTANOIC_ACID_hn	NA	3.0934	NA	1.02938	NA	NA	NA	1.37282	NA	NA	NA	NA	1	NA	NA	1.04498	NA	0.942784	0.84097	1.41369	NA	NA	1.31199	NA	NA	0.18717	0.371662	NA	0.663719	0.150451	NA	NA	0.935701	1.3438	NA	NA	NA	NA	0.737308	1.07666	NA	NA	0.725759	NA	0.713332	NA	NA	NA	NA
2_HYDROXYBUTYRATE_hn	NA	2.35378	NA	2.05321	NA	NA	NA	NA	NA	NA	NA	NA	1	NA	NA	0.459558	NA	1.40815	NA	1.22498	NA	NA	1.13568	NA	NA	13.184	0.779466	NA	NA	1.0794	NA	NA	NA	1.00755	NA	NA	NA	NA	NA	0.507786	NA	NA	1.20246	NA	NA	NA	NA	NA	NA
2_3_DIPHOSPHO_D_GLYCERIC_ACID_hn	0.785219	0.873775	NA	0.557513	NA	NA	NA	NA	NA	NA	NA	NA	0.196128	NA	NA	0.230555	NA	0.476531	NA	NA	NA	NA	1	NA	NA	3.5	0.681357	NA	NA	2.64218	NA	NA	NA	0.881083	NA	NA	NA	NA	NA	0.583001	0.791378	NA	0.78638	NA	NA	NA	NA	NA	NA
25_HYDROXYVITAMIN_D_hn	0.611806	1.29115	NA	0.874089	NA	0.742677	NA	NA	0.398119	NA	NA	NA	1.98379	0.039683	NA	1.55025	NA	1.57178	NA	NA	NA	NA	1	NA	NA	0.410104	0.762568	0.342353	NA	0.200458	NA	NA	NA	3.61597	NA	1.81234	NA	NA	NA	0.49614	0.680434	NA	0.480814	0.603487	NA	0.616651	NA	NA	1.55892
ADENOSINE_5_DIPHOSPHOGLUCOSE_hn	0.282828	0.824613	0.432808	0.930537	0.98015	NA	NA	2.35232	NA	1.0665	NA	NA	0.794093	NA	NA	0.492601	0.788999	0.200606	NA	NA	1.12527	NA	1.48953	0.821321	1.21199	1.02647	1.41992	NA	0.898603	0.743782	NA	NA	NA	1.05973	NA	1.17815	NA	NA	0.810073	0.385174	0.570707	NA	4.9567	NA	NA	NA	NA	1.10653	1.04596
BETAINE_hn	0.65362	1.45287	NA	0.710651	NA	NA	NA	0.677594	NA	NA	NA	NA	0.844506	NA	NA	1.19616	NA	1.49453	NA	NA	NA	NA	0.425759	NA	NA	0.821743	1.08552	NA	0.268306	1.42695	NA	NA	NA	0.65638	NA	NA	NA	NA	0.580929	1.30848	0.402546	NA	1.04951	0.901064	NA	NA	NA	NA	NA
D_GALACTOSE_hn	NA	NA	NA	0.581948	NA	NA	NA	NA	NA	NA	NA	NA	8.41188	NA	NA	0.513434	NA	1.04374	NA	NA	NA	NA	0.820891	NA	NA	NA	1.42829	NA	NA	1.83724	NA	NA	NA	NA	NA	NA	NA	NA	NA	NA	NA	NA	2.13649	NA	NA	NA	NA	NA	NA
DEOXYADENOSINE_hn	NA	NA	NA	NA	NA	NA	NA	NA	NA	NA	NA	NA	0.876775	NA	NA	NA	NA	2.60214	NA	NA	NA	NA	2.2143	NA	NA	NA	NA	NA	NA	NA	NA	NA	NA	NA	NA	NA	NA	NA	NA	NA	NA	NA	NA	NA	NA	NA	NA	NA	NA
DEOXYTHYMIDINE_5_MONOPHOSPHATE_hn	0.74023	0.273733	1.19508	0.612635	0.969745	NA	0.245076	NA	1.64842	1.71377	NA	NA	1.36174	2.13039	NA	1.14136	1.15296	1	NA	NA	NA	0.886593	3.53981	0.822363	NA	1.10785	1.2246	1.77738	NA	1.90649	NA	1.40734	NA	1.44977	NA	NA	0.392813	NA	NA	0.894912	2.23075	NA	1.15051	NA	0.888133	NA	1.88297	0.963739	NA
DIHYDROFOLATE_hn	NA	1.28264	NA	0.0294566	NA	NA	0.537209	NA	0.271107	NA	NA	NA	1.89362	0.25917	NA	0.543306	NA	2.22821	1.86572	0.025259	NA	NA	1.10559	NA	NA	0.401216	0.476826	2.26903	NA	2.36459	NA	1.16153	1.78537	0.61918	NA	NA	2.2591	NA	NA	2.14431	NA	NA	2.55543	NA	0.749262	NA	0.58987	NA	NA
DL_ORNITHINE_hn	0.661782	NA	NA	NA	NA	NA	NA	1.19324	NA	NA	NA	NA	2.48634	NA	NA	NA	NA	1.52676	NA	NA	NA	NA	0.411013	NA	NA	NA	NA	NA	1.25615	NA	NA	NA	NA	NA	NA	NA	NA	NA	0.762899	NA	1.32155	NA	NA	NA	NA	NA	NA	NA	NA
FLAVIN_ADENINE_DINUCLEOTIDE_hn	0.698265	0.745968	1.16674	0.696115	1.20858	NA	0.0473046	NA	1.70804	1.38357	NA	NA	2.31281	0.81912	NA	0.0310656	0.870262	1.70593	NA	NA	NA	1.18063	2.70059	0.95179	NA	0.497147	1.19326	0.853449	NA	NA	NA	0.662923	NA	1.12346	NA	NA	0.0330716	NA	NA	1.761	0.584458	NA	NA	NA	1.20391	NA	1.64412	1.055	NA
FUMARIC_ACID_rp	NA	1.86929	NA	NA	NA	NA	NA	NA	NA	NA	NA	NA	0.546048	NA	NA	2.45183	NA	0.375189	NA	NA	NA	NA	1.07549	NA	NA	1.04297	NA	NA	NA	0.585629	NA	NA	NA	0.634822	NA	NA	NA	NA	NA	0.102329	NA	NA	1.91584	NA	NA	NA	NA	NA	NA
GUANINE_hn	0.821853	0.0126171	1.14201	0.953232	1.10359	NA	0.165563	NA	0.233115	1.68026	NA	NA	1.14848	0.329311	NA	2.23956	0.778391	0.872364	NA	NA	0.606614	1.03246	1.30999	1.0283	0.314429	0.277847	1.82644	0.183301	NA	0.771637	NA	0.904611	NA	115.862	NA	1.20668	0.422187	NA	NA	1.30405	0.973872	NA	1.10023	NA	0.028877	NA	1.74292	0.585297	4.98211
L_ASCORBATE_hn	NA	1.84816	NA	0.602868	NA	NA	NA	NA	0.540799	NA	NA	NA	2.01194	0.670932	NA	0.677508	NA	1.74391	NA	NA	NA	NA	0.682584	NA	NA	0.249857	0.533969	0.392824	NA	0.788288	NA	0.163223	NA	0.0777823	NA	NA	NA	NA	NA	1.10397	NA	NA	0.190437	NA	0.22237	NA	0.189884	NA	NA
N_METHYL_L_GLUTAMATE_hn	0.153425	0.870399	NA	0.297194	NA	NA	3.55479	NA	1.56646	NA	NA	NA	1.58585	0.159536	NA	0.963443	NA	0.887969	2.69272	2.87445	NA	1.59202	2.08172	NA	NA	1.49673	1.09906	2.44319	NA	0.112442	NA	NA	0.300556	0.551682	NA	1.64732	0.0813354	NA	NA	0.533916	0.29863	NA	2.42349	0.568377	NA	NA	0.38698	NA	0.906446
NICOTINAMIDE_hn	0.382716	0.564212	NA	0.689352	NA	NA	NA	NA	NA	NA	NA	NA	1.08498	NA	NA	1.30527	NA	1.16995	NA	NA	NA	NA	0.872198	NA	NA	1.17013	1.37094	NA	NA	0.975972	NA	NA	NA	1.69653	NA	NA	NA	NA	NA	0.898783	0.219753	NA	0.553256	NA	NA	NA	NA	NA	NA
PHENYLPYRUVIC_ACID_hn	0.279274	1.13098	NA	0.535407	NA	NA	NA	0.495688	NA	NA	NA	NA	1	NA	NA	1.50617	NA	1.549	1.42697	0.754742	1.36412	NA	1.664	NA	0.961865	0.416232	0.921998	NA	0.850201	1.14934	NA	0.860599	1.43709	1.7107	NA	NA	NA	NA	1.26794	0.814472	0.245442	NA	0.631757	NA	1.36486	NA	NA	NA	NA
PURINE_hn	NA	0.985305	NA	1.01648	NA	NA	NA	NA	NA	NA	NA	NA	4.07171	NA	NA	0.846008	NA	0.676415	NA	NA	NA	NA	1	NA	NA	0.827455	0.846207	NA	NA	2.14008	NA	NA	NA	0.770632	NA	NA	NA	NA	NA	0.660934	NA	NA	0.614304	NA	NA	NA	NA	NA	NA
PYRIDINE_2_3_DICARBOXYLATE_hn	0.892288	1.06539	NA	0.349408	NA	NA	NA	0.280179	NA	NA	NA	NA	2.10349	NA	NA	1.28175	NA	0.957087	1.76147	0.116423	NA	1.94831	1.05183	NA	NA	1.01626	0.290151	NA	0.0350534	0.480905	NA	0.938932	4.73329	0.933564	NA	NA	NA	NA	0.413943	0.304755	0.620778	NA	1.04676	NA	0.321882	NA	NA	NA	NA
R_S_2_HYDROXYBUTYRIC_ACID_hn	0.715546	NA	NA	NA	1.44956	NA	NA	NA	NA	NA	NA	NA	1	NA	NA	NA	2.72048	1.40815	NA	NA	NA	NA	1.13568	0.617195	NA	NA	NA	NA	NA	NA	NA	NA	NA	NA	NA	NA	NA	NA	NA	NA	0.666829	NA	NA	NA	NA	NA	NA	1.03887	NA
RETINAL_hn	0.623053	1.36265	NA	0.442313	NA	NA	NA	NA	NA	NA	NA	NA	1	NA	NA	0.564839	NA	1.46454	NA	NA	NA	NA	0.799062	NA	NA	1.07009	0.758845	NA	NA	0.261173	NA	NA	NA	2.14921	NA	NA	NA	NA	NA	0.523545	0.158879	NA	0.55054	NA	NA	NA	NA	NA	NA
RS_MEVALOLACTONE_hn	NA	5.23337	NA	0.382791	1.26799	NA	NA	0.164419	NA	NA	NA	NA	1.29073	NA	NA	0.954025	0.6921	0.711443	NA	NA	NA	NA	0.460891	0.952538	NA	2.16868	0.535966	NA	2.07776	0.35179	NA	NA	NA	0.47251	NA	NA	NA	NA	1.09063	0.339262	NA	NA	0.0317319	NA	NA	NA	NA	0.702631	NA
SHIKIMATE_hn	0.267265	0.780615	NA	1.50734	NA	NA	NA	NA	NA	NA	NA	NA	2.96486	NA	NA	0.808151	NA	0.00912467	NA	NA	NA	0.889192	0.622458	NA	NA	0.751826	0.9666	NA	NA	0.00448245	NA	NA	NA	0.76652	NA	NA	NA	NA	NA	NA	0.197118	NA	0.361403	NA	NA	NA	NA	NA	NA
SUCCINATE_rp	0.957688	1.29524	1.35637	1.02339	1.32875	0.699978	0.925261	0.00283548	0.555871	0.422979	NA	NA	0.665871	1.45494	NA	0.996465	1.07782	1.22462	1.58008	0.196664	0.729869	1.0095	2.88246	0.623652	1.68221	1.58953	1.13951	0.341695	2.02938	1.72629	NA	NA	0.259426	0.604582	0.690476	0.797551	1.41395	0.517413	0.514861	0.316875	0.699667	NA	1.12127	0.887668	NA	1.177	1.28087	1.19687	0.743155
THYMIDINE_5_MONOPHOSPHATE_hn	0.74023	0.273733	1.19508	0.612635	0.969745	NA	0.245076	NA	1.64842	1.71377	NA	NA	1.36174	2.13039	NA	1.14136	1.15296	1	NA	NA	NA	0.886593	3.53981	0.822363	NA	1.10785	1.2246	1.77738	NA	1.90649	NA	1.40734	NA	1.44977	NA	NA	0.392813	NA	NA	0.894912	2.23075	NA	1.15051	NA	0.888133	NA	1.88297	0.963739	NA
THYMIDINE_hn	0.264151	0.816804	NA	0.722842	NA	NA	NA	NA	NA	NA	NA	NA	1.18806	NA	NA	0.608026	NA	1.74039	NA	NA	NA	1.5025	0.604389	NA	NA	1.00272	1.08234	NA	NA	1.3059	NA	NA	NA	11.473	NA	NA	NA	NA	NA	0.898398	0.219554	NA	0.994354	NA	NA	NA	NA	NA	NA
URIDINE_5_DIPHOSPHOGLUCURONIC_ACID_hn	0.824007	1.7123	NA	NA	0.0228635	0.95737	NA	NA	NA	NA	NA	NA	1	NA	NA	NA	8.01412	1.37214	NA	NA	NA	NA	0.607256	0.00405771	NA	1.09048	NA	NA	NA	NA	NA	NA	NA	0.594043	NA	NA	NA	NA	NA	0.281357	5.15985	NA	NA	NA	NA	0.23732	NA	0.00827288	NA
XANTHURENIC_ACID_hn	0.508772	0.351921	NA	0.683454	NA	NA	NA	NA	2.68859	NA	NA	NA	1.37146	0.376604	NA	1.08862	NA	1.47469	1.16813	0.0740716	NA	0.82169	1.43239	NA	NA	0.962515	0.480634	0.61179	NA	3.00766	NA	1.02727	1.38632	3.15032	NA	NA	NA	NA	NA	0.0112798	0.382775	NA	3.78109	NA	1.85145	NA	NA	NA	NA
3_DEHYDROSHIKIMATE_hn	0.00206186	1.13625	NA	0.165214	NA	NA	NA	0.0826916	0.598897	NA	NA	NA	NA	2.30473	NA	0.345117	NA	NA	0.0529811	0.291523	NA	NA	NA	NA	NA	0.347823	1.81426	0.458881	0.677339	2.60245	NA	NA	1.46609	0.660575	NA	0.775201	NA	NA	1.09141	1.78953	0.00753026	NA	0.531611	0.708395	NA	NA	1.7241	NA	0.570169
5_6_DIHYDROURACIL_hn	0.262467	0.400093	NA	0.850728	NA	NA	NA	0.939406	0.999988	NA	NA	NA	NA	1.02276	NA	0.328634	NA	NA	NA	NA	NA	NA	NA	NA	NA	1.65224	1.58786	0.834696	0.800982	0.413728	NA	NA	NA	7.79597	NA	NA	NA	NA	0.307945	0.562816	0.178478	NA	0.604971	NA	NA	NA	NA	NA	NA
ACETOACETIC_ACID_hn	0.33247	0.506385	NA	0.937346	1.55783	NA	NA	0.851394	NA	NA	NA	NA	NA	NA	NA	1.22243	2.17286	NA	0.75957	1.65673	1.32458	1.29558	NA	0.555427	0.587499	2.74448	1.04538	NA	1.05547	0.909263	NA	2.35221	0.625142	0.518781	NA	1.85911	NA	NA	0.438078	1.48438	0.24664	NA	3.35116	NA	0.358222	NA	NA	0.731482	1.30815
D_FRUCTOSE_hn	NA	2.76895	NA	0.829439	NA	NA	0.954609	1.22486	0.695335	NA	NA	NA	NA	0.145496	NA	0.949614	NA	NA	0.000299137	0.000297191	NA	0.877116	NA	NA	NA	0.24738	0.893458	0.827151	1.04902	0.511472	NA	0.00312128	0.000167801	1.07251	NA	NA	1.0437	NA	0.712126	1.0298	NA	NA	0.498202	0.986962	1.03546	NA	1.09582	NA	NA
INOSINE_hn	NA	0.449409	NA	0.775859	NA	NA	0.754477	0.00261205	0.112889	NA	NA	NA	NA	0.829273	NA	0.961865	NA	NA	0.0851078	0.0519611	NA	0.981596	NA	NA	NA	0.621527	1.13415	1.45913	0.238381	0.0949772	NA	0.541789	0.0240912	60.5845	NA	NA	0.561116	NA	0.844546	0.693683	NA	NA	1.38803	1.01571	0.511108	NA	1.04018	NA	NA
KELOVALINE_hn	NA	NA	NA	NA	NA	NA	NA	0.04853	NA	NA	NA	NA	NA	NA	NA	NA	NA	NA	NA	NA	NA	NA	NA	NA	NA	NA	NA	NA	0.893536	NA	NA	NA	NA	NA	NA	NA	NA	NA	13.5016	NA	NA	NA	NA	1.56755	NA	NA	NA	NA	NA
L_CYSTINE_hn	1.07558	NA	0.57079	NA	NA	NA	NA	0.30134	NA	0.893195	NA	NA	NA	NA	NA	NA	NA	NA	NA	NA	NA	NA	NA	NA	NA	NA	NA	NA	0.310139	NA	NA	NA	NA	NA	NA	NA	NA	NA	1.3323	NA	0.343023	NA	NA	0.00504626	NA	NA	NA	NA	NA
L_PIPECOLIC_ACID_hn	NA	2.16565	NA	0.490948	NA	NA	0.0579783	0.530827	NA	NA	NA	NA	NA	NA	NA	1.76639	NA	NA	0.00365042	0.00325265	NA	25.8364	NA	NA	NA	1.19162	1.73019	NA	1.69053	4.43583	NA	NA	0.00452218	0.631241	NA	NA	7.69108	NA	0.00299639	1.30713	NA	NA	0.285202	NA	NA	NA	NA	NA	NA
MYO_INOTSITOL_hn	NA	1.33919	NA	1.74994	NA	NA	NA	3.04742	0.931151	NA	NA	NA	NA	1.44189	NA	1.28158	NA	NA	0.0441978	1.08176	NA	0.990473	NA	NA	NA	1.07628	1.23835	1.057	1.0231	1.36226	NA	0.889166	1.04711	0.115814	NA	NA	NA	NA	0.61359	1.07778	NA	NA	1.12352	0.367101	0.773304	NA	1.47521	NA	NA
2_DEOXYURIDINE_5_MONOPHOSPHATE_hn	1.50439	1.09109	NA	0.336607	1.19997	NA	NA	NA	0.527674	NA	NA	NA	NA	1.27991	NA	1.63823	0.794016	NA	NA	NA	NA	NA	NA	0.888218	NA	0.670208	0.908954	1.00199	NA	0.691291	NA	3.65065	NA	2.58987	NA	NA	NA	NA	NA	0.541647	0.800292	NA	1.0276	NA	1.02162	NA	0.106884	1.00685	NA
UDP_GLCNAC_hn	NA	0.49225	NA	0.813972	0.949528	NA	0.236937	NA	0.851857	NA	NA	NA	NA	1.13628	NA	2.51959	0.711148	NA	NA	NA	NA	0.665289	NA	0.630568	NA	1.06829	0.83693	1.51874	NA	0.809511	NA	0.239008	NA	1.03871	NA	NA	0.459586	NA	NA	0.0822198	NA	NA	0.267295	NA	4.08962	NA	0.0289544	0.534869	NA
N_ACETYL_L_LYSINE_hn	NA	NA	NA	NA	NA	NA	NA	NA	NA	NA	NA	NA	NA	NA	NA	NA	NA	NA	NA	NA	NA	NA	NA	NA	NA	NA	NA	NA	NA	NA	NA	NA	NA	NA	NA	1.49917	NA	NA	NA	NA	NA	NA	NA	NA	NA	NA	NA	NA	0.534694
HYDROXYVITAMIN_D_hn	NA	NA	1.1365	NA	NA	NA	NA	NA	NA	1.34052	NA	NA	NA	NA	NA	NA	NA	NA	NA	NA	NA	NA	NA	NA	NA	NA	NA	NA	NA	NA	NA	NA	NA	NA	NA	NA	NA	NA	NA	NA	NA	NA	NA	NA	NA	NA	NA	NA	NA
DEOXYADENOSINE_MONOPHOSPHATE_hn	NA	NA	1.74488	NA	NA	NA	NA	NA	NA	1.41416	NA	NA	NA	NA	NA	NA	NA	NA	NA	NA	NA	NA	NA	NA	NA	NA	NA	NA	NA	NA	NA	NA	NA	NA	NA	NA	NA	NA	NA	NA	NA	NA	NA	NA	NA	NA	NA	NA	NA
5_PHOSPHO_D_RIBOSE_1_DIPHOSPHATE_hn	0.190424	0.725541	NA	0.198411	NA	NA	1.25495	NA	0.899384	NA	NA	NA	NA	1.75777	NA	0.897343	NA	NA	0.326395	0.318212	NA	0.164013	NA	NA	NA	1.9594	0.0899898	1.51499	NA	0.352684	NA	0.908342	1.07758	1.64199	NA	NA	1.6173	NA	NA	1.20528	0.779689	NA	0.116315	NA	1.1376	NA	2.1934	NA	NA
D_GALACTOSE_1_PHOSPHATE_rp	0.585414	NA	NA	NA	NA	NA	NA	NA	NA	NA	NA	NA	NA	NA	NA	NA	NA	NA	NA	NA	NA	NA	NA	NA	NA	NA	NA	NA	NA	NA	NA	NA	NA	NA	NA	NA	NA	NA	NA	NA	0.404284	NA	NA	NA	NA	NA	NA	NA	NA
PHOSPHOCHOLINE_CHLORIDE_hn	0.221754	0.678577	NA	0.571315	NA	NA	NA	NA	NA	NA	NA	NA	NA	NA	NA	0.686963	NA	NA	NA	NA	NA	NA	NA	NA	NA	2.79377	1.81613	NA	NA	0.215342	NA	NA	NA	0.260036	NA	NA	NA	NA	NA	1.4151	0.437895	NA	1.86364	NA	NA	NA	NA	NA	NA
PYRIDOXAMINE_hn	0.507042	0.150453	NA	0.135968	NA	NA	NA	NA	NA	NA	NA	NA	NA	NA	NA	1.34797	NA	NA	NA	NA	NA	NA	NA	NA	NA	1.66413	2.23771	NA	NA	3.67932	NA	0.446937	NA	2.01786	NA	NA	NA	NA	NA	0.791578	0.283568	NA	1.91814	NA	1.19226	NA	NA	NA	NA
XANTHOSINE_5_MONOPHOSPHATE_hn	0.371732	0.19198	NA	0.359276	NA	NA	NA	NA	0.0502183	NA	NA	NA	NA	0.5001	NA	0.266191	NA	NA	0.789191	1.49359	NA	NA	NA	NA	NA	1.455	0.41228	0.469733	NA	0.909488	NA	0.0136177	0.344065	7.46509	NA	NA	NA	NA	NA	2.60878	3.00626	NA	1.68084	NA	1.32041	NA	0.169584	NA	NA
2_DAMP_hn	NA	2.33316	NA	0.243026	NA	NA	0.00295034	NA	1.1459	NA	NA	NA	NA	1.79802	NA	0.618401	NA	NA	NA	NA	NA	0.714323	NA	NA	NA	1.06776	0.0484979	1.55279	NA	0.543708	NA	1.15672	NA	0.188564	NA	NA	1.46486	NA	NA	0.355362	NA	NA	0.963961	NA	0.977439	NA	0.78373	NA	NA
CYSTINE_hn	NA	0.854941	NA	0.122626	NA	NA	NA	NA	NA	NA	NA	NA	NA	NA	NA	0.318965	NA	NA	0.490424	2.01633	NA	NA	NA	NA	NA	0.741462	0.188268	NA	NA	NA	NA	3.2583	0.553203	NA	NA	NA	NA	NA	NA	NA	NA	NA	NA	NA	0.485732	NA	NA	NA	NA
D_GLUCOSE_1_PHOSPHATE_hn	NA	0.467793	NA	1.4142	NA	NA	0.634629	NA	0.976377	NA	NA	NA	NA	2.19464	NA	0.255033	NA	NA	0.376885	0.903929	NA	0.160575	NA	NA	NA	0.601587	1.10812	4.20093	NA	1.97967	NA	0.000981698	0.90454	1.05198	NA	NA	1.31095	NA	NA	0.972812	NA	NA	2.79267	NA	1.29645	NA	1.91896	NA	NA
ISOLEUCINE_hn	NA	0.981058	NA	0.10175	NA	NA	1.64394	NA	1.55286	NA	NA	NA	NA	0.68463	NA	1.96155	NA	NA	1.44739	1.06567	NA	0.0132292	NA	NA	NA	1.05447	1.01709	0.974931	NA	1.48379	NA	1.07018	0.315692	0.208297	NA	NA	1.04585	NA	NA	0.858461	NA	NA	1.04374	NA	0.67538	NA	NA	NA	NA
N_ACETYL_SERINE_hn	NA	0.180737	NA	0.572131	NA	NA	1.03099	NA	1.00174	NA	NA	NA	NA	0.995097	NA	0.513731	NA	NA	1.84083	0.146652	NA	0.417047	NA	NA	NA	1.84262	0.718273	1.36913	NA	2.7199	NA	0.617945	1.94255	0.970538	NA	NA	1.20765	NA	NA	0.716757	NA	NA	0.0554889	NA	3.45633	NA	0.239807	NA	NA
N_ACETYL_L_CYSTEINE_hn	NA	0.973109	NA	NA	NA	NA	NA	NA	NA	NA	NA	NA	NA	NA	NA	1.56066	NA	NA	NA	NA	NA	NA	NA	NA	NA	2.67674	4.29915	NA	NA	0.938533	NA	NA	NA	7.33894	NA	NA	NA	NA	NA	NA	NA	NA	0.938533	NA	21.1915	NA	2.5008	NA	NA
NICOTINATE_hn	NA	0.884196	NA	0.835576	NA	NA	NA	NA	NA	NA	NA	NA	NA	NA	NA	0.528863	NA	NA	NA	NA	NA	NA	NA	NA	NA	0.40983	0.335134	NA	NA	0.0373591	NA	0.0221702	NA	0.74682	NA	NA	NA	NA	NA	2.32623	NA	NA	0.361575	NA	1.40895	NA	NA	NA	NA
ORNITHINE_hn	NA	1.66461	NA	0.657094	NA	NA	NA	NA	NA	NA	NA	NA	NA	NA	NA	1.00794	NA	NA	1.10642	1.13545	NA	NA	NA	NA	NA	2.91477	0.611739	NA	NA	1.52424	NA	0.573745	0.533917	0.828409	NA	NA	NA	NA	NA	0.356195	NA	NA	0.434642	NA	0.133344	NA	NA	NA	NA
2_DEOXYADENOSINE_rp	NA	1.06617	NA	NA	NA	NA	NA	NA	NA	NA	NA	NA	NA	NA	NA	0.309467	NA	NA	NA	NA	NA	NA	NA	NA	NA	0.811014	NA	NA	NA	0.332245	NA	NA	NA	0.641484	NA	NA	NA	NA	NA	1.25246	NA	NA	1.87456	NA	NA	NA	NA	NA	NA
3_HYDROXYKYNURENINE_hn	NA	1.41205	NA	1.2322	NA	NA	NA	NA	NA	NA	NA	NA	NA	NA	NA	0.843851	NA	NA	NA	NA	NA	NA	NA	NA	NA	1.19913	0.225853	NA	NA	0.475173	NA	NA	NA	0.91833	NA	NA	NA	NA	NA	0.930745	NA	NA	0.428175	NA	NA	NA	NA	NA	NA
5_DEOXYADENOSINE_hn	NA	0.585357	NA	2.24853	NA	NA	NA	NA	NA	NA	NA	NA	NA	NA	NA	1.24661	NA	NA	NA	NA	NA	NA	NA	NA	NA	0.511244	1.54746	NA	NA	0.777855	NA	NA	NA	1.08123	NA	NA	NA	NA	NA	1.1229	NA	NA	0.583483	NA	NA	NA	NA	NA	NA
ACETYL_COENZYME_A_hn	NA	5.43416	NA	NA	NA	NA	NA	NA	0.115435	NA	NA	NA	NA	1.05384	NA	NA	NA	NA	NA	NA	NA	NA	NA	NA	NA	0.917741	NA	1.25274	NA	NA	NA	NA	NA	0.345693	NA	NA	NA	NA	NA	NA	NA	NA	NA	NA	NA	NA	NA	NA	NA
CHOLIC_ACID_hn	NA	1.56171	NA	NA	NA	NA	NA	NA	NA	NA	NA	NA	NA	NA	NA	0.439135	NA	NA	NA	NA	NA	NA	NA	NA	NA	1.79665	NA	NA	NA	0.110465	NA	NA	NA	0.57759	NA	NA	NA	NA	NA	NA	NA	NA	0.200625	NA	NA	NA	NA	NA	NA
COENZYME_A_rp	NA	1.46458	NA	NA	NA	NA	NA	NA	NA	NA	NA	NA	NA	NA	NA	0.848917	NA	NA	NA	NA	NA	NA	NA	NA	NA	0.964098	NA	NA	NA	NA	NA	NA	NA	0.706033	NA	NA	NA	NA	NA	0.714857	NA	NA	NA	NA	NA	NA	NA	NA	NA
CYTOSINE_hn	NA	0.866458	NA	1.09018	NA	NA	NA	NA	NA	NA	NA	NA	NA	NA	NA	0.876684	NA	NA	NA	NA	NA	NA	NA	NA	NA	1.00308	1.21535	NA	NA	1.17617	NA	NA	NA	0.535109	NA	NA	NA	NA	NA	1.26881	NA	NA	2.99778	NA	NA	NA	NA	NA	NA
D_GLUCOSAMINE_hn	NA	1.34634	NA	0.635271	NA	NA	NA	NA	NA	NA	NA	NA	NA	NA	NA	1.70067	NA	NA	1.42442	1.13552	NA	NA	NA	NA	NA	0.442746	1.61682	NA	NA	0.325757	NA	NA	1.70907	2.37534	NA	NA	NA	NA	NA	NA	NA	NA	1.43376	NA	NA	NA	NA	NA	NA
D_GLUCOSE_hn	NA	7.68925	NA	0.533565	NA	NA	NA	NA	NA	NA	NA	NA	NA	NA	NA	0.525892	NA	NA	NA	NA	NA	NA	NA	NA	NA	1.08252	0.628972	NA	NA	0.448188	NA	NA	NA	1.1217	NA	NA	NA	NA	NA	1.27589	NA	NA	0.420137	NA	NA	NA	NA	NA	NA
GERANYLGERANYL_PYROPHOSPHATE_hn	NA	1.87951	NA	NA	NA	NA	NA	NA	NA	NA	NA	NA	NA	NA	NA	0.699809	NA	NA	NA	NA	NA	NA	NA	NA	NA	1.28533	NA	NA	NA	0.449693	NA	NA	NA	0.457108	NA	NA	NA	NA	NA	NA	NA	NA	0.533035	NA	NA	NA	NA	NA	NA
LEUCINE_hn	NA	1.04046	NA	1.01838	NA	NA	NA	NA	NA	NA	NA	NA	NA	NA	NA	0.391616	NA	NA	NA	NA	NA	NA	NA	NA	NA	1.03545	1.85594	NA	NA	0.330364	NA	NA	NA	0.558968	NA	NA	NA	NA	NA	0.980896	NA	NA	1.08394	NA	NA	NA	NA	NA	NA
N_ACETYL_L_LEUCINE_rp	NA	0.347558	NA	4.17724	NA	NA	NA	NA	1.17663	NA	NA	NA	NA	0.482002	NA	0.542122	NA	NA	1.08551	0.429884	NA	NA	NA	NA	NA	1.30657	0.605493	2.88313	NA	0.558142	NA	NA	0.724708	0.680172	NA	NA	NA	NA	NA	0.90192	NA	NA	1.91936	NA	NA	NA	NA	NA	NA
SARCOSINE_hn	NA	1.58686	NA	0.245552	NA	NA	NA	NA	NA	NA	NA	NA	NA	NA	NA	0.56454	NA	NA	NA	NA	NA	NA	NA	NA	NA	0.978912	2.14695	NA	NA	1.44164	NA	NA	NA	1.04179	NA	NA	NA	NA	NA	1.62826	NA	NA	0.68874	NA	NA	NA	NA	NA	NA
SEROTONIN_hn	NA	3.73645	NA	NA	NA	NA	NA	NA	NA	NA	NA	NA	NA	NA	NA	0.445536	NA	NA	NA	NA	NA	NA	NA	NA	NA	3.65864	0.856196	NA	NA	0.512244	NA	NA	NA	0.479797	NA	NA	NA	NA	NA	NA	NA	NA	1.01854	NA	NA	NA	NA	NA	NA
STEARATE_hn	NA	0.497089	NA	2.39326	NA	NA	NA	NA	NA	NA	NA	NA	NA	NA	NA	1.09569	NA	NA	NA	NA	NA	NA	NA	NA	NA	1.05415	1.03263	NA	NA	0.437715	NA	NA	NA	0.624196	NA	NA	NA	NA	NA	0.810321	NA	NA	0.547768	NA	NA	NA	NA	NA	NA
TETRAHYDROFOLATE_hn	NA	1.03879	NA	NA	NA	NA	NA	NA	NA	NA	NA	NA	NA	NA	NA	NA	NA	NA	NA	NA	NA	NA	NA	NA	NA	0.831859	NA	NA	NA	0.661145	NA	NA	NA	0.822774	NA	NA	NA	NA	NA	0.9	NA	NA	0.766197	NA	NA	NA	NA	NA	NA
GLYCEROL_hn	NA	NA	NA	NA	NA	NA	NA	NA	NA	NA	NA	NA	NA	NA	NA	NA	NA	NA	NA	NA	NA	NA	NA	NA	NA	NA	NA	NA	NA	0.893194	NA	NA	NA	NA	NA	NA	NA	NA	NA	NA	NA	NA	0.903483	NA	NA	NA	NA	NA	NA
DOCOSAHEXAENOIC_ACID_rp	NA	NA	NA	NA	NA	NA	NA	NA	NA	NA	NA	NA	NA	NA	NA	0.93889	NA	NA	NA	NA	NA	NA	NA	NA	NA	NA	NA	NA	NA	NA	NA	NA	NA	NA	NA	NA	NA	NA	NA	1.27483	NA	NA	NA	NA	NA	NA	NA	NA	NA
L_METHIONINE_SULFOXIMINE_rp	NA	NA	NA	NA	NA	NA	NA	NA	NA	NA	NA	NA	NA	NA	NA	1.08948	NA	NA	NA	NA	NA	NA	NA	NA	NA	NA	NA	NA	NA	NA	NA	NA	NA	NA	NA	NA	NA	NA	NA	2.17473	NA	NA	NA	NA	NA	NA	NA	NA	NA
VITAMIN_B12_rp	NA	NA	NA	NA	NA	NA	NA	NA	NA	NA	NA	NA	NA	NA	NA	0.681406	NA	NA	NA	NA	NA	NA	NA	NA	NA	NA	NA	NA	NA	NA	NA	NA	NA	NA	NA	NA	NA	NA	NA	1.01212	NA	NA	NA	NA	NA	NA	NA	NA	NA
HOMOCYSTINE_hn	NA	NA	NA	NA	NA	NA	NA	NA	NA	NA	NA	NA	NA	NA	NA	NA	NA	NA	2.16621	NA	NA	NA	NA	NA	NA	NA	NA	NA	NA	NA	NA	NA	2.0114	NA	NA	NA	NA	NA	NA	NA	NA	NA	NA	NA	NA	NA	NA	NA	NA
[truncated: 578 more columns]

## Sheet: Table S2
Metabolites in Figure 2A	Metabolites in Figure 2C
1_METHYLADENOSINE_rp	O_ACETYL_L_CARNITINE_rp
2_AMINOADIPATE_rp	CYSTINE_hn
2_AMINOBUTANOIC_ACID_rp	SEROTONIN_rp
2_3_DIHYDROXYBENZOATE_rp	L_ARGININE_hn
4_AMINOBUTANOATE_rp	GLYCERALDEHYDE_hn
4_HYDROXY_L_PROLINE_rp	LACTATE_hn
5_METHYLTHIO_ADENOSINE_rp	UDP_GLCNAC_hn
5_OXO_L_PROLINE_rp	N_ACETYL_SERINE_hn
ACETYLCHOLINE_rp	ISOPENTENYL_PYROPHOSPHATE_hn
ADENINE_rp	N_PHOSPHOCREATINE_hn
ADENOSINE_rp	L_PHENYLALANINE_rp
CHOLIC_ACID_rp	O_ACETYL_L_SERINE_hn
CITRATE_rp	L_THREONINE_hn
CREATINE_rp	2_DEOXYGUANOSINE_5_MONOPHOSPHATE_hn
CREATININE_rp	ADENOSINE_5_MONOPHOSPHATE_hn
CYTOSINE_rp	NICOTINATE_hn
D_FRUCTOSE_6_PHOSPHATE_rp	REDUCED_GLUTATHIONE_rp
D_FRUCTOSE_rp	ACETYL_COENZYME_A_hn
D_GALACTOSE_rp	PHOSPHOCREATINE_hn
D_ORNITHINE_rp	URATE_hn
D_TRYPTOPHAN_rp
DIHYDROXYACETONE_PHOSPHATE_rp
GLYCEROL_3_PHOSPHOCHOLINE_rp
GLYCINE_rp
GLYOXYLIC_ACID_rp
GUANIDINOACETATE_rp
GUANINE_rp
GUANOSINE_rp
HISTAMINE_rp
HYPOXANTHINE_rp
L_ALANINE_rp
L_ARGININE_rp
L_ASPARTATE_rp
L_CARNITINE_rp
L_CYSTEINE_rp
L_GLUTAMIC_ACID_rp
L_GLUTAMINE_rp
L_HISTIDINE_1_rp
L_HOMOSERINE_rp
L_ISOLEUCINE_rp
L_KYNURENINE_rp
L_LEUCINE_rp
L_LYSINE_1_rp
L_METHIONINE_rp
L_ORNITHINE_rp
L_PHENYLALANINE_rp
L_PIPECOLIC_ACID_rp
L_PROLINE_rp
L_SERINE_rp
L_THREONINE_rp
L_TRYPTOPHAN_rp
L_TYROSINE_rp
L_VALINE_rp
LINOLEATE_rp
N_ACETYL_D_GLUCOSAMINE_rp
N_ACETYL_DL_SERINE_rp
N_METHYL_L_GLUTAMATE_rp
N_TRIMETHYLAMINE_rp
N_N_DIMETHYL_GLYCINE_rp
NICOTINAMIDE_rp
NICOTINATE_rp
O_ACETYL_L_CARNITINE_rp
OXALOACETIC_ACID_rp
PYRIDOXINE_rp
PYRUVIC_ACID_rp
S_5_ADENOSYL_L_HOMOCYSTEINE_rp
SARCOSINE_rp
SPERMINE_rp
STEARATE_rp
XANTHOSINE_rp
XANTHURENIC_ACID_rp

## Sheet: Table S3
Average CV values for Figures 3B and 3E								Metabolites in Figure 3C	Metabolites in Figure 3D
Method	Metabolite	Average CV		Method	Metabolite	Average CV
RPLC-Pos-dMRM	L_LEUCINE	0.113		HILIC-Neg-dMRM	THYMINE	0.161		L_THREONINE_rp	TAURINE_hn
RPLC-Pos-dMRM	L_ISOLEUCINE	0.114		HILIC-Neg-dMRM	TAURINE	0.167		L_HOMOSERINE_rp	THYMINE_hn
RPLC-Pos-dMRM	L_METHIONINE	0.122		HILIC-Neg-dMRM	L_ISOLEUCINE	0.184		L_GLUTAMIC_ACID_rp	L_PHENYLALANINE_hn
RPLC-Pos-dMRM	4_HYDROXY_L_PROLINE	0.122		HILIC-Neg-dMRM	L_PHENYLALANINE	0.185		L_METHIONINE_rp	HYPOTAURINE_hn
RPLC-Pos-dMRM	XANTHURENIC_ACID	0.137		HILIC-Neg-dMRM	L_VALINE	0.21		CYTIDINE_5_DIPHOSPHOCHOLINE_rp	4_PYRIDOXATE_hn
RPLC-Pos-dMRM	L_VALINE	0.142		HILIC-Neg-dMRM	L_METHIONINE	0.226		2_AMINOBUTANOIC_ACID_rp	L_METHIONINE_hn
RPLC-Pos-dMRM	NICOTINAMIDE	0.143		HILIC-Neg-dMRM	HYPOTAURINE	0.228		N_N_DIMETHYL_GLYCINE_rp	L_TRYPTOPHAN_hn
RPLC-Pos-dMRM	L_GLUTAMIC_ACID	0.147		HILIC-Neg-dMRM	GLYOXYLIC_ACID	0.232		4_AMINOBUTANOATE_rp	GLYCYLDEOXYCHOLIC_ACID_hn
RPLC-Pos-dMRM	L_HOMOSERINE	0.15		HILIC-Neg-dMRM	DL_ORNITHINE	0.237		N_ACETYL_L_ASPARAGINE_rp	GUANOSINE_hn
RPLC-Pos-dMRM	L_THREONINE	0.151		HILIC-Neg-dMRM	CREATINE	0.24		4_PYRIDOXATE_rp	KYNURENINE_hn
RPLC-Pos-dMRM	L_LYSINE_1	0.156		HILIC-Neg-dMRM	NAD	0.251		S_5_ADENOSYL_L_HOMOCYSTEINE_rp	4_HYDROXY_L_PROLINE_hn
RPLC-Pos-dMRM	4_AMINOBUTANOATE	0.156		HILIC-Neg-dMRM	L_TRYPTOPHAN	0.257		5_OXO_L_PROLINE_rp	CREATINE_hn
RPLC-Pos-dMRM	N_N_DIMETHYL_GLYCINE	0.16		HILIC-Neg-dMRM	4_HYDROXY_L_PROLINE	0.265		L_ORNITHINE_rp	2_METHYLMALEATE_hn
RPLC-Pos-dMRM	L_ARGININE	0.162		HILIC-Neg-dMRM	NICOTINAMIDE	0.268		D_ORNITHINE_rp	XANTHOSINE_hn
RPLC-Pos-dMRM	NICOTINATE	0.163		HILIC-Neg-dMRM	CYTOSINE	0.27		L_ARGININE_rp	D_FRUCTOSE_6_PHOSPHATE_hn
RPLC-Pos-dMRM	DIHYDROXYACETONE_PHOSPHATE	0.171		HILIC-Neg-dMRM	D_FRUCTOSE	0.27		L_VALINE_rp	A_D_GALACTOSE_1_PHOSPHATE_hn
RPLC-Pos-dMRM	2_AMINOBUTANOIC_ACID	0.171		HILIC-Neg-dMRM	L_PROLINE	0.285		NICOTINATE_rp	A_D_GLUCOSE_6_PHOSPHATE_hn
RPLC-Pos-dMRM	D_ORNITHINE	0.173		HILIC-Neg-dMRM	4_PYRIDOXATE	0.29		NICOTINAMIDE_rp	GUANOSINE_5_TRIPHOSPHATE_hn
RPLC-Pos-dMRM	L_ORNITHINE	0.173		HILIC-Neg-dMRM	PHENYLPYRUVIC_ACID	0.295		L_ISOLEUCINE_rp	A_KETOGLUTARIC_ACID_hn
RPLC-Pos-dMRM	5_OXO_L_PROLINE	0.18		HILIC-Neg-dMRM	L_GLUTAMIC_ACID	0.303		L_LEUCINE_rp	D_GLUCURONIC_ACID_hn
RPLC-Pos-dMRM	L_TYROSINE	0.185		HILIC-Neg-dMRM	L_TYROSINE	0.307		4_HYDROXY_L_PROLINE_rp	CITRULLINE_hn
RPLC-Pos-dMRM	L_PHENYLALANINE	0.19		HILIC-Neg-dMRM	FARNESYL_DIPHOSPHATE	0.309		DIHYDROXYACETONE_PHOSPHATE_rp	L_HOMOSERINE_hn
RPLC-Pos-dMRM	DEOXYADENOSINE_MONOPHOSPHATE	0.191		HILIC-Neg-dMRM	GUANOSINE	0.32		L_LYSINE_1_rp	L_SERINE_hn
RPLC-Pos-dMRM	4_PYRIDOXATE	0.193		HILIC-Neg-dMRM	URACIL	0.339		XANTHURENIC_ACID_rp	L_THREONINE_hn
RPLC-Pos-dMRM	PUTRESCINE	0.2		HILIC-Neg-dMRM	DEOXYCYTIDINE	0.342		L_TYROSINE_rp	L_GLUTAMIC_ACID_hn
RPLC-Pos-dMRM	CYTIDINE_5_DIPHOSPHOCHOLINE	0.203		HILIC-Neg-dMRM	XANTHOSINE	0.345		GUANOSINE_rp	ALLANTOIN_hn
RPLC-Pos-dMRM	2_AMINOADIPATE	0.207		HILIC-Neg-dMRM	SHIKIMATE	0.349		L_HISTIDINE_1_rp	URACIL_hn
RPLC-Pos-dMRM	NAD	0.208		HILIC-Neg-dMRM	3_4_HYDROXYPHENYL_PYRUVATE	0.352		XANTHOSINE_rp	XANTHINE_hn
RPLC-Pos-dMRM	BETA_ALANINE	0.217		HILIC-Neg-dMRM	CARBAMOYL_PHOSPHATE	0.354		L_GLUTAMINE_rp	URIDINE_hn
RPLC-Pos-dMRM	S_5_ADENOSYL_L_HOMOCYSTEINE	0.218		HILIC-Neg-dMRM	L_SERINE	0.362		N_METHYL_L_GLUTAMATE_rp	BIOTIN_hn
RPLC-Pos-dMRM	L_HISTIDINE_1	0.223		HILIC-Neg-dMRM	2_AMINOBUTANOIC_ACID	0.363		2_AMINOADIPATE_rp	PYRIDOXINE_hn
RPLC-Pos-dMRM	GUANOSINE	0.226		HILIC-Neg-dMRM	STEARATE	0.363		HOMOCYSTINE_rp	5_METHYLTHIO_ADENOSINE_hn
RPLC-Pos-dMRM	L_KYNURENINE	0.232		HILIC-Neg-dMRM	5_METHYLTHIO_ADENOSINE	0.365		TAURINE_rp	FARNESYL_DIPHOSPHATE_hn
RPLC-Pos-dMRM	5_METHYLTHIO_ADENOSINE	0.234		HILIC-Neg-dMRM	GLYCINE	0.365		GUANIDINOACETATE_rp	NAD_hn
RPLC-Pos-dMRM	N_ACETYL_L_ASPARAGINE	0.236		HILIC-Neg-dMRM	GABA	0.367		L_ALANINE_rp	L_PROLINE_hn
RPLC-Pos-dMRM	PYRIDOXAMINE	0.237		HILIC-Neg-dMRM	GLYCYLDEOXYCHOLIC_ACID	0.368		GLYCEROL_3_PHOSPHOCHOLINE_rp	NICOTINAMIDE_MONONUCLEOTIDE_hn
RPLC-Pos-dMRM	O_ACETYL_L_SERINE	0.237		HILIC-Neg-dMRM	ADENOSINE_5_DIPHOSPHOGLUCOSE	0.368		BETAINE_rp	PHOSPHOCREATINE_hn
RPLC-Pos-dMRM	N_METHYL_L_GLUTAMATE	0.239		HILIC-Neg-dMRM	CYTIDINE_5_DIPHOSPHOCHOLINE	0.369		INDOLE_rp	N_PHOSPHOCREATINE_hn
RPLC-Pos-dMRM	L_GLUTAMINE	0.24		HILIC-Neg-dMRM	ALLANTOIN	0.37		BETA_ALANINE_rp	O_ACETYL_L_SERINE_hn
RPLC-Pos-dMRM	CYTOSINE	0.241		HILIC-Neg-dMRM	PURINE	0.373		PUTRESCINE_rp	INOSINE_5_PHOSPHATE_hn
RPLC-Pos-dMRM	HYPOTAURINE	0.242		HILIC-Neg-dMRM	2_METHYLMALEATE	0.374		SUCCINATE_rp	L_ASPARAGINE_hn
RPLC-Pos-dMRM	CITRULLINE	0.242		HILIC-Neg-dMRM	2_DEOXYGUANOSINE	0.374		L_HOMOCYSTEINE_rp	VITAMIN_D3_hn
RPLC-Pos-dMRM	L_ALANINE	0.246		HILIC-Neg-dMRM	N_PHOSPHOCREATINE	0.378		A_D_GLUCOSE_6_PHOSPHATE_rp	ADENINE_hn
RPLC-Pos-dMRM	XANTHOSINE	0.248		HILIC-Neg-dMRM	3_HYDROXYKYNURENINE	0.38		D_FRUCTOSE_6_PHOSPHATE_rp	HYPOXANTHINE_hn
RPLC-Pos-dMRM	L_SERINE	0.248		HILIC-Neg-dMRM	ACETOACETIC_ACID	0.383		CADAVERINE_rp	N_ACETYL_L_ASPARAGINE_hn
RPLC-Pos-dMRM	DIHYDROFOLATE	0.249		HILIC-Neg-dMRM	BETAINE	0.388		URIDINE_5_MONOPHOSPHATE_rp	1_METHYLADENOSINE_hn
RPLC-Pos-dMRM	(2R)_GLYCERALDEHYDE_3_PHOSPHATE	0.251		HILIC-Neg-dMRM	CREATININE	0.389		TETRAHYDROFOLATE_rp	L_ASPARTATE_hn
RPLC-Pos-dMRM	1_METHYLNICOTINAMIDE	0.259		HILIC-Neg-dMRM	KYNURENINE	0.39		CHOLESTEROL_rp	PALMITATE_HEXADECANOIC_ACID_hn
RPLC-Pos-dMRM	GLYCINE	0.268		HILIC-Neg-dMRM	THYMIDINE	0.392		CYTOSINE_rp	GERANYL_PYROPHOSPHATE_hn
RPLC-Pos-dMRM	PHOSPHO_ENOL_PYRUVIC_ACID	0.27		HILIC-Neg-dMRM	L_THREONINE	0.392		L_CARNITINE_rp	LINOLEATE_hn
RPLC-Pos-dMRM	GUANIDINOACETATE	0.271		HILIC-Neg-dMRM	D_RIBOSE	0.393		INOSINE_5_MONOPHOSPHATE_rp	KYNURENIC_ACID_hn
RPLC-Pos-dMRM	SUCCINATE	0.272		HILIC-Neg-dMRM	4_AMINOBENZOATE	0.394		INOSINE_5_PHOSPHATE_rp	GLYCEROL_2_PHOSPHATE_hn
RPLC-Pos-dMRM	THIAMINE	0.272		HILIC-Neg-dMRM	RIBOFLAVIN	0.398		NAD_rp	SN_GLYCEROL_3_PHOSPHATE_hn
RPLC-Pos-dMRM	FOLIC_ACID	0.272		HILIC-Neg-dMRM	THIAMINE_ION	0.398		DEOXYADENOSINE_MONOPHOSPHATE_rp	GLYCEROL_3_PHOSPHOCHOLINE_hn
RPLC-Pos-dMRM	XANTHINE	0.275		HILIC-Neg-dMRM	L_GLUTAMINE	0.4		URATE_rp	ADENOSINE_5_DIPHOSPHATE_hn
RPLC-Pos-dMRM	TAURINE	0.275		HILIC-Neg-dMRM	ANTHRANILATE	0.402		D_GLUCOSAMINE_6_PHOSPHATE_rp	D_CELLOBIOSE_hn
RPLC-Pos-dMRM	ADENINE	0.277		HILIC-Neg-dMRM	ADENINE	0.404		INOSINE_rp	2_DEOXYGUANOSINE_5_DIPHOSPHATE_hn
RPLC-Pos-dMRM	INDOLE	0.279		HILIC-Neg-dMRM	BIOTIN	0.404		HYPOXANTHINE_rp	SUCROSE_hn
RPLC-Pos-dMRM	L_HOMOCYSTEINE	0.281		HILIC-Neg-dMRM	URIDINE	0.404		FOLIC_ACID_rp	CITRATE_ISOCITRATE_hn
RPLC-Pos-dMRM	BETAINE	0.281		HILIC-Neg-dMRM	PHOSPHOCHOLINE_CHLORIDE	0.404		ADENOSINE_rp	MALATE_hn
RPLC-Pos-dMRM	URATE	0.281		HILIC-Neg-dMRM	GLYCEROL_3_PHOSPHOCHOLINE	0.405		GLYCINE_rp	2_DEOXY_D_RIBOSE_hn
RPLC-Pos-dMRM	SORBITOL	0.281		HILIC-Neg-dMRM	5_METHYLCYTOSINE	0.416		L_SERINE_rp	N_ACETYL_L_ASPARTIC_ACID_hn
RPLC-Pos-dMRM	DEHYDRO_L_ASCORBIC_ACID	0.284		HILIC-Neg-dMRM	CITRULLINE	0.419		HYPOTAURINE_rp	S_5_ADENOSYL_L_HOMOCYSTEINE_hn
RPLC-Pos-dMRM	HOMOCYSTINE	0.284		HILIC-Neg-dMRM	2_DEOXYCYTIDINE_5_MONOPHOSPHATE	0.422		PYRIDOXAMINE_rp	D_GLUCONIC_ACID_hn
RPLC-Pos-dMRM	5_PHOSPHO_D_RIBOSE_1_DIPHOSPHATE	0.285		HILIC-Neg-dMRM	INOSINE	0.422		O_PHOSPHO_L_SERINE_rp	L_HISTIDINE_hn
RPLC-Pos-dMRM	2_DEOXYINOSINE	0.287		HILIC-Neg-dMRM	PHOSPHOCREATINE	0.426		DEHYDRO_L_ASCORBIC_ACID_rp	L_LYSINE_hn
RPLC-Pos-dMRM	GLYCEROL_3_PHOSPHOCHOLINE	0.289		HILIC-Neg-dMRM	5_6_DIHYDROURACIL	0.429		PHOSPHO_ENOL_PYRUVIC_ACID_rp	L_GLUTAMINE_hn
RPLC-Pos-dMRM	XANTHOSINE_5_MONOPHOSPHATE	0.29		HILIC-Neg-dMRM	PYRIDOXINE	0.429		XANTHOSINE_5_MONOPHOSPHATE_rp	L_ARGININE_hn
RPLC-Pos-dMRM	GLYCEROL_2_PHOSPHATE	0.29		HILIC-Neg-dMRM	NICOTINAMIDE_MONONUCLEOTIDE	0.43		SORBITOL_rp	ADENOSINE_5_TRIPHOSPHATE_hn
RPLC-Pos-dMRM	L_CARNITINE	0.294		HILIC-Neg-dMRM	BETA_ALANINE	0.431		XANTHINE_rp	N_ACETYL_METHIONINE_hn
RPLC-Pos-dMRM	HYPOXANTHINE	0.297		HILIC-Neg-dMRM	GUANINE	0.432		PURINE_rp	4_HYDROXYBENZOIC_ACID_hn
RPLC-Pos-dMRM	D_TRYPTOPHAN	0.301		HILIC-Neg-dMRM	SUCCINATE	0.434		KYNURENIC_ACID_rp	DEHYDRO_L_ASCORBIC_ACID_hn
RPLC-Pos-dMRM	L_TRYPTOPHAN	0.301		HILIC-Neg-dMRM	2_METHYLMALONATE	0.436		ACETYLCHOLINE_rp	DIHYDROOROTATE_hn
RPLC-Pos-dMRM	1_METHYLADENOSINE	0.302		HILIC-Neg-dMRM	A_D_GALACTOSE_1_PHOSPHATE	0.438		L_PROLINE_rp	PROGESTERONE_hn
RPLC-Pos-dMRM	OXIDIZED_GLUTATHIONE	0.304		HILIC-Neg-dMRM	ISOLEUCINE	0.438		CREATININE_rp	LACTATE_hn
RPLC-Pos-dMRM	D_FRUCTOSE_6_PHOSPHATE	0.307		HILIC-Neg-dMRM	XANTHINE	0.439		D_GLUCOSE_rp	GLYCERALDEHYDE_hn
RPLC-Pos-dMRM	GUANINE	0.307		HILIC-Neg-dMRM	LINOLEATE	0.443		D_GALACTOSE_rp	OROTATE_hn
RPLC-Pos-dMRM	AICAR	0.307		HILIC-Neg-dMRM	MYO_INOTSITOL	0.445		4_HYDROXYBENZOIC_ACID_rp
RPLC-Pos-dMRM	N_TRIMETHYLAMINE	0.309		HILIC-Neg-dMRM	FLAVIN_ADENINE_DINUCLEOTIDE	0.447		THYMIDINE_rp
RPLC-Pos-dMRM	CADAVERINE	0.311		HILIC-Neg-dMRM	D_GLUCOSE	0.45		N_TRIMETHYLAMINE_rp
RPLC-Pos-dMRM	5_6_DIHYDROURACIL	0.312		HILIC-Neg-dMRM	DECANOATE	0.45		GUANINE_rp
RPLC-Pos-dMRM	INOSINE_5_PHOSPHATE	0.313		HILIC-Neg-dMRM	CYTIDINE_5_MONOPHOSPHATE	0.452		A_D_GALACTOSE_1_PHOSPHATE_rp
RPLC-Pos-dMRM	D_CELLOBIOSE	0.315		HILIC-Neg-dMRM	THIAMINE_MONOPHOSPHATE	0.453		ALPHA_D_GLUCOSE_1_PHOSPHATE_rp
RPLC-Pos-dMRM	5_DEOXYADENOSINE	0.316		HILIC-Neg-dMRM	A_KETOGLUTARIC_ACID	0.456		N_ACETYL_DL_SERINE_rp
RPLC-Pos-dMRM	A_D_GLUCOSE_6_PHOSPHATE	0.317		HILIC-Neg-dMRM	L_ASPARTATE	0.457		PYRIDOXINE_rp
RPLC-Pos-dMRM	PYRIDOXINE	0.318		HILIC-Neg-dMRM	N_ACETYL_SERINE	0.458		GLYOXYLIC_ACID_rp
RPLC-Pos-dMRM	REDUCED_GLUTATHIONE	0.319		HILIC-Neg-dMRM	L_CARNITINE	0.463		DOPAMINE_rp
RPLC-Pos-dMRM	DEOXYCYTIDINE	0.323		HILIC-Neg-dMRM	INOSINE_5_TRIPHOSPHATE	0.463		CYTIDINE_rp
RPLC-Pos-dMRM	L_PROLINE	0.325		HILIC-Neg-dMRM	HYPOXANTHINE	0.465		SN_GLYCEROL_3_PHOSPHATE_rp
RPLC-Pos-dMRM	COENZYME_A	0.326		HILIC-Neg-dMRM	ORNITHINE	0.466		1_METHYLADENOSINE_rp
RPLC-Pos-dMRM	D_GLUCOSAMINE_6_PHOSPHATE	0.327		HILIC-Neg-dMRM	A_D_GLUCOSE_6_PHOSPHATE	0.466		5_METHYLTHIO_ADENOSINE_rp
RPLC-Pos-dMRM	INOSINE_5_MONOPHOSPHATE	0.328		HILIC-Neg-dMRM	O_ACETYL_L_SERINE	0.467		5_DEOXYADENOSINE_rp
RPLC-Pos-dMRM	O_PHOSPHO_L_SERINE	0.331		HILIC-Neg-dMRM	25_HYDROXYVITAMIN_D	0.468		ANTHRANILATE_rp
RPLC-Pos-dMRM	CHOLESTEROL	0.334		HILIC-Neg-dMRM	D_GLUCURONIC_ACID	0.472		L_KYNURENINE_rp
RPLC-Pos-dMRM	ACETYLCHOLINE	0.334		HILIC-Neg-dMRM	5_OXO_L_PROLINE	0.474		ADENINE_rp
RPLC-Pos-dMRM	TETRAHYDROFOLATE	0.335		HILIC-Neg-dMRM	3_PHOSPHOSERINE	0.476		L_TRYPTOPHAN_rp
RPLC-Pos-dMRM	ANTHRANILATE	0.335		HILIC-Neg-dMRM	N_ACETYL_L_ASPARAGINE	0.477		D_TRYPTOPHAN_rp
RPLC-Pos-dMRM	INOSINE_5_TRIPHOSPHATE	0.344		HILIC-Neg-dMRM	URIDINE_5_MONOPHOSPHATE	0.479		L_PHENYLALANINE_rp
RPLC-Pos-dMRM	KYNURENIC_ACID	0.348		HILIC-Neg-dMRM	1_METHYL_L_HISTIDINE	0.48		THYMINE_rp
RPLC-Pos-dMRM	SN_GLYCEROL_3_PHOSPHATE	0.35		HILIC-Neg-dMRM	SN_GLYCEROL_3_PHOSPHATE	0.482		GUANOSINE_5_MONOPHOSPHATE_rp
RPLC-Pos-dMRM	THIAMINE_MONOPHOSPHATE	0.351		HILIC-Neg-dMRM	CYSTINE	0.482		PYRIDOXAL_5_PHOSPHATE_rp
RPLC-Pos-dMRM	INOSINE	0.355		HILIC-Neg-dMRM	2_3_DIPHOSPHO_D_GLYCERIC_ACID	0.485		HISTAMINE_rp
RPLC-Pos-dMRM	PYRUVIC_ACID	0.359		HILIC-Neg-dMRM	ALPHA_D_GLUCOSE_1_PHOSPHATE	0.485		ADENOSINE_5_DIPHOSPHOGLUCOSE_rp
RPLC-Pos-dMRM	GUANOSINE_5_TRIPHOSPHATE	0.359		HILIC-Neg-dMRM	URIDINE_5_DIPHOSPHOGLUCURONIC_ACID	0.485		3_CYTIDINE_MONOPHOSPHATE_rp
RPLC-Pos-dMRM	2_DEOXYGUANOSINE	0.364		HILIC-Neg-dMRM	L_HOMOSERINE	0.489		FRUCTOSE_1_6_BIPHOSPHATE_rp
RPLC-Pos-dMRM	CREATININE	0.366		HILIC-Neg-dMRM	RETINAL	0.489		CITRATE_rp
RPLC-Pos-dMRM	URIDINE_5_MONOPHOSPHATE	0.366		HILIC-Neg-dMRM	N_ACETYL_DL_SERINE	0.49		N_ACETYL_D_GLUCOSAMINE_rp
RPLC-Pos-dMRM	N_ACETYL_DL_SERINE	0.367		HILIC-Neg-dMRM	L_LYSINE	0.49		L_ASPARTATE_rp
RPLC-Pos-dMRM	3_CYTIDINE_MONOPHOSPHATE	0.373		HILIC-Neg-dMRM	GERANYL_PYROPHOSPHATE	0.49		SARCOSINE_rp
RPLC-Pos-dMRM	ALPHA_D_GLUCOSE_1_PHOSPHATE	0.374		HILIC-Neg-dMRM	2_DEOXYADENOSINE_5_DIPHOSPHATE	0.491		A_KETOGLUTARIC_ACID_rp
RPLC-Pos-dMRM	2_DEOXYCYTIDINE_5_MONOPHOSPHATE	0.374		HILIC-Neg-dMRM	VITAMIN_D3	0.495		PYRUVIC_ACID_rp
RPLC-Pos-dMRM	ADENOSINE_3_5_DIPHOSPHATE	0.375		HILIC-Neg-dMRM	D_CELLOBIOSE	0.496		NICOTINAMIDE_MONONUCLEOTIDE_rp
RPLC-Pos-dMRM	NICOTINAMIDE_MONONUCLEOTIDE	0.376		HILIC-Neg-dMRM	URIDINE_5_DIPHOSPHOGLUCOSE	0.497		SPERMINE_rp
RPLC-Pos-dMRM	A_D_GALACTOSE_1_PHOSPHATE	0.376		HILIC-Neg-dMRM	L_ASPARAGINE	0.502		SPERMIDINE_rp
RPLC-Pos-dMRM	R_S_2_HYDROXYBUTYRIC_ACID	0.378		HILIC-Neg-dMRM	D_FRUCTOSE_6_PHOSPHATE	0.504		URACIL_rp
RPLC-Pos-dMRM	THYMINE	0.379		HILIC-Neg-dMRM	UDP_GLCNAC	0.504		GUANOSINE_5_DIPHOSPHATE_rp
RPLC-Pos-dMRM	5_METHYLCYTOSINE	0.386		HILIC-Neg-dMRM	GUANOSINE_5_TRIPHOSPHATE	0.504		L_CYSTEINE_rp
RPLC-Pos-dMRM	D_GALACTOSE	0.386		HILIC-Neg-dMRM	GLYCEROL_2_PHOSPHATE	0.505		ACETOACETIC_ACID_rp
RPLC-Pos-dMRM	GLYCEROL	0.39		HILIC-Neg-dMRM	XANTHOSINE_5_MONOPHOSPHATE	0.506		D_GLUCOSAMINE_rp
RPLC-Pos-dMRM	BETAINE_ALDEHYDE_CATION	0.391		HILIC-Neg-dMRM	URATE	0.512		PHOSPHOCREATINE_rp
RPLC-Pos-dMRM	D_RIBOSE_5_PHOSPHATE	0.392		HILIC-Neg-dMRM	2_DEOXYURIDINE_5_MONOPHOSPHATE	0.512		INOSINE_5_DIPHOSPHATE_rp
RPLC-Pos-dMRM	PYRIDOXAL_5_PHOSPHATE	0.398		HILIC-Neg-dMRM	SPERMINE	0.516		ADENOSINE_3_5_DIPHOSPHATE_rp
RPLC-Pos-dMRM	O_ACETYL_L_CARNITINE	0.398		HILIC-Neg-dMRM	SARCOSINE	0.518		ADENOSINE_5_DIPHOSPHATE_rp
RPLC-Pos-dMRM	RS_MEVALOLACTONE	0.399		HILIC-Neg-dMRM	D_GLUCOSE_1_PHOSPHATE	0.519		N_ACETYL_DL_METHIONINE_rp
RPLC-Pos-dMRM	PURINE	0.4		HILIC-Neg-dMRM	DEOXYTHYMIDINE_5_MONOPHOSPHATE	0.521		D_FRUCTOSE_rp
RPLC-Pos-dMRM	CITRATE	0.401		HILIC-Neg-dMRM	THYMIDINE_5_MONOPHOSPHATE	0.521		VITAMIN_D3_CALCIOL_rp
RPLC-Pos-dMRM	SARCOSINE	0.402		HILIC-Neg-dMRM	RS_MEVALOLACTONE	0.529		PALMITATE_HEXADECANOIC_ACID_rp
RPLC-Pos-dMRM	PHENYLPYRUVIC_ACID	0.405		HILIC-Neg-dMRM	ACETYLCHOLINE	0.53		2_3_DIHYDROXYBENZOATE_rp
RPLC-Pos-dMRM	E1RYTHROSE_4_PHOSPHATE	0.405		HILIC-Neg-dMRM	N_METHYL_L_GLUTAMATE	0.531		LINOLEATE_rp
RPLC-Pos-dMRM	2_METHYLMALONATE	0.406		HILIC-Neg-dMRM	N_ACETYL_L_ASPARTIC_ACID	0.532		GLYCERALDEHYDE_rp
RPLC-Pos-dMRM	DOPAMINE	0.406		HILIC-Neg-dMRM	OXALOACETIC_ACID	0.533		LACTATE_rp
RPLC-Pos-dMRM	2_DEOXYADENOSINE_5_DIPHOSPHATE	0.409		HILIC-Neg-dMRM	ADENOSINE_3_5_DIPHOSPHATE	0.534		STEARATE_rp
RPLC-Pos-dMRM	CYTIDINE	0.41		HILIC-Neg-dMRM	OXIDIZED_GLUTATHIONE	0.539		GLYCYLDEOXYCHOLIC_ACID_rp
RPLC-Pos-dMRM	THYMIDINE	0.411		HILIC-Neg-dMRM	6_PHOSPHOGLUCONIC_ACID	0.541		SEDOHEPTULOSE_7_PHOSPHATE_rp
RPLC-Pos-dMRM	A_KETOGLUTARIC_ACID	0.414		HILIC-Neg-dMRM	RIBULOSE_5_PHOSPHATE	0.541		CHOLIC_ACID_rp
RPLC-Pos-dMRM	ADENOSINE	0.416		HILIC-Neg-dMRM	DIHYDROXYACETONE_PHOSPHATE	0.543		AGMATINE_rp
RPLC-Pos-dMRM	D_GLUCOSE	0.417		HILIC-Neg-dMRM	D_GLUCOSAMINE	0.544		SEROTONIN_rp
RPLC-Pos-dMRM	4_HYDROXYBENZOIC_ACID	0.417		HILIC-Neg-dMRM	L_CYSTINE	0.546		CREATINE_rp
RPLC-Pos-dMRM	PYRIDINE_2_3_DICARBOXYLATE	0.418		HILIC-Neg-dMRM	PALMITATE_HEXADECANOIC_ACID	0.549		O_ACETYL_L_CARNITINE_rp
RPLC-Pos-dMRM	FRUCTOSE_1_6_BIPHOSPHATE	0.422		HILIC-Neg-dMRM	PYRIDOXAL_5_PHOSPHATE	0.551		CYTIDINE_5_DIPHOSPHATE_rp
RPLC-Pos-dMRM	ADENOSINE_5_DIPHOSPHATE	0.422		HILIC-Neg-dMRM	KYNURENIC_ACID	0.552		SUCROSE_rp
RPLC-Pos-dMRM	(_)_3_DEHYDROSHIKIMATE	0.428		HILIC-Neg-dMRM	2_DAMP	0.553		D_GLUCURONIC_ACID_rp
RPLC-Pos-dMRM	N_ACETYL_D_GLUCOSAMINE	0.428		HILIC-Neg-dMRM	1_METHYLADENOSINE	0.554		OXALOACETIC_ACID_rp
RPLC-Pos-dMRM	2_3_DIHYDROXYBENZOATE	0.432		HILIC-Neg-dMRM	2_3_DIHYDROXYBENZOATE	0.562		L_ASPARAGINE_rp
RPLC-Pos-dMRM	GLYOXYLIC_ACID	0.433		HILIC-Neg-dMRM	PYRIDOXAMINE	0.564		L_PIPECOLIC_ACID_rp
RPLC-Pos-dMRM	CYSTATHIONINE	0.443		HILIC-Neg-dMRM	N_ACETYL_METHIONINE	0.564
RPLC-Pos-dMRM	GUANOSINE_5_MONOPHOSPHATE	0.443		HILIC-Neg-dMRM	FUMARIC_ACID	0.566
RPLC-Pos-dMRM	L_ASPARTATE	0.448		HILIC-Neg-dMRM	L_CYSTEINE	0.568
RPLC-Pos-dMRM	2_DEOXYADENOSINE	0.452		HILIC-Neg-dMRM	D_GLUCONO_1_5_LACTONE	0.57
RPLC-Pos-dMRM	N_ACETYL_L_ASPARTIC_ACID	0.456		HILIC-Neg-dMRM	PHOSPHOGLYCERIC_ACID	0.573
RPLC-Pos-dMRM	LINOLEATE	0.456		HILIC-Neg-dMRM	L_ARGININE	0.574
RPLC-Pos-dMRM	HISTAMINE	0.459		HILIC-Neg-dMRM	ACONITATE	0.576
RPLC-Pos-dMRM	INOSINE_5_DIPHOSPHATE	0.465		HILIC-Neg-dMRM	CYTIDINE_5_TRIPHOSPHATE	0.576
RPLC-Pos-dMRM	SPERMIDINE	0.466		HILIC-Neg-dMRM	D_GLUCOSAMINE_6_PHOSPHATE	0.579
RPLC-Pos-dMRM	SEROTONIN	0.466		HILIC-Neg-dMRM	3_DEHYDROSHIKIMATE	0.581
RPLC-Pos-dMRM	L_ASCORBATE	0.469		HILIC-Neg-dMRM	PURVIC_ACID	0.582
RPLC-Pos-dMRM	SPERMINE	0.471		HILIC-Neg-dMRM	CYSTATHIONINE	0.582
RPLC-Pos-dMRM	3_HYDROXYKYNURENINE	0.472		HILIC-Neg-dMRM	ADENOSINE_5_DIPHOSPHATE	0.586
RPLC-Pos-dMRM	PROGESTERONE	0.492		HILIC-Neg-dMRM	GUANOSINE_5_MONOPHOSPHATE	0.589
RPLC-Pos-dMRM	2_DEOXYGUANOSINE_5_DIPHOSPHATE	0.493		HILIC-Neg-dMRM	INOSINE_5_DIPHOSPHATE	0.59
RPLC-Pos-dMRM	D_GLUCOSAMINE	0.494		HILIC-Neg-dMRM	NICOTINATE	0.591
RPLC-Pos-dMRM	CHOLESTEROL_3_SULFATE	0.495		HILIC-Neg-dMRM	ERYTHROSE_4_PHOSPHATE	0.595
RPLC-Pos-dMRM	2_DEOXYGUANOSINE_5_MONOPHOSPHATE	0.496		HILIC-Neg-dMRM	2_DEOXYGUANOSINE_5_MONOPHOSPHATE	0.597
RPLC-Pos-dMRM	ADENOSINE_5_MONOPHOSPHATE	0.496		HILIC-Neg-dMRM	ADENOSINE_5_MONOPHOSPHATE	0.597
RPLC-Pos-dMRM	D_3_PHOSPHOGLYCERIC_ACID	0.499		HILIC-Neg-dMRM	2_HYDROXYGLUTARATE	0.598
RPLC-Pos-dMRM	2_DEOXYURIDINE_5_MONOPHOSPHATE	0.5		HILIC-Neg-dMRM	URIDINE_5_TRIPHOSPHATE	0.6
RPLC-Pos-dMRM	PHOSPHOCREATINE	0.501		HILIC-Neg-dMRM	XANTHURENIC_ACID	0.606
RPLC-Pos-dMRM	D_FRUCTOSE	0.503		HILIC-Neg-dMRM	URIDINE_5_DIPHOSPHATE	0.606
RPLC-Pos-dMRM	L_CYSTEINE	0.51		HILIC-Neg-dMRM	CITRATE_ISOCITRATE	0.607
RPLC-Pos-dMRM	L_CYSTINE	0.511		HILIC-Neg-dMRM	O_ACETYL_CARTINE	0.609
RPLC-Pos-dMRM	VITAMIN_D3_CALCIOL	0.513		HILIC-Neg-dMRM	2_AMINOADIPATE	0.619
RPLC-Pos-dMRM	(S)_DIHYDROOROTATE	0.514		HILIC-Neg-dMRM	ADENOSINE_5_TRIPHOSPHATE	0.624
RPLC-Pos-dMRM	CYTIDINE_2_3_CYCLIC_MONOPHOSPHATE	0.515		HILIC-Neg-dMRM	FOLIC_ACID	0.635
RPLC-Pos-dMRM	GLYCERALDEHYDE	0.515		HILIC-Neg-dMRM	SUCROSE	0.64
RPLC-Pos-dMRM	N_ACETYL_DL_METHIONINE	0.517		HILIC-Neg-dMRM	N_ACETYL_D_GLUCOSAMINE	0.644
RPLC-Pos-dMRM	URACIL	0.518		HILIC-Neg-dMRM	D_GLUCONIC_ACID	0.645
RPLC-Pos-dMRM	O_PHOSPHO_DL_SERINE	0.52		HILIC-Neg-dMRM	CYTIDINE_5_DIPHOSPHATE	0.646
RPLC-Pos-dMRM	BIOTIN	0.524		HILIC-Neg-dMRM	GUANOSINE_5_DIPHOSPHATE	0.648
RPLC-Pos-dMRM	ADENOSINE_5_DIPHOSPHOGLUCOSE	0.524		HILIC-Neg-dMRM	2_DEOXY_D_RIBOSE	0.649
RPLC-Pos-dMRM	D_GLUCONIC_ACID	0.524		HILIC-Neg-dMRM	LEUCINE	0.65
RPLC-Pos-dMRM	STEARATE	0.528		HILIC-Neg-dMRM	CYTIDINE_2_3_CYCLIC_MONOPHOSPHATE	0.65
RPLC-Pos-dMRM	N_ACETYL_L_LEUCINE	0.533		HILIC-Neg-dMRM	GLYCERALDEHYDE	0.655
RPLC-Pos-dMRM	2_DEOXY_D_RIBOSE	0.539		HILIC-Neg-dMRM	LACTATE	0.655
RPLC-Pos-dMRM	CREATINE	0.542		HILIC-Neg-dMRM	INOSINE_5_PHOSPHATE	0.666
RPLC-Pos-dMRM	LACTATE	0.545		HILIC-Neg-dMRM	5_DEOXYADENOSINE	0.666
RPLC-Pos-dMRM	ISOPENTENYL_PYROPHOSPHATE	0.546		HILIC-Neg-dMRM	L_HISTIDINE	0.672
RPLC-Pos-dMRM	AGMATINE	0.546		HILIC-Neg-dMRM	5_PHOSPHO_D_RIBOSE_1_DIPHOSPHATE	0.673
RPLC-Pos-dMRM	ADENOSINE_5_PHOSPHOSULFATE	0.55		HILIC-Neg-dMRM	N_ACETYL_L_LEUCINE	0.686
RPLC-Pos-dMRM	25_HYDROXYVITAMIN_D	0.551		HILIC-Neg-dMRM	S_5_ADENOSYL_L_HOMOCYSTEINE	0.689
RPLC-Pos-dMRM	DEOXYURIDINE	0.563		HILIC-Neg-dMRM	N_ACETYL_L_CYSTEINE	0.69
RPLC-Pos-dMRM	3_5_DIIODO_L_THYRONINE	0.565		HILIC-Neg-dMRM	2_DEOXYGUANOSINE_5_DIPHOSPHATE	0.704
RPLC-Pos-dMRM	ACETOACETIC_ACID	0.57		HILIC-Neg-dMRM	CHOLESTEROL_3_SULFATE	0.716
RPLC-Pos-dMRM	GUANOSINE_5_DIPHOSPHATE	0.573		HILIC-Neg-dMRM	PHOSPHO_ENOL_PYRUVIC_ACID	0.716
RPLC-Pos-dMRM	GLYCYLDEOXYCHOLIC_ACID	0.577		HILIC-Neg-dMRM	FRUCTOSE_1_6_BISPHOSPHATE	0.717
RPLC-Pos-dMRM	PALMITATE_HEXADECANOIC_ACID	0.579		HILIC-Neg-dMRM	OROTATE	0.718
RPLC-Pos-dMRM	(R)_MALATE	0.583		HILIC-Neg-dMRM	DIHYDROFOLATE	0.72
RPLC-Pos-dMRM	MALATE	0.583		HILIC-Neg-dMRM	L_ASCORBATE	0.723
RPLC-Pos-dMRM	CHOLIC_ACID	0.587		HILIC-Neg-dMRM	MALATE	0.729
RPLC-Pos-dMRM	FUMARIC_ACID	0.588		HILIC-Neg-dMRM	REDUCED_GLUTATHIONE	0.732
RPLC-Pos-dMRM	6_PHOSPHOGLUCONIC_ACID	0.599		HILIC-Neg-dMRM	2_HYDROXYBUTYRATE	0.734
RPLC-Pos-dMRM	L_PIPECOLIC_ACID	0.613		HILIC-Neg-dMRM	PROGESTERONE	0.751
RPLC-Pos-dMRM	URIDINE	0.618		HILIC-Neg-dMRM	_AICAR_MONOPHOSPHATE	0.764
RPLC-Pos-dMRM	SEDOHEPTULOSE_7_PHOSPHATE	0.619		HILIC-Neg-dMRM	PYRIDINE_2_3_DICARBOXYLATE	0.764
RPLC-Pos-dMRM	URIDINE_5_DIPHOSPHOGLUCOSE	0.644		HILIC-Neg-dMRM	4_HYDROXYBENZOIC_ACID	0.768
RPLC-Pos-dMRM	FLAVIN_ADENINE_DINUCLEOTIDE	0.646		HILIC-Neg-dMRM	GLUCOSE	0.771
RPLC-Pos-dMRM	THYMIDINE_5_MONOPHOSPHATE	0.651		HILIC-Neg-dMRM	ISOPENTENYL_PYROPHOSPHATE	0.8
RPLC-Pos-dMRM	URIDINE_5_DIPHOSPHOGLUCURONIC_ACID	0.654		HILIC-Neg-dMRM	DEHYDRO_L_ASCORBIC_ACID	0.818
RPLC-Pos-dMRM	SUCROSE	0.664		HILIC-Neg-dMRM	DIHYDROOROTATE	0.831
RPLC-Pos-dMRM	CYTIDINE_5_DIPHOSPHATE	0.668		HILIC-Neg-dMRM	L_PIPECOLIC_ACID	0.858
RPLC-Pos-dMRM	L_ASPARAGINE	0.672		HILIC-Neg-dMRM	GUANOSINE_5_DIPHOSPHOGLUCOSE	0.86
RPLC-Pos-dMRM	OXALOACETIC_ACID	0.673
RPLC-Pos-dMRM	URIDINE_5_DIPHOSPHATE	0.69
RPLC-Pos-dMRM	UDP_GlcNAc	0.697
RPLC-Pos-dMRM	GUANOSINE_5_DIPHOSPHOGLUCOSE	0.727
RPLC-Pos-dMRM	D_GLUCURONIC_ACID	0.728

## Sheet: Table S4
# CV values for Figure 4C
Metabolite	RPLC-Pos-dMRM	HILIC-Neg-dMRM
GUANOSINE	0.26	0.32
5-METHYLTHIO-ADENOSINE	0.26	0.32
PHOSPHOCREATINE	0.47	0.41
XANTHINE	0.28	0.41
SUCROSE	0.72	0.62
L-PROLINE	0.37	0.32
TAURINE	0.28	0.14
INOSINE 5-PHOSPHATE	0.29	0.68
XANTHOSINE	0.24	0.34
NAD	0.22	0.25
HYPOTAURINE	0.24	0.2
L-TRYPTOPHAN	0.34	0.31
HYPOXANTHINE	0.31	0.44
L-METHIONINE	0.12	0.24
L-PHENYLALANINE	0.19	0.2
PYRIDOXINE	0.26	0.39
L-GLUTAMIC ACID	0.14	0.29
4-PYRIDOXATE	0.22	0.3
A-D-GLUCOSE-6-PHOSPHATE	0.29	0.45
L-GLUTAMINE	0.24	0.5
URACIL	0.59	0.29
CREATINE	0.57	0.26
L-ARGININE	0.16	0.63
L-SERINE	0.26	0.43
D-FRUCTOSE 6-PHOSPHATE	0.29	0.5
1-METHYLADENOSINE	0.28	0.57
KYNURENIC ACID	0.37	0.47
ADENOSINE 5-DIPHOSPHATE	0.46	0.56
N-ACETYL-L-ASPARAGINE	0.24	0.52
GLYCERALDEHYDE	0.49	0.68
L-ASPARAGINE	0.61	0.5
L-ASPARTATE	0.47	0.47
4-HYDROXYBENZOIC ACID	0.4	0.81
L-THREONINE	0.14	0.47
L-HOMOSERINE	0.16	0.52
SN-GLYCEROL 3-PHOSPHATE	0.39	0.45
NICOTINAMIDE MONONUCLEOTIDE	0.41	0.41
A-KETOGLUTARIC ACID	0.45	0.72
THYMINE	0.39	0.15
ADENINE	0.25	0.45
S-5-ADENOSYL-L-HOMOCYSTEINE	0.24	0.76
A-D-GALACTOSE 1-PHOSPHATE	0.32	0.48
ACETYLCHOLINE	0.32	0.53
DEHYDRO-L-ASCORBIC ACID	0.3	0.79
4-HYDROXY-L-PROLINE	0.1	0.29
D-GLUCURONIC ACID	0.73	0.51
LINOLEATE	0.46	0.42

## Sheet: Table S5
# Fold change values for Figure 5
Metabolite	Pair-1	Pair-2	Pair-3	Pair-4	Pair-5	Pair-6	Pair-7	Pair-8	Pair-9	Pair-10	Pair-11	Pair-12	Pair-13	Pair-14	Pair-15	Pair-16	Pair-17	Pair-18	Pair-19	Pair-20	Pair-21	Pair-22	Pair-23	Pair-24	Pair-25	Pair-26	Pair-27	Pair-28	Pair-29	Pair-30	Pair-31	Pair-32	Pair-33	Pair-34	Pair-35	Pair-36	Pair-37	Pair-38	Pair-39	Pair-40	Pair-41	Pair-42	Pair-43	Pair-44	Pair-45	Pair-46	Pair-47	Pair-48	Pair-49
(2R)_GLYCERALDEHYDE_3_PHOSPHATE_rp	0.727538	NA	0.602902	NA	1.3478	0.910202	1.44647	0.821178	NA	1.3867	1.09022	1.15158	0.73985	NA	0.438432	NA	0.791299	1.3325	NA	NA	2.99318	NA	NA	1.09419	0.811837	NA	NA	NA	0.764874	NA	0.920974	1.04839	NA	NA	1.50669	NA	NA	NA	NA	NA	0.661516	0.826243	0.911606	1.24141	0.879808	NA	0.804994	0.905327	NA
(S)_DIHYDROOROTATE_rp	0.956118	1.12264	1.2849	1.24089	0.866976	1.10435	NA	NA	0.997669	1.25973	0.260854	1.13146	NA	1.00171	0.455651	NA	1.37769	NA	0.762271	1.97174	2.97432	0.503436	2.05142	0.883652	0.912764	NA	NA	NA	NA	0.828556	NA	0.607049	0.636856	1.70206	2.31577	0.733528	NA	0.187213	0.758126	1.23037	0.793414	0.933151	NA	NA	2.76006	NA	NA	1.10667	0.968355
1_METHYLADENOSINE_hn	0.402519	1.17839	NA	1.37939	0.121796	0.974502	5.10413	NA	0.417106	NA	NA	NA	NA	1.13041	NA	1.03728	2.01869	NA	0.350817	0.266282	1.69957	0.889779	1.15122	18.4714	1.19486	5.23181	1.18677	NA	NA	0.513146	NA	5.11152	0.501456	0.980187	1.75857	0.442583	NA	1.08491	0.983295	1.8966	NA	NA	3.00572	NA	2.53208	1.89265	0.839607	1.7817	1.57156
1_METHYLADENOSINE_rp	0.703304	1.06844	0.403001	0.0394202	0.776633	1.24303	1.7165	29.6555	1.72601	0.795162	0.10124	0.0380988	41.3467	0.699861	0.275762	1.16942	1.3576	0.0496041	0.877643	0.986746	1.3838	0.862719	1.48465	2.19489	1.15935	0.85768	58.0834	1759.86	67.3839	0.659471	1.31435	1.95313	1.50334	0.654159	1.89847	0.942974	NA	0.962288	28.2261	0.206137	1.03775	1.01487	1.28449	3.27314	1.94923	1.25157	1.63068	1.84599	21.0505
1_METHYLNICOTINAMIDE_rp	1.77729	NA	NA	NA	NA	NA	NA	NA	1.56233	NA	1.16527	1.09335	NA	1.25475	1.20045	1.30943	NA	NA	1.12092	0.767646	7.65503	NA	1.18991	NA	1.51515	NA	2.20587	NA	NA	0.640367	NA	1.15027	1.73682	NA	NA	NA	NA	NA	NA	0.954735	NA	0.102953	NA	NA	0.659371	1.15407	NA	NA	NA
2_AMINOADIPATE_rp	1.12226	1.53353	0.67311	1.44486	1.39687	1.58876	0.68951	4.74863	0.121415	1.13649	0.960227	1.06095	4.0539	0.893006	1.68365	0.731398	0.949897	0.579564	0.896858	0.875977	1.43832	0.569312	1.28698	0.607166	0.681237	0.951365	2.75941	1.36918	0.934806	1.17607	1.05347	1.58573	1.28764	1.03777	1.31721	0.977742	NA	0.988133	0.742285	0.929889	0.608516	0.395775	0.990644	0.922341	1.12964	0.85698	0.668696	0.498351	0.813228
2_AMINOBUTANOIC_ACID_rp	0.740271	1.37056	1.86606	1.10188	1.03173	1.24032	1.82438	0.499582	0.387456	1.43239	0.650987	0.980533	0.479204	0.823583	0.519222	1.13422	2.31554	1.04996	1.08036	1.10263	1.66718	0.73615	1.33022	1.18384	0.489616	0.202053	0.716156	1.31852	0.293335	1.3464	1.46662	1.59012	1.22876	1.42764	0.857255	1.06842	NA	1.08814	0.878837	0.963351	0.949045	0.485842	1.35359	0.379306	0.578333	0.958278	1.89063	1.90233	1.16615
2_DEOXYCYTIDINE_5_MONOPHOSPHATE_hn	0.278536	NA	NA	1.15275	NA	NA	NA	NA	1.68673	NA	0.820158	0.856527	NA	56.5273	1.18374	4.15413	NA	NA	NA	NA	NA	NA	NA	NA	NA	2.28799	0.914772	NA	NA	1.0626	NA	0.65995	NA	1.17858	NA	NA	NA	NA	0.476539	2.48161	NA	NA	NA	NA	0.511873	3.46375	NA	NA	0.600138
2_DEOXYGUANOSINE_5_DIPHOSPHATE_hn	NA	1.43012	NA	1.44982	0.421057	0.651947	0.998904	0.524844	NA	0.689752	18.524	0.0136546	0.174423	NA	2.99828	0.551285	6.8078	4.40786	NA	NA	NA	0.806373	NA	0.98375	NA	0.898972	0.262228	0.68798	0.316322	NA	0.350811	NA	NA	3.51263	0.506032	NA	NA	NA	0.577262	NA	NA	0.035858	1.15864	2.01608	NA	1.36781	0.25543	3.43791	3.11428
2_DEOXYGUANOSINE_hn	0.270481	1.49016	NA	0.702195	1.36251	NA	NA	NA	NA	NA	NA	NA	NA	NA	NA	0.691947	0.906315	NA	NA	NA	0.729723	1.04823	NA	6.50687	0.920475	NA	0.508893	NA	NA	NA	1.01869	1.06481	NA	0.389597	NA	NA	NA	NA	1.62152	NA	NA	0.894615	NA	NA	0.129193	1.03382	NA	3.5604	0.726579
2_METHYLMALEATE_hn	1.75612	0.654481	NA	1.29407	2.4474	0.70573	1.19243	22.1828	1.21414	1.3645	0.907742	0.730095	24.9925	1.53367	0.693956	1.09102	0.870369	0.0738113	1.0474	0.981161	0.681581	2.01649	0.925315	0.491136	3.04559	1.52313	1.10997	1.01494	46.6632	0.660529	1.31021	1.00683	1.24051	0.707733	1.986	1.02452	NA	1.02767	1.24675	0.756298	NA	0.684089	0.599899	3.30828	1.24994	1.09682	0.781415	1.17772	1.06538
2_METHYLMALONATE_hn	NA	1.46854	NA	1.05834	0.619882	NA	7.5714	NA	1.55136	NA	0.678141	1.19395	NA	1.12176	0.762699	0.907115	1.10214	NA	1.13143	1.04389	NA	0.503287	0.626574	0.86197	NA	0.258748	0.554028	0.0819196	NA	0.95729	18.8076	NA	0.883263	1.66646	NA	1.40263	NA	1.05154	0.847494	1.70661	NA	1.39038	0.242378	NA	NA	1.07462	1.48552	1.11986	1.44804
2_3_DIHYDROXYBENZOATE_rp	2.58863	1.46663	1.3612	0.444574	1.32862	3.69723	1.07842	1.02204	1.71099	1.56055	1.24144	1.14296	0.96911	1.46735	0.867274	1.35845	0.939166	1.14002	11.0883	10.9767	1.25712	0.496411	0.920654	1.22383	1.22456	2.27484	0.746583	0.788712	0.919156	1.06962	0.664127	1.52942	0.949317	0.546262	0.845976	0.984877	NA	1.02704	3.67567	1.16198	0.31807	0.591479	1.18489	1.26821	1.27542	0.653988	1.65878	0.967809	1.99715
2_DEOXY_D_RIBOSE_hn	0.318942	0.561168	NA	2.04887	3.72827	1.48331	NA	NA	1.60516	19.1244	NA	NA	NA	2.27644	NA	0.605188	0.87714	NA	1.08913	0.898609	0.55839	1.03284	0.229574	0.628029	1.39215	0.601125	0.0623523	382.347	NA	1.7289	NA	1.77096	0.327488	2.40661	1.04583	1.03928	NA	0.544517	0.325934	1.14029	NA	0.131695	NA	NA	0.310481	0.80468	NA	0.468778	0.993703
3_4_HYDROXYPHENYL_PYRUVATE_hn	1.02755	NA	NA	1.86855	NA	0.860493	NA	1.01951	1.48392	1.07041	1.59154	2.06439	1.00444	1.34407	2.00077	1.01743	NA	1.69774	NA	NA	1.27475	NA	NA	NA	1.54437	NA	1.12798	NA	0.782707	0.781772	NA	1.11535	NA	1.50821	0.908686	NA	NA	NA	0.960914	0.953486	NA	NA	NA	1.19525	1.08617	1.22566	NA	NA	1.36693
3_CYTIDINE_MONOPHOSPHATE_rp	1.18683	3.90475	0.890828	1.20747	0.919298	1.36957	0.611295	3.04237	0.825616	0.951663	1.1743	0.975211	4.97847	1.16527	0.859395	0.967479	1.64791	0.277697	NA	NA	2.82231	0.550982	NA	1.15726	1.23541	1.74706	1.17586	1.16255	2.74119	0.816759	1.65723	1.45258	NA	1.61193	1.11565	1.17693	NA	1.20088	0.621325	0.893815	1.21949	1.15531	0.563132	2.56533	1.23374	1.01237	0.960729	1.5612	0.933528
3_PHOSPHOSERINE_hn	0.295147	NA	NA	1.14352	0.0948343	1.04403	NA	NA	3.42511	NA	0.705184	0.831544	NA	1.33883	0.930553	2.48383	0.437967	NA	NA	NA	NA	NA	NA	4.34461	NA	NA	0.196296	NA	NA	0.747254	NA	0.833333	NA	1.49143	0.432537	NA	NA	NA	0.577036	0.444184	NA	1.52978	NA	NA	1.46063	1.7058	NA	0.203617	1.9742
4_AMINOBENZOATE_hn	1.30799	0.774318	NA	0.961473	NA	NA	1.49903	NA	NA	NA	0.764104	0.695459	NA	NA	0.965963	0.987775	NA	NA	NA	NA	NA	0.819014	NA	NA	NA	0.273197	1.95501	0.936167	NA	NA	NA	1.18664	NA	1.462	NA	NA	NA	NA	1.67864	NA	NA	NA	0.755551	NA	1.77045	0.806494	1.22172	NA	1.87316
4_AMINOBUTANOATE_rp	0.770317	0.829285	1.07871	1.17628	0.934835	1.44385	2.6387	0.704458	0.849575	1.50276	0.586537	0.895394	0.697626	1.42349	0.525634	1.14441	2.11006	1.01005	1.00309	1.00418	1.19765	0.896898	1.50133	1.35557	0.940608	0.191404	1.22998	1.58099	0.445537	1.0352	1.42386	1.62675	1.37371	1.60762	1.05181	1.18725	NA	1.09454	1.2759	0.85444	0.882773	0.669451	2.02485	0.53426	0.631411	1.16212	1.2567	1.64954	2.09445
4_HYDROXY_L_PROLINE_hn	NA	1.0616	NA	1.0839	1.86571	NA	4.18335	0.304079	0.874092	NA	NA	NA	0.749267	0.886246	NA	0.922512	0.73398	1.16579	0.880131	0.921551	0.511248	0.965948	0.689436	0.762377	0.743407	0.754499	0.745422	1.26313	1.26088	0.96224	NA	NA	0.736957	1.1295	NA	0.919114	NA	0.969666	0.716332	0.69737	NA	1.25251	0.546418	1.29945	NA	0.946432	1.43409	0.763935	0.904098
4_HYDROXY_L_PROLINE_rp	0.977671	0.845183	0.915463	1.02675	0.806397	1.14328	1.21018	1.12448	0.829264	1.17039	1.12119	1.06671	1.1531	0.847014	1.17199	1.03322	1.07579	0.777171	0.985408	0.980283	1.01379	1.16439	0.979432	1.03632	0.81819	0.882198	0.990469	1.05503	1.14451	0.91079	0.893415	0.885745	1.00945	0.863761	1.35846	0.958462	NA	0.970868	0.946032	0.886291	0.96112	0.910315	0.948615	0.906634	0.635427	1.00538	0.972672	1.01726	0.851301
4_HYDROXYBENZOIC_ACID_hn	0.784268	1.29297	NA	0.550012	5.50261	0.339256	0.354735	0.983671	3.90419	1.52715	NA	NA	2.02177	2.53362	NA	0.987812	2.05133	0.426975	2.52555	2.17743	1.28573	0.811792	0.569817	0.164414	0.615815	0.150469	0.309202	0.841923	3.55881	0.804646	1.22237	4.46312	1.29273	2.64875	1.92616	1.34006	NA	15.1407	1.08621	0.283159	NA	1.7432	1.10217	1.93657	1.51142	0.933444	0.343474	2.34247	4.79743
4_HYDROXYBENZOIC_ACID_rp	1.51014	3.47865	0.401878	0.756035	NA	0.593828	0.715216	0.854382	1.24258	2.69371	0.607565	1.18448	0.980063	1.4012	1.28965	0.984859	NA	2.13199	1.21317	0.530314	1.65558	0.831823	0.414793	NA	1.06846	1.02068	1.22153	0.884506	0.740891	1.05256	0.950084	0.776188	0.392891	1.52858	0.719654	0.863405	NA	2.55053	0.778805	0.671663	0.67648	0.52714	0.358377	1.51826	1.43519	1.02466	0.778259	NA	1.46001
4_PYRIDOXATE_hn	0.90252	0.937358	NA	0.884989	0.772265	0.513858	1.11228	0.25269	0.157425	1.70147	1.04903	0.807993	0.667247	0.78262	1.06033	1.35102	0.691781	1.10135	NA	NA	1.58264	0.932608	NA	1.31335	1.1923	0.728534	1.29024	1.15797	0.772809	0.889398	3.16087	1.27462	NA	1.95843	1.00454	1.39611	NA	1.44764	0.886557	2.01283	NA	1.31503	1.29012	0.885746	1.03222	1.42488	0.86307	0.857955	1.70279
4_PYRIDOXATE_rp	0.577758	NA	0.523545	1.04874	0.599711	1.47127	1.32512	0.954502	0.192199	0.921939	0.82882	1.37113	0.97194	0.708532	1.53408	1.09299	1.1994	1.13372	1.03079	1.03271	0.421029	NA	1.05013	1.11548	3.17015	0.518416	1.03605	1.45013	0.880878	0.902379	0.933022	1.06787	1.05891	0.608335	1.64516	1.01061	NA	1.0333	1.03946	0.932884	1.23403	0.869641	0.957144	0.934704	0.766157	1.08156	0.975872	1.15803	0.668279
5_DEOXYADENOSINE_rp	0.870731	NA	1.00266	NA	1.44123	0.352445	0.488762	579.006	2.41658	0.995638	1.37916	1.83406	371.503	1.26917	1.23895	NA	0.587137	0.00980405	1.68127	1.17129	5.13402	NA	0.474457	0.698892	0.409421	0.1984	NA	2.67226	177.802	0.62981	NA	0.999003	0.577903	NA	0.574005	0.912385	NA	0.955037	NA	0.660258	1.08095	1.20634	0.461856	0.795281	0.282595	NA	1.00002	0.508018	NA
5_METHYLCYTOSINE_hn	1.02899	NA	NA	1.41531	NA	NA	NA	NA	NA	NA	NA	NA	NA	NA	NA	1.37894	NA	NA	NA	NA	NA	NA	NA	NA	NA	NA	0.730429	NA	NA	NA	NA	0.949367	NA	1.5653	NA	NA	NA	NA	0.567894	NA	NA	NA	NA	NA	0.717172	1.02578	NA	NA	0.69837
5_METHYLCYTOSINE_rp	0.789637	NA	0.473646	NA	NA	NA	NA	0.799201	NA	NA	1.06253	0.800869	0.906782	NA	3.7379	NA	NA	1.04986	NA	NA	0.912349	NA	NA	NA	1.3839	0.376261	NA	NA	0.780238	NA	NA	2.43636	NA	NA	NA	NA	NA	NA	NA	NA	0.656918	0.474649	NA	0.70561	1.2	NA	NA	NA	NA
5_METHYLTHIO_ADENOSINE_hn	0.982244	0.865242	NA	0.234239	0.623366	1.17776	1.51622	150.244	2.35185	1.34126	1.12895	0.716654	112.076	1.07331	0.985737	7.66423	1.4444	0.0293736	0.966406	0.951495	0.875552	0.819008	0.750902	0.685988	1.15829	2.49471	21.3044	0.689567	151.71	0.585475	3.01263	0.65161	0.776675	0.799908	1.21623	0.507183	NA	2.14521	0.887916	1.54141	NA	1.24041	0.74714	5.05049	0.827891	1.47994	1.15982	0.630995	30.6244
5_METHYLTHIO_ADENOSINE_rp	1.09085	0.965986	0.655994	1.21959	0.623353	0.000265244	1.12992	4070.98	1.25813	0.971369	1.56919	0.945705	3836.09	0.879191	1.1483	0.792785	1.12372	0.00042971	1.1418	1.10918	35.3293	0.834873	0.326493	0.863788	0.0145793	1.70257	1.06938	0.897753	3791.89	0.817816	1.35777	0.983197	0.342774	1.00511	1.1168	1.15484	NA	0.971222	1.11276	1.36758	1.2083	1.11247	0.773033	2.04398	0.662209	0.878724	0.547445	0.781552	1.146
5_OXO_L_PROLINE_hn	NA	NA	NA	0.174205	0.565232	NA	3.29784	1.97212	NA	NA	0.833944	0.667578	0.844055	NA	0.832968	0.66194	1.61434	0.00149285	1.39074	0.853723	NA	NA	0.62112	0.857712	NA	NA	1.12725	1.02769	1.5888	NA	NA	NA	1.36397	3.95334	NA	1.00251	NA	1.23243	0.864944	NA	NA	0.914392	0.591376	1.3701	NA	0.721519	1.12714	1.36633	11.9139
5_OXO_L_PROLINE_rp	1.4656	1.09472	0.38014	1.08556	1.42518	1.17738	1.24592	1.10805	0.781543	1.31065	0.25483	0.292278	0.990727	0.831963	0.345598	1.1417	0.685556	1.74905	1.01385	0.979317	1.19856	0.80723	0.985838	0.99925	1.08978	0.834443	1.00997	1.15228	1.01433	1.21279	1.25737	1.65694	1.01352	0.94303	1.75008	0.972527	NA	1.01766	1.07462	0.805595	0.880004	0.924172	0.51097	1.43449	1.30217	1.06374	1.2299	1.07523	0.950492
6_PHOSPHOGLUCONIC_ACID_hn	0.162844	NA	NA	1.17008	NA	NA	NA	NA	3.41644	NA	1.05223	0.97834	NA	2.67	2.77334	0.622703	NA	NA	NA	NA	NA	NA	NA	NA	NA	1.49161	0.906488	NA	NA	15.2098	NA	0.905797	NA	0.472923	NA	NA	NA	NA	2.60202	3.42657	NA	2.30088	NA	NA	0.731959	0.715668	NA	NA	1.42677
A_D_GALACTOSE_1_PHOSPHATE_hn	5.40004	NA	NA	1.7518	1.38041	1.62691	0.808986	6.13855	1.34348	0.190278	0.544906	0.88954	12.7391	1.03501	0.727996	0.608623	1.12346	0.140211	1.15749	0.626024	2.13755	NA	0.694821	0.784754	0.375932	40.0934	1.056	1.34928	8.63806	1.21206	0.24492	1.47179	0.193859	0.602743	1.65142	4.83324	NA	0.585938	0.857942	0.52934	NA	1.87945	0.61851	2.48034	1.35217	0.813189	0.825899	0.787851	0.781847
A_D_GALACTOSE_1_PHOSPHATE_rp	NA	1.3307	0.902101	1.24025	0.727639	0.519575	0.308636	1.40026	0.504064	0.0791615	0.846401	0.785759	1.19643	0.497822	0.48504	0.860738	1.03935	0.970934	0.731091	0.804804	1.3345	0.268871	1.27498	1.5784	0.577822	0.353186	1.46505	1.92168	1.51995	1.49154	0.858104	NA	0.98516	1.2085	1.19602	1.00202	NA	1.19437	0.453887	0.795553	1.06578	1.52054	2.8991	2.7581	NA	0.858758	0.767841	0.652726	0.745091
A_D_GLUCOSE_6_PHOSPHATE_hn	2.46678	NA	NA	1.73244	1.26135	4.08199	0.849471	2.63151	1.80529	0.223074	0.574697	0.810896	6.78639	1.82675	0.673013	0.574268	1.03969	0.396473	1.25401	1.22413	1.70037	NA	0.355621	0.641307	0.672716	43.7011	1.09203	0.654393	4.20889	2.30211	0.736855	5.93416	0.623022	1.55506	132.269	0.970923	NA	3.99113	0.386205	0.642901	NA	2.22132	0.717574	3.704	3.50051	0.788007	0.845501	0.466245	0.69749
A_D_GLUCOSE_6_PHOSPHATE_rp	1.32976	0.602548	0.930488	0.916421	1.15753	1.09597	0.676154	1.13453	0.403823	1.24019	0.948175	1.05407	1.34172	0.296215	1.10928	1.09222	1.19112	0.993021	0.711768	0.571641	0.883142	0.811558	1.02766	1.10479	0.976265	11.8331	1.1188	1.6159	1.64508	1.02168	1.47946	1.13659	0.942276	0.829311	1.46585	1.02531	NA	1.04279	0.928146	0.938949	0.89116	1.84985	0.917381	3.43733	0.888796	1.10627	0.665329	0.616616	0.828019
A_KETOGLUTARIC_ACID_hn	1.14248	0.821712	NA	2.16739	0.751773	0.897931	1.83508	0.735643	1.65702	0.105046	0.971707	0.480221	0.732163	0.775943	1.13584	0.878388	1.01925	1.1422	1.04127	0.927539	10.6647	1.00961	1.25862	0.847359	1.52091	0.484043	0.898024	0.639167	0.532241	1.6128	0.834636	1.11425	1.29826	0.420452	1.63122	1.15016	NA	1.41583	0.629361	0.259344	NA	1.31472	8.1923	0.644853	1.38234	1.86152	0.678558	0.867242	0.431477
ACETYLCHOLINE_rp	1.09841	0.825661	0.807271	0.535649	1.18243	1.43463	1.44843	0.620186	1.38777	1.02625	1.26953	0.923126	0.563636	0.826967	1.09291	0.957093	0.95322	1.05501	1.09434	1.17003	1.86299	0.739225	1.03451	0.944826	0.988511	0.813008	3.89716	0.885628	0.57784	0.275412	1.1031	0.948521	1.20944	8.22537	1.35692	0.346373	NA	1.29688	1.34128	0.677448	1.01863	1.00129	0.663878	0.589011	1.41532	11.2425	1.9311	0.806067	2.57362
ACONITATE_hn	2.49655	NA	NA	1.07429	NA	NA	NA	NA	7.0954	NA	NA	NA	NA	37.8455	NA	0.918375	NA	NA	0.00585343	0.00379985	NA	NA	0.346033	NA	NA	0.439306	1.14148	NA	NA	1.36057	NA	1.55895	0.79651	1.776	NA	0.410018	NA	1.42497	0.385875	0.650246	NA	1.89249	NA	NA	5.74603	0.916026	NA	NA	0.795632
ADENINE_hn	0.667399	1.90378	NA	1.12983	0.900721	0.7414	2.40055	1361.08	0.304149	0.966206	0.957698	0.825457	941.931	0.506809	0.970434	0.8895	1.52131	0.00331469	NA	NA	0.902039	0.811359	NA	0.69757	1.19605	0.00613513	0.886638	0.748978	1417.52	5.04884	1.02124	2.12185	NA	0.842058	0.926789	NA	NA	NA	1.39289	0.3222	NA	1.3019	1.93003	5.18628	0.825186	0.949261	1.42068	0.874334	1.51222
ADENINE_rp	1.12938	0.931361	0.706038	1.19052	0.659496	1.10593	1.11645	222.086	1.28264	0.878541	1.41927	1.51917	217.36	0.855654	1.44521	0.827116	1.10604	0.00899939	1.08657	0.972527	1.21953	0.911591	0.887061	0.891668	0.847019	1.62679	1.04271	0.863006	213.842	0.878169	1.31832	0.977428	1.02438	0.831107	1.09436	0.433838	NA	1.07707	1.36923	1.29975	1.30247	1.14291	0.677071	2.26014	0.66192	0.933817	0.968591	0.81155	1.13713
ADENOSINE_5_DIPHOSPHOGLUCOSE_rp	NA	0.716017	1.79475	NA	NA	NA	0.863529	9.58913	6.57137	NA	3.33324	1.66925	12.1853	1.43643	2.47075	0.605395	NA	0.105523	0.23508	1.2248	2.18648	0.277967	0.161328	NA	1.03622	4.09059	0.887913	2.36624	16.8706	1.45151	NA	NA	0.0863253	NA	NA	0.553803	NA	0.570924	NA	3.49431	2.63431	2.64292	0.888543	2.00904	NA	0.539754	1.0408	NA	NA
ADENOSINE_3_5_DIPHOSPHATE_hn	NA	0.527262	NA	0.943738	1.4008	4.33398	1.00632	NA	1.8774	1.19164	0.623067	0.786371	NA	0.539755	2.2631	0.550083	0.794826	NA	NA	NA	1.51469	1.75151	NA	1.70434	0.53791	1.83642	0.765821	4.05179	NA	0.653813	1.49231	NA	NA	2.63284	1.05742	NA	NA	NA	0.665014	0.516517	NA	1.23376	0.863617	NA	NA	0.600574	0.569929	0.309788	1.47445
ADENOSINE_3_5_DIPHOSPHATE_rp	0.643034	1.2634	0.873386	1.11017	1.41126	0.60771	0.498116	NA	1.1979	0.793258	1.23478	1.25831	NA	1.13711	1.14172	0.898476	0.867018	NA	1.19544	1.16429	0.539784	0.713437	1.17705	0.985627	2.08865	2.48576	1.02715	0.35153	NA	0.825763	0.925719	0.724776	6.6532	1.05595	0.960071	1.06452	NA	0.838091	0.824206	1.22556	1.04011	0.980914	0.053042	NA	0.92016	0.910252	0.840052	1.07511	0.913214
ADENOSINE_5_DIPHOSPHATE_hn	NA	1.11045	NA	0.767931	0.381873	0.702067	1.29271	NA	3.4516	0.540626	1.11267	0.192818	NA	7.29057	0.879645	0.361502	1.83593	NA	NA	NA	0.778736	1.0449	NA	0.925378	0.161168	0.791777	0.908795	0.381468	NA	10.4264	0.361914	NA	NA	1.56317	0.644038	NA	NA	NA	0.50229	9.18815	NA	2.29393	5.15056	NA	NA	0.759579	1.53604	0.949769	1.2104
ADENOSINE_5_DIPHOSPHATE_rp	0.572168	1.43686	0.955288	1.04977	1.99306	0.641699	1.23155	NA	1.32881	0.866362	1.2875	1.27593	NA	1.94377	1.2194	0.917195	0.698757	NA	0.0860006	0.886266	1.95029	0.761624	7.07795	0.97823	1.70032	2.89639	1.19598	1.25333	NA	1.16992	0.64879	0.740773	0.854656	1.13826	0.951434	3.90727	NA	0.928873	0.911158	0.976289	1.02931	0.814502	0.496333	NA	0.83958	0.944666	0.253394	1.12504	1.0355
ADENOSINE_5_TRIPHOSPHATE_hn	15.9951	3.84053	NA	1.51824	3.69404	10.7136	2.91903	NA	0.254139	0.665458	0.98016	0.0395606	NA	0.569247	0.743423	0.339196	0.958255	NA	NA	NA	0.0798279	0.189307	NA	0.558636	1.8887	0.543156	0.660644	1.30583	NA	0.459833	0.641943	1.93953	NA	9.82193	3.42355	NA	NA	NA	0.379746	0.239074	NA	1.49303	0.649615	NA	0.813852	1.07403	0.556094	2.19041	1.62341
ADENOSINE_rp	0.453638	1.08174	1.88287	4.20937	1.04447	3.37888	1.83809	22.6418	1.19142	0.558233	0.0958049	0.0712943	24.7176	0.332478	0.162602	1.31633	2.03013	0.0418473	1.17548	1.07864	2.16454	0.941975	1.18847	0.89839	0.881272	0.608122	2.88094	0.84482	1.4736	0.492345	2.48985	0.684997	1.58563	1.14254	2.63237	0.945452	NA	1.06191	0.981316	0.751405	0.969651	1.7035	0.500769	0.514228	1.53645	1.63475	6510.71	0.93352	1.13169
_AICAR_MONOPHOSPHATE_hn	0.846494	77.3857	NA	0.416882	NA	1.19957	0.262243	NA	0.153405	0.515988	0.892575	0.150505	NA	0.158508	0.807912	3.18003	NA	NA	NA	NA	1.20824	0.0116737	NA	NA	1.6927	NA	1.08685	0.192214	NA	0.155461	NA	1.02792	NA	5.98593	1.28758	NA	NA	NA	18.3443	0.571235	NA	0.735375	0.450058	NA	0.380333	7.62498	0.109816	NA	69.228
AICAR_rp	3.23416	4.45683	0.486113	1.96185	NA	NA	0.128979	NA	6.27037	NA	1.30383	1.76326	NA	0.730272	0.353966	0.800917	NA	NA	NA	NA	0.995878	0.972283	NA	NA	0.279571	40.2542	0.576561	1.35955	NA	0.402265	0.76847	NA	NA	0.0572438	NA	NA	NA	NA	0.584761	2.46273	0.512632	1.93986	0.287963	NA	0.754014	0.994433	0.341034	NA	0.0706631
ALLANTOIN_hn	0.986441	1.02923	NA	1.35906	0.765785	1.09181	1.16501	1.10107	0.0357583	0.880071	0.582961	2.50124	1.22728	0.621573	0.698134	245.963	1.35376	0.847742	1.81837	1.5567	0.887468	0.840213	0.26033	0.967414	0.93161	0.560929	0.00164969	0.865916	1.8369	0.521466	NA	0.220773	0.428971	2.10883	1.28561	0.00188597	NA	0.000603339	141.959	0.85455	NA	0.975638	0.789963	1.36345	4.85	1.00696	0.946076	1.20012	0.788057
ALPHA_D_GLUCOSE_1_PHOSPHATE_hn	1.40835	NA	NA	NA	1.2141	2.29598	NA	4.9621	NA	0.186918	55.3171	0.896185	6.69131	NA	53.9462	NA	0.877354	0.347797	NA	NA	0.446535	NA	NA	0.766715	0.607153	NA	NA	NA	4.0071	NA	1.64841	0.811062	NA	NA	6.14272	NA	NA	NA	NA	NA	NA	1.79629	NA	1.66943	1.34187	NA	NA	0.599888	NA
ALPHA_D_GLUCOSE_1_PHOSPHATE_rp	1.10233	1.94436	0.787868	0.836262	1.38711	1.10917	0.190319	0.659153	0.891847	7.89575	1.35829	0.922697	0.531684	0.94696	0.807202	0.882549	1.27446	1.4268	1.42776	1.15394	1.76601	0.455482	0.877181	0.884558	0.466047	6.8002	1.00123	0.874476	0.713442	1.32925	1.00183	1.26258	1.32076	0.690721	1.14353	0.928441	NA	0.758704	1.23862	1.66388	1.29118	1.37735	0.589178	0.76158	0.636184	0.859328	0.405477	0.552282	0.882951
ANTHRANILATE_hn	1.12314	0.842657	NA	0.151976	NA	NA	1.2921	NA	NA	NA	0.789769	0.845426	NA	NA	0.804941	1.6923	NA	NA	NA	NA	NA	0.768295	NA	NA	NA	NA	0.737208	0.65826	NA	NA	NA	1.11874	NA	0.188368	NA	NA	NA	NA	9.584	NA	NA	NA	0.645693	NA	1.03249	1.37866	1.30861	NA	1.81318
ANTHRANILATE_rp	0.958801	NA	1.09138	NA	0.882372	NA	1.48209	1.22622	0.819979	NA	0.708945	0.542686	1.07544	0.504243	0.846418	NA	2.0408	1.58674	1.02777	1.03938	3.97149	NA	1.02657	1.58455	0.778011	0.565614	NA	1.63876	1.44999	0.651071	NA	0.932416	1.11297	NA	NA	1.19757	NA	0.0340552	NA	1.0088	0.802191	0.914254	0.837793	3.26189	0.583675	NA	0.894252	1.89195	NA
BETA_ALANINE_hn	NA	NA	NA	0.810434	2.29276	0.802475	NA	NA	NA	NA	1.28457	0.306742	NA	NA	1.12137	1.03615	0.442741	NA	NA	NA	1.17708	NA	NA	1.22174	0.908752	0.951959	0.113766	NA	NA	NA	NA	NA	NA	1.03534	0.805756	NA	NA	NA	0.694723	NA	NA	NA	NA	NA	NA	0.932809	NA	0.914309	1.38609
BETA_ALANINE_rp	0.887535	NA	1.01391	0.92883	4.72031	1.21122	0.651155	NA	0.269717	NA	0.986113	1.2882	NA	0.610085	0.423846	0.917785	0.381921	NA	NA	NA	1.35887	NA	NA	1.31054	0.874361	4.80783	2.05796	1.27509	NA	1.22848	NA	1.56236	NA	0.978111	0.848413	NA	NA	NA	1.53331	0.914321	1.07118	0.710978	0.33361	NA	1.45051	0.880701	0.781849	0.726442	1.6173
BETAINE_rp	1.47937	0.868803	0.98829	1.06802	NA	1.33051	0.704149	4.78606	0.572995	1.1741	0.906531	1.04325	3.66748	0.911284	0.562467	1.15469	NA	0.185854	1.0036	1.01954	0.87106	1.09839	0.98304	NA	0.824191	0.948515	0.848318	1.3875	6.86157	2.09856	NA	2.83078	0.991152	1.23099	1.33021	0.956036	NA	0.843696	0.829898	0.914213	1.02634	1.0391	1.14283	1.21969	1.20329	1.02406	0.835406	NA	1.03304
CHOLESTEROL_3_SULFATE_hn	1.56164	0.86596	NA	1.3678	NA	NA	NA	NA	0.957707	NA	0.637088	0.893112	NA	2.85098	0.619433	1.60925	NA	NA	NA	NA	NA	0.866712	NA	NA	NA	NA	0.290615	2.89754	NA	0.24974	NA	0.787281	NA	1.34102	NA	NA	NA	NA	4.03536	0.57352	NA	NA	NA	NA	0.223529	1.02306	NA	NA	1.96702
CHOLESTEROL_rp	0.521219	2.19656	0.300644	NA	1.57003	0.680972	1.03651	1.19869	NA	0.193397	1.0165	0.999899	1.1445	NA	0.770606	NA	0.957014	1.05877	NA	NA	2.16574	0.870429	NA	0.609788	0.6558	0.988847	NA	1.14751	1.57183	NA	1.12069	0.614977	NA	NA	1.51675	NA	NA	NA	NA	NA	1.71897	0.140615	0.830063	1.26812	0.703377	NA	1.93152	0.92538	NA
CHOLIC_ACID_rp	0.900797	0.880394	0.912895	0.174717	1.65937	8.77224	0.542493	0.610037	0.749381	23.075	3.00507	0.123885	0.9156	0.34236	0.507439	0.825297	0.900105	1.5289	0.806226	2.02256	1.13378	1.34312	3.23086	1.37185	0.922553	2.38424	1.33737	0.73446	0.768609	0.839874	0.997424	1.06933	4.59684	0.647135	27.1411	1.92253	NA	2.75726	2.43261	0.407205	1.00831	3.82765	1.08504	0.837081	1.08	0.725362	1.80386	2.24105	4.8802
CITRATE_ISOCITRATE_hn	NA	12.4093	NA	0.505159	5.77029	0.145595	0.319012	NA	10.1759	NA	0.370248	0.534908	NA	6.92374	1.15561	1.88138	2.58396	NA	0.79879	0.829782	0.397822	0.0285236	0.859723	0.167506	1.21637	6.109	1.21366	1.17541	NA	0.546403	1.60892	NA	2.06314	0.471396	0.596005	0.310299	NA	0.958544	1.77087	0.0796217	NA	1.93475	7.9822	NA	NA	1.15209	0.66793	7.3425	0.944708
CITRATE_rp	1.16632	0.863152	0.751603	1.10296	4.14645	0.838065	1.0093	1.66761	5.92994	2.15126	1.02847	0.876598	2.85376	1.34955	0.669727	1.51443	0.27263	0.566504	1.28701	1.71726	0.749607	2.38998	0.696007	0.527439	0.951884	1.49056	0.874001	1.64236	1.19057	1.05246	1.30103	2.06575	1.75724	0.783662	1.02738	0.642852	NA	0.446179	1.50541	0.415702	0.703969	1.16928	0.46522	0.795391	0.690466	1.26015	1.0828	0.154044	0.962493
CITRULLINE_hn	NA	1.63211	NA	1.23228	0.733647	0.913113	0.877574	NA	0.372565	1.50715	NA	NA	NA	1.71372	NA	1.13689	1.56083	NA	1.14207	1.09579	0.574693	0.230438	0.543618	1.15882	0.787779	1.01439	0.557382	0.589654	NA	0.452301	8.17436	NA	0.724752	1.04139	0.91787	0.976586	NA	1.04505	0.663318	0.763693	NA	0.98344	0.838465	NA	NA	1.13231	0.927146	1.11851	0.737126
[truncated: 383 more rows]
[truncated: 127 more columns]
